# Supplementary material for: Bidirectional generation of structure and properties through a single molecular foundation model
Source: Nat Commun. 2024 Mar 14;15:2323. doi: 10.1038/s41467-024-46440-3 (PMC10940637; doi:10.1038/s41467-024-46440-3)
Supplement: Supplementary file 4 — Source Data [file 41467_2024_46440_MOESM4_ESM.xlsx]

## Sheet: fig2_source_data
(a)_#H bonding donor	(a)_#H bonding acceptor	(a)_Molar mass	(a)_#ring	(a)_#aromatic ring	(a)_#rotatable bond	(a)_TPSA	(a)_#heavy atom	(a)_logP	(a)_MR	(a)_#nitrogen + #oxygen	(a)_QED	(b)_#H bonding donor	(b)_#H bonding acceptor	(b)_Molar mass	(b)_#ring	(b)_#aromatic ring	(b)_#rotatable bond	(b)_TPSA	(b)_#heavy atom	(b)_logP	(b)_MR	(b)_#nitrogen + #oxygen	(b)_QED	(c)_#H bonding donor	(c)_#H bonding acceptor	(c)_Molar mass	(c)_#ring	(c)_#aromatic ring	(c)_#rotatable bond	(c)_TPSA	(c)_#heavy atom	(c)_logP	(c)_MR	(c)_#nitrogen + #oxygen	(c)_QED	(d)_#H bonding donor	(d)_#H bonding acceptor	(d)_Molar mass	(d)_#ring	(d)_#aromatic ring	(d)_#rotatable bond	(d)_TPSA	(d)_#heavy atom	(d)_logP	(d)_MR	(d)_#nitrogen + #oxygen	(d)_QED
2	7	475.168	4	4	8	102.05	34	4.91294	132.66	8	0.351093	0	3	153.079	1	0	2	30.82	11	1.479	43.293	3	0.562404	1	1	209.061	2	1	2	29.1	14	2.4652	56.1807	2	0.796816	1	5	329.167	2	2	5	60.6	23	3.73501	99.0524	5	0.393067
1	8	463.131	4	4	8	116.09	33	4.54092	124.06	9	0.231581	1	1	129.127	0	0	1	41.62	9	0.2711	40.4454	3	0.407672	0	2	278.042	2	1	1	27.03	16	3.70118	69.538	2	0.783334	1	5	362.103	2	2	6	77.52	25	2.56612	93.9522	6	0.798986
2	8	488.163	4	4	8	111.03	35	4.2573	135.572	9	0.356629	0	2	124.1	0	0	4	15.6	9	1.265	40.506	2	0.312816	1	3	262.204	2	1	4	24.5	19	2.8285	79.6587	3	0.902772	2	7	459.194	4	3	8	87.45	33	5.4238	136.294	7	0.346419
1	8	476.152	4	4	8	99.25	34	4.80072	129.735	8	0.287988	1	2	151.1	1	1	2	33.12	11	1.3515	44.3488	2	0.691766	0	2	278.042	2	1	2	27.03	16	3.18468	67.756	2	0.830961	1	4	284.116	2	2	5	68.29	21	1.5957	77.6532	5	0.846706
2	7	490.167	4	4	9	106.35	35	5.1549	135.126	8	0.335876	1	2	140.131	0	0	3	29.26	10	1.3143	45.3884	2	0.472884	0	2	253.114	2	1	2	37.38	17	2.39636	68.6458	3	0.811318	1	3	374.063	2	2	5	50.69	23	4.30862	96.1452	4	0.625567
1	7	469.157	4	4	7	92.83	34	5.2423	133.19	7	0.372091	1	2	112.1	1	0	1	24.39	8	0.439	35.4407	2	0.522652	1	3	260.048	2	1	1	36.36	16	2.5955	66.2578	3	0.789225	1	5	365.174	3	2	5	73.22	27	3.87484	104.297	6	0.816412
1	8	491.151	4	4	8	99.52	35	4.64752	136.25	8	0.360409	1	2	153.115	1	0	3	21.26	11	1.4547	46.3137	2	0.619603	1	1	251.108	2	1	3	29.1	17	4.02312	71.3237	2	0.863727	2	4	367.19	3	2	6	74.57	27	3.2267	105.537	6	0.76897
1	8	532.178	4	4	10	114.63	38	4.77912	144.187	9	0.292414	0	2	142.034	1	1	1	28.72	10	1.75488	30.4	2	0.586772	0	2	204.118	1	0	1	34.14	13	2.3899	55.4978	2	0.656962	2	4	333.103	2	2	6	77.84	23	2.55104	89.8541	5	0.851488
1	8	474.147	4	4	8	115.84	34	4.72432	130.579	9	0.223003	0	3	153.127	1	1	4	30.71	11	1.5478	44.232	3	0.614292	1	2	239.108	2	1	1	23.47	16	2.9372	68.0698	2	0.814735	1	4	303.147	2	2	3	68.39	22	3.28324	83.9002	5	0.883489
1	8	488.163	4	4	9	115.84	35	4.64812	134.391	9	0.207085	1	2	166.111	1	1	2	40.23	12	1.94517	48.4357	3	0.538477	2	2	330.059	2	1	2	24.06	16	2.8973	76.2814	2	0.815111	0	5	443.178	3	2	7	37.83	31	5.1867	124.468	5	0.550589
1	8	503.163	4	4	10	112.18	36	5.24132	138.122	9	0.178845	0	2	122.084	1	0	1	24.72	9	2.3007	37.215	2	0.476614	1	2	253.123	2	1	4	21.26	17	4.4817	73.0947	2	0.854218	1	5	342.104	3	3	5	60.45	24	3.8045	95.0472	5	0.765931
1	7	500.152	4	4	8	101.49	36	4.58122	137.676	8	0.355489	0	2	125.084	1	0	1	21.59	9	1.7289	37.435	2	0.522627	0	2	301.998	2	1	2	34.14	16	3.5555	68.2008	2	0.836967	2	5	340.19	3	2	5	80.48	25	1.70122	98.4146	6	0.86588
1	6	433.131	4	4	6	81.93	31	4.76384	118.807	7	0.473554	1	2	125.084	1	0	1	35.25	9	0.8039	36.8244	2	0.562347	1	2	322.957	2	1	1	21.26	14	3.2991	65.2097	2	0.800807	2	6	384.151	3	2	7	86.37	27	3.77278	107.004	5	0.755592
2	7	475.12	4	4	7	110.53	34	5.06774	129.039	8	0.36129	1	2	138.091	1	0	3	60.79	10	1.91	39.0607	4	0.36115	1	2	282.14	2	1	4	49.41	19	2.1088	77.1815	4	0.919235	1	4	331.124	2	2	5	55.4	23	3.57144	91.8362	4	0.852249
1	8	503.151	4	4	9	103.55	36	5.44984	137.117	8	0.237555	0	2	116.095	0	0	1	24.83	8	0.5278	33.805	3	0.283393	1	2	235.103	2	1	3	29.1	16	3.1584	69.7377	2	0.871611	1	4	302.163	2	2	5	64.21	22	3.15956	86.8427	5	0.921145
1	7	467.151	4	3	7	89.99	33	3.61702	126.128	8	0.570954	2	2	127.111	1	1	2	46.74	9	0.3743	37.0331	3	0.592241	1	2	286.1	2	1	3	15.27	18	3.2197	78.6877	2	0.917964	2	5	319.135	2	2	4	77.24	22	3.1306	90.1621	5	0.907395
1	8	492.147	4	4	9	110.7	35	4.7297	131.182	9	0.333985	0	2	141.156	0	0	4	6.48	10	0.5356	47.397	2	0.52682	1	3	253.135	2	1	2	32.5	17	2.4526	74.7864	3	0.822221	1	4	353.109	3	3	5	55.4	25	3.72382	99.9782	4	0.711348
1	6	486.173	4	4	8	84.42	35	5.6226	139.176	7	0.349294	2	2	140.095	1	1	2	51.04	10	1.30402	41.1111	3	0.650206	1	2	219.126	2	1	3	38.33	16	2.0773	62.5737	3	0.844846	1	5	352.154	3	2	5	89.69	26	2.43688	97.0178	7	0.888845
2	8	491.163	4	4	9	111.28	35	4.133	133.26	9	0.338679	2	4	167.052	1	0	2	64.4	11	0.1991	48.2218	3	0.455867	0	1	299.084	2	1	1	20.31	19	4.5	79.9055	2	0.747492	2	6	348.206	3	2	5	79.96	26	3.0665	106.439	6	0.864332
1	8	477.136	4	4	8	103.55	34	4.9689	127.763	8	0.357442	0	1	113.095	0	0	2	48.76	8	2.3412	33.446	3	0.299609	1	3	238.148	2	1	3	26.71	17	1.3212	65.7058	3	0.860111	1	4	346.132	3	3	5	68.29	26	3.0474	100.107	5	0.770916
1	7	490.167	4	4	9	93.65	35	3.97572	134.727	8	0.381564	0	2	152.106	0	0	4	72.55	11	2.62668	42.641	4	0.346388	2	2	219.162	2	1	2	32.26	16	3.01884	67.8015	2	0.801051	1	5	403.117	3	3	6	50	28	4.7895	110.662	5	0.364362
1	7	532.167	4	4	9	98.08	38	6.24254	146.36	8	0.256248	0	2	141.09	1	0	2	57.99	10	2.2134	37.354	4	0.330144	1	3	334.068	2	1	4	45.44	20	5.06717	87.0117	3	0.606059	0	3	343.15	3	2	4	36.44	25	2.7174	91.486	4	0.801191
1	7	459.173	4	4	8	81.93	33	4.44332	129.487	7	0.39236	1	2	126.116	1	0	1	29.26	9	0.2038	39.2074	2	0.508613	0	2	346.043	2	1	2	18.46	17	3.9597	77.563	2	0.755042	1	4	337.179	3	2	4	57.84	25	3.8821	101.423	5	0.92086
1	7	448.157	4	4	8	82.18	32	4.64132	123.958	7	0.395541	1	2	152.131	1	0	2	29.26	11	0.9651	48.0494	2	0.597228	1	3	247.134	2	0	2	30.49	16	2.3401	64.4577	3	0.600301	0	5	368.119	3	2	5	58.97	26	4.10434	104.383	5	0.589521
1	6	491.118	4	4	7	88.08	34	4.76412	132.739	7	0.40225	1	2	166.122	1	0	1	60.79	12	2.341	48.5227	4	0.362504	1	2	261.173	2	1	2	40.54	19	3.6473	77.7933	3	0.883105	1	5	339.195	3	2	5	54.46	25	3.7166	99.9562	5	0.841618
1	8	501.147	4	4	8	114.38	36	3.97622	135.471	9	0.363346	0	1	135.08	1	0	1	48.76	10	2.5715	40.448	3	0.301208	2	2	358.091	2	1	2	24.06	18	4.0123	87.0974	2	0.780941	1	4	344.14	3	2	4	62.46	24	2.5446	96.2919	5	0.925458
1	7	445.157	4	4	7	81.93	32	4.76562	126.27	7	0.412959	1	3	159.126	0	0	2	38.33	11	0.7935	44.3187	3	0.605395	1	4	284.064	2	1	2	31.4	16	1.6376	71.1937	4	0.894817	1	5	347.13	2	2	5	71.53	24	3.6139	95.0217	6	0.896646
1	7	479.125	4	4	8	103.55	34	4.37592	126.977	8	0.373926	1	0	123.105	1	1	1	15.79	9	2.44652	39.6187	1	0.590023	0	2	276.139	2	1	1	27.03	19	3.99568	79.303	2	0.775273	2	5	409.248	3	2	6	87.22	30	3.47684	118.734	7	0.762738
2	8	489.147	4	4	8	119.23	35	4.3702	133.572	9	0.350305	1	3	140.106	1	1	3	54.46	10	1.1033	37.5007	4	0.683648	1	3	220.158	2	1	2	38.49	16	2.5137	68.0174	3	0.778255	1	5	314.127	2	2	4	77.52	23	2.74594	85.9977	6	0.878038
2	8	491.163	4	4	9	111.28	35	4.61312	134.475	9	0.328877	0	2	169.096	1	0	1	73.59	12	0.9623	44.647	6	0.146332	1	2	300.08	2	1	4	32.34	19	3.2018	80.0127	3	0.92597	0	5	364.179	3	2	5	64.25	27	4.03174	103.503	5	0.45638
2	8	491.163	4	4	9	111.28	35	4.28722	133.917	9	0.336106	0	1	167.142	1	0	1	48.76	12	3.5115	49.73	3	0.325789	1	3	273.059	2	1	3	46.17	17	2.1777	70.0615	3	0.918193	2	4	382.135	3	2	6	59.59	27	3.6215	108.159	5	0.587827
1	8	510.113	4	4	9	95.34	35	5.36282	134.884	8	0.304348	0	1	110.073	0	0	3	9.23	8	1.8887	35.486	1	0.397919	1	3	286.064	2	1	3	26.71	18	2.5745	74.6708	3	0.925307	1	4	353.171	2	2	4	47.04	25	5.1075	91.3887	4	0.829876
1	8	476.152	4	4	9	99.25	34	4.4161	128.81	8	0.282022	1	2	112.1	0	0	1	38.38	8	1.2872	36.7274	2	0.309596	1	3	247.168	2	1	3	35.58	18	1.4189	73.3787	4	0.877171	1	4	387.124	3	2	5	59	27	3.779	105.418	5	0.847766
1	7	489.136	4	4	8	101.74	35	4.77922	132.147	8	0.357581	2	3	154.122	1	1	3	57.94	11	0.8381	46.5611	4	0.677849	1	1	219.142	2	1	2	26.02	16	3.5719	64.4264	1	0.808086	2	4	348.195	3	2	5	82.15	26	3.05638	102.31	5	0.81376
2	8	491.163	4	4	8	111.28	35	4.66674	134.274	9	0.344704	0	2	140.131	1	0	1	6.48	10	1.4594	43.34	2	0.543789	2	2	205.147	2	1	1	32.26	15	2.82364	62.1755	2	0.738578	1	6	356.174	3	2	5	81.54	26	3.53442	96.6103	6	0.825474
1	8	505.178	4	4	9	102.49	36	4.42202	138.378	9	0.335972	0	1	151.136	1	0	3	3.24	11	2.418	49.308	1	0.598459	1	3	271.186	2	1	1	49.57	20	0.6189	83.4719	4	0.601455	1	4	353.135	2	2	5	54.46	25	3.9445	88.1502	5	0.884488
1	8	473.152	4	4	7	99	34	4.7951	131.932	8	0.385164	0	3	127.111	1	0	0	18.84	9	0.1954	38.347	3	0.462522	2	1	263.18	2	1	2	36.42	19	2.6793	76.5374	3	0.860398	1	5	388.167	3	2	5	67.35	27	3.2014	106.44	6	0.851423
1	8	476.152	4	4	8	99.25	34	5.13172	130.145	8	0.277887	1	1	115.111	0	0	0	27.63	8	-0.2468	36.1057	3	0.348147	0	1	285.134	2	1	3	20.31	20	3.7351	70.286	2	0.828245	1	4	369.194	3	2	7	60.09	27	3.7003	104.541	5	0.756227
1	9	493.142	4	4	9	125.32	35	5.26192	132.012	10	0.190056	1	2	179.117	1	1	1	77.44	13	2.95742	50.8307	5	0.401222	1	3	238.205	2	0	7	24.5	17	1.6498	71.1607	3	0.682612	1	5	374.151	3	2	4	67.35	26	4.2183	102.313	6	0.867365
1	7	504.156	4	4	9	95.34	36	4.17112	137.09	8	0.367362	1	2	139.1	1	0	1	29.1	10	0.8836	40.8457	2	0.584059	2	3	271.043	2	1	3	40.54	17	2.2973	70.6768	3	0.829105	0	5	318.147	2	2	6	57.9	23	4.01132	87.3195	5	0.753165
2	7	491.163	4	4	8	109.59	35	4.70902	133.44	9	0.369474	1	2	141.115	1	0	2	32.59	10	2.2727	41.4005	2	0.356915	1	2	290.046	2	1	2	29.26	18	3.2097	73.7334	2	0.848252	2	5	354.206	3	2	5	80.48	26	2.94512	103.498	6	0.862792
1	8	518.162	4	4	9	102.76	37	3.8999	142.225	9	0.360602	0	1	126.091	1	0	1	52	9	1.696	34.548	4	0.299433	1	3	346.054	2	1	3	26.71	17	1.794	79.4928	3	0.845908	2	5	340.19	3	2	5	80.48	25	1.9472	98.7886	6	0.869447
2	7	473.152	4	4	8	106.1	34	4.14192	131.303	8	0.398386	1	3	141.127	1	0	2	41.62	10	0.066	43.1764	3	0.590809	1	3	260.135	2	1	4	27.03	18	2.93558	77.813	2	0.842749	1	4	302.163	2	2	5	52.49	22	3.06926	86.8187	5	0.92322
1	7	475.168	4	4	8	93.26	34	4.48014	131.134	8	0.377833	0	1	99.0797	0	0	0	48.76	7	2.0952	28.899	3	0.253476	1	2	233.142	2	1	2	40.54	17	2.8671	68.5593	3	0.853508	1	5	410.13	3	2	6	75.71	29	3.72232	113.249	6	0.447377
1	9	506.162	4	4	9	108.48	36	4.80932	136.287	9	0.254522	0	3	124.027	1	0	1	57.24	9	0.0809	32.4154	4	0.36686	1	2	242.099	2	1	2	29.26	16	2.737	65.6864	2	0.864243	1	5	352.19	3	2	5	57.17	26	2.2109	104.206	6	0.662136
1	8	489.136	4	4	8	99.52	35	3.82442	132.788	8	0.298391	1	1	114.104	0	0	0	27.63	8	-0.08501	35.5387	3	0.270718	1	2	263.134	2	1	2	29.1	18	4.0527	78.4267	2	0.815474	1	5	369.115	3	3	5	75.44	26	3.73064	101.322	6	0.743457
1	8	462.136	4	4	7	95.34	33	4.49682	125.91	8	0.406562	2	2	112.1	0	0	3	38.05	8	0.2344	36.3941	2	0.512954	1	1	343.043	2	1	2	29.1	17	4.11842	79.1007	2	0.804521	1	4	355.17	3	2	5	63.99	26	2.96462	97.9257	5	0.896796
1	8	491.136	4	4	7	108.23	35	4.40364	130.98	9	0.381423	2	1	138.116	1	1	2	41.81	10	1.5968	42.7731	2	0.639984	1	2	373.09	2	1	3	23.47	19	3.9539	90.1058	2	0.640705	1	4	360.172	3	2	5	50.16	25	4.3423	102.458	5	0.862261
1	7	490.141	4	4	8	95.22	35	4.2289	133.505	8	0.372859	1	1	147.105	1	0	2	26.02	11	2.1473	48.8544	1	0.594905	0	2	336.963	2	1	2	37.38	15	2.0757	67.1518	3	0.775196	2	4	350.174	3	2	5	83.45	26	2.908	100.078	6	0.642311
1	8	488.152	4	4	8	107.21	35	5.22474	132.955	8	0.265539	1	2	168.137	1	0	1	60.79	12	2.2158	48.8447	4	0.363987	0	3	220.11	2	1	3	27.69	16	2.2881	63.081	3	0.781836	2	4	304.142	2	2	4	80.56	22	2.7506	82.6475	6	0.909818
1	8	477.136	4	4	8	99.52	34	4.3391	131.513	8	0.379169	1	2	155.118	1	0	3	32.11	11	0.3456	43.7041	3	0.47075	1	2	271.084	2	1	3	35.25	18	3.2775	70.1604	2	0.856875	1	4	373.156	3	2	4	58.8	26	3.00562	104.904	5	0.89456
2	7	489.183	4	4	9	102.05	35	4.45672	134.293	8	0.33678	0	2	124.1	1	0	1	24.72	9	1.5138	40.227	2	0.505966	0	3	359.038	2	1	4	29.54	18	3.1246	81.6055	3	0.611247	1	4	301.131	2	2	5	68.54	22	3.07942	81.5302	5	0.680419
1	7	486.136	4	4	7	101.49	35	4.5162	133.319	8	0.385677	0	0	98.1095	0	0	0	0	7	2.6086	34.269	0	0.408425	1	2	259.053	2	1	1	23.47	16	4.2981	66.1415	2	0.813318	1	4	318.14	2	2	5	51.22	22	4.17894	91.3367	4	0.899517
1	8	492.147	4	4	9	106.79	35	4.2687	131.73	9	0.37184	1	2	155.142	1	0	2	27.63	11	1.0251	47.5927	3	0.602962	1	2	220.158	2	0	3	32.34	16	1.1428	63.8267	3	0.723463	1	5	319.142	2	2	4	77.77	23	3.0416	85.0917	6	0.876433
1	7	489.136	4	4	8	101.74	35	4.77922	132.147	8	0.357581	0	2	140.131	0	0	1	27.03	10	1.62878	42.591	2	0.553201	0	2	218.131	2	1	3	26.3	16	3.4582	63.8995	2	0.726148	2	4	354.194	3	2	5	61.8	26	3.65254	103.337	5	0.860283
1	8	502.167	4	4	9	103.3	36	5.8737	138.477	8	0.285357	2	3	154.074	1	1	1	68.26	11	0.49994	39.8356	4	0.351354	2	2	259.053	2	1	2	32.26	16	3.7088	68.3475	2	0.849109	1	4	352.226	3	2	5	48.47	26	2.80532	106.355	5	0.898919
1	8	492.135	4	4	8	99.77	35	5.13086	131.085	8	0.342403	2	3	141.127	1	0	4	39.12	10	0.27567	42.4164	3	0.435678	1	2	287.075	2	1	4	46.17	18	3.3411	73.2635	3	0.923037	2	5	407.165	3	3	9	87.28	30	2.86078	111.945	6	0.324416
1	8	502.167	4	4	9	95.34	36	4.82782	139.426	8	0.25876	1	3	153.127	1	1	2	43.84	11	1.0759	44.9744	3	0.690466	1	1	273.11	2	1	4	26.02	18	4.0683	69.6224	1	0.822518	1	4	344.14	3	2	5	62.46	24	2.1986	96.5639	5	0.902843
1	8	493.152	4	4	9	100.27	35	4.53862	131.385	9	0.343518	0	3	129.079	1	0	2	30.82	9	0.7976	34.475	3	0.516119	1	2	249.119	2	1	2	29.1	17	2.98256	72.5417	2	0.872754	1	4	365.171	3	2	5	37.39	26	4.2386	94.4377	4	0.8601
1	7	454.158	4	4	6	96.49	33	4.93712	129.17	7	0.414753	0	1	125.12	0	0	2	12.36	9	2.2893	43.011	1	0.396391	0	2	293.07	2	1	2	37.38	19	2.6496	63.9798	3	0.840387	1	4	301.131	2	2	4	68.39	22	3.33614	81.8787	5	0.879422
1	9	492.147	4	4	9	104.57	35	4.3152	131.591	9	0.34715	1	2	140.131	1	0	1	29.26	10	0.5939	43.8244	2	0.54019	1	2	248.178	2	1	3	29.46	18	3.9703	74.0648	2	0.876671	2	5	320.174	2	2	6	72.72	23	2.5371	88.7555	6	0.802361
1	7	475.168	4	4	8	93.26	34	4.56022	130.992	8	0.37566	2	2	129.115	0	0	3	32.26	9	0.8805	39.1145	2	0.437723	1	2	231.162	2	1	1	23.47	17	3.4979	72.6448	2	0.747729	1	4	356.174	3	2	5	71.63	26	3.09702	97.5417	6	0.83586
1	8	488.152	4	4	9	103.18	35	4.11232	136.272	8	0.214795	1	1	136.1	1	1	2	20.72	10	1.86082	43.7317	2	0.598994	2	3	267.15	2	1	4	27.3	18	3.8022	81.2044	3	0.868899	1	5	340.19	3	2	4	67.35	25	2.94554	98.8947	6	0.926734
1	7	464.125	4	4	8	99.37	33	4.8636	122.188	8	0.397002	1	3	151.111	1	0	1	41.62	11	0.7065	47.1494	3	0.44264	1	3	261.173	2	1	2	38.33	19	3.1526	76.1732	3	0.831092	0	4	375.124	3	2	6	51.91	26	4.771	100.727	5	0.729237
1	8	474.136	4	4	7	103.18	34	3.66562	131.214	8	0.247641	2	2	140.131	0	0	3	38.05	10	1.013	45.6061	2	0.574155	1	2	275.096	2	1	5	26.02	18	3.7747	68.6354	1	0.827677	1	4	365.156	3	3	4	46.92	26	5.144	108.44	4	0.650962
2	7	475.168	4	4	9	102.05	34	4.20242	131.177	8	0.351878	1	3	137.095	1	1	1	51.8	10	0.92962	40.5594	3	0.62605	1	1	316.032	2	1	3	20.23	15	3.999	71.5548	1	0.83588	2	5	344.174	3	2	5	80.57	25	2.4824	94.2899	6	0.814695
1	8	501.147	4	4	9	121.35	36	4.52188	134.51	9	0.357753	0	1	137.095	1	0	2	48.76	10	2.6514	40.472	3	0.242981	1	1	316.032	2	1	1	20.23	15	2.9759	71.4458	1	0.479725	0	4	315.093	3	2	3	46.61	22	2.9053	86.719	4	0.646139
1	7	461.152	4	4	8	93.26	33	4.24032	128.109	8	0.394658	1	2	128.131	1	0	2	29.26	9	0.4262	39.2794	2	0.583943	1	1	238.112	2	1	2	20.23	16	3.7802	67.8478	1	0.831564	1	6	385.119	3	2	4	78.4	27	4.3161	108.016	6	0.482732
1	7	451.141	4	4	8	95.07	32	3.92432	119.841	8	0.435907	1	1	143.05	1	0	0	26.02	9	1.9915	39.9874	1	0.551649	1	1	296.052	2	1	1	32.34	17	3.8554	73.1797	3	0.838546	1	4	384.124	3	2	6	64.21	27	4.53182	107.471	5	0.7941
1	7	462.136	4	4	7	97.56	33	4.63962	125.535	8	0.429727	2	2	112.1	0	0	3	52.04	8	0.2181	36.0468	2	0.405035	1	2	272.048	2	1	1	32.34	17	2.8322	69.1877	3	0.852917	0	5	375.115	3	2	5	58.26	26	2.90178	97.697	5	0.805889
1	6	472.157	4	4	8	84.42	34	4.80322	132.888	7	0.398108	0	2	175.1	1	1	3	22.12	13	2.56332	54.157	2	0.519993	1	2	246.173	2	1	3	32.34	18	2.61402	73.1387	3	0.888847	2	4	338.12	3	2	4	59.07	24	3.1487	98.3574	5	0.835399
1	8	490.167	4	4	9	99.25	35	5.41382	135.314	8	0.247194	1	1	140.131	1	0	1	27.09	10	1.71387	43.3497	2	0.43547	1	1	329.028	2	1	2	29.1	16	3.3537	73.4982	2	0.828588	1	4	324.07	2	2	4	54.98	21	3.90782	87.5857	4	0.684078
2	8	489.147	4	4	8	119.23	35	4.38374	133.371	9	0.350016	0	2	126.116	0	0	3	27.03	9	1.24028	37.996	2	0.568554	0	3	265.114	2	1	1	29.54	18	3.6691	74.581	3	0.775642	1	6	344.212	3	2	4	57.18	25	2.55822	98.4267	6	0.919894
1	7	475.168	4	4	8	93.26	34	4.48014	131.134	8	0.377833	0	1	99.0797	0	0	2	48.76	7	1.9527	28.851	3	0.288423	1	2	252.153	2	1	1	29.46	18	3.3087	68.6398	2	0.830574	1	6	335.119	2	1	5	64.63	23	3.1091	88.8617	5	0.837747
1	9	503.163	4	4	8	116.07	36	3.83922	138.221	9	0.219051	2	1	156.072	1	1	2	31.58	10	2.19709	44.7334	2	0.631898	1	2	237.153	2	1	1	23.47	17	2.375	66.1918	2	0.810302	1	5	399.06	3	2	6	66.84	27	3.85982	109.468	5	0.587736
1	8	503.151	4	4	9	99.52	36	4.34954	138.089	8	0.341088	1	3	139.111	1	1	2	43.84	10	0.45864	40.7554	3	0.646487	1	1	271.053	2	1	2	29.1	17	3.6198	70.8152	2	0.818403	0	5	403.085	3	3	5	57.01	27	5.3687	106.745	5	0.536865
1	6	474.146	4	4	8	86.11	34	4.1609	129.428	7	0.3874	1	1	136.089	1	0	1	20.23	10	1.6656	42.5908	1	0.543473	1	2	248.178	2	1	2	29.46	18	4.3759	73.9358	2	0.84145	1	5	393.205	3	3	6	80.48	29	4.09494	111.366	6	0.639646
1	7	487.168	4	4	8	97.31	35	4.83172	135.681	8	0.382285	1	2	141.115	1	0	1	23.47	10	0.6275	41.8558	2	0.541263	1	2	343.007	2	1	3	40.54	17	2.9892	77.2758	3	0.677665	2	4	320.119	2	2	4	67.43	22	3.1558	88.3949	5	0.850431
1	7	457.157	4	4	7	89.77	33	4.87954	129.864	7	0.314247	0	1	133.089	1	0	1	12.36	10	2.4661	44.136	1	0.520719	1	3	285.141	2	1	1	32.5	19	2.9818	79.3614	3	0.805362	0	7	435.216	3	2	6	81.62	32	4.37144	121.834	7	0.623231
1	9	517.142	4	4	9	129.25	37	4.78652	139.188	10	0.145238	1	2	141.061	1	0	2	26.02	9	1.5205	43.3304	1	0.630672	1	2	233.178	2	1	3	21.26	17	2.64294	71.5097	2	0.866317	1	6	354.206	3	2	5	72.97	26	2.84182	104.138	6	0.660167
1	7	434.141	4	4	7	82.18	31	4.96362	120.741	7	0.413964	0	1	128.106	0	0	3	52	9	1.942	36.662	4	0.247818	1	1	294.973	2	1	1	29.1	17	2.8188	66.2067	2	0.793405	3	4	315.158	2	2	5	91.32	23	1.40352	88.5012	6	0.77766
1	8	487.168	4	4	9	105.97	35	5.02614	133.328	8	0.330225	0	1	155.117	0	0	2	64.36	11	1.9703	45.154	5	0.150031	1	3	360.07	2	1	1	26.71	18	3.3596	83.1555	3	0.778459	0	4	343.132	3	3	4	56.44	26	4.84651	99.8595	5	0.501976
2	8	491.163	4	4	9	111.28	35	4.05292	133.402	9	0.339821	1	1	136.052	1	1	1	37.3	10	1.69322	38.1383	2	0.63746	1	2	244.119	2	1	1	29.26	17	2.6329	60.8664	2	0.822463	1	5	367.217	3	2	6	55.19	27	3.5263	106.797	5	0.846496
1	7	448.12	4	4	7	97.56	32	4.1844	121.631	8	0.455427	1	2	142.111	1	0	1	47.61	10	0.8901	40.8874	3	0.436323	2	2	191.131	2	1	2	32.26	14	3.1368	58.6025	2	0.703763	2	5	337.156	2	2	7	59.31	23	3.34034	93.6325	5	0.813175
2	7	489.183	4	4	9	102.05	35	5.16692	137.301	8	0.314713	1	1	138.116	1	0	1	27.09	10	1.63397	43.3257	2	0.585535	1	1	238.076	2	1	2	37.3	16	3.6984	63.7868	2	0.853178	1	5	329.174	2	2	6	73.22	24	2.22964	90.8062	6	0.824944
2	7	476.152	4	4	8	110.26	34	4.99574	129.477	8	0.344537	0	4	139.075	1	1	1	39.41	10	-0.1178	35.78	4	0.508797	0	3	273.145	2	1	2	29.02	19	3.3678	66.809	3	0.826944	1	4	379.187	3	2	4	37.39	27	4.73272	101.203	4	0.833209
1	8	476.152	4	4	8	99.25	34	4.80072	129.735	8	0.287988	1	3	125.095	1	1	1	43.84	9	1.0462	37.0244	3	0.609193	0	2	251.108	2	1	2	21.59	17	4.0409	71.95	2	0.777421	1	3	286.168	2	2	4	43.26	21	3.6798	84.1047	4	0.931363
1	8	504.147	4	4	8	114.63	36	4.48264	134.679	9	0.351855	0	1	107.054	1	0	0	20.31	8	-0.1416	31.224	2	0.394187	1	2	344.039	2	1	3	32.34	17	2.6411	78.6132	3	0.855432	1	4	328.179	2	2	5	68.29	24	3.03302	93.9662	5	0.856723
1	8	479.163	4	4	9	106.4	34	4.19134	127.266	9	0.358796	1	2	131.106	0	0	2	50.85	9	-0.5334	37.1854	4	0.404508	0	3	374.038	3	1	1	27.69	19	3.5187	80.841	3	0.704509	1	5	345.103	2	2	5	72.47	24	3.99654	94.1492	5	0.656623
1	7	488.141	4	4	7	94.59	35	5.55234	135.841	7	0.34275	0	2	114.116	0	0	1	15.6	8	1.3323	37.065	2	0.370714	2	2	268.044	2	1	1	41.13	17	2.2065	72.1484	3	0.766569	1	4	382.189	3	2	5	67.87	28	3.4968	107.9	6	0.859472
1	8	477.136	4	4	8	99.52	34	3.6267	130.113	8	0.389263	1	2	145.121	0	0	2	50.85	10	0.2027	41.5304	4	0.342942	0	3	300.036	2	1	3	27.69	17	3.3603	70.04	3	0.856558	0	5	365.138	3	2	5	85.04	27	3.9385	101.568	7	0.593247
1	8	476.152	4	4	9	99.25	34	4.80232	129.757	8	0.273523	1	2	134.061	0	0	1	29.26	8	0.9345	36.4274	2	0.578456	0	2	302.993	2	1	2	37.38	16	2.6237	66.7518	3	0.842074	1	4	359.092	3	2	3	76.23	25	3.42612	94.6007	5	0.851692
2	8	503.163	4	4	9	115.21	36	3.8095	140.46	9	0.26361	1	1	140.095	1	0	2	32.34	10	0.9353	39.5357	3	0.607793	0	2	258.162	3	1	0	26.3	19	4.1554	75.1825	2	0.653217	0	5	356.093	3	3	4	53.23	25	3.6731	97.4125	5	0.670052
1	8	473.152	4	4	9	105.97	34	4.71772	128.591	8	0.350707	0	2	115.1	0	0	3	20.31	8	0.5255	33.83	2	0.499833	1	2	281.042	2	1	2	32.59	16	2.55822	70.4688	2	0.830731	1	5	348.151	2	1	6	67.76	24	3.8406	96.7167	5	0.626349
1	8	489.136	4	4	8	99.52	35	4.88142	132.925	8	0.354229	0	3	152.095	1	1	2	25.36	11	1.1562	45.116	3	0.635422	1	3	272.048	2	1	3	32.34	17	2.0813	70.1022	3	0.855723	0	4	326.199	3	1	4	32.78	24	2.93662	97.248	4	0.796627
1	7	461.141	4	4	7	90.29	33	3.92652	128.298	7	0.421382	0	1	137.12	1	0	1	12.36	10	2.4318	45.492	1	0.526057	1	3	210.173	2	0	1	26.71	15	1.051	61.6058	3	0.700613	0	4	302.163	2	2	5	51.66	22	3.04242	86.8355	5	0.851588
2	7	488.152	4	4	8	102.32	35	4.08302	138.159	8	0.28622	1	2	98.0844	0	0	2	24.39	7	0.7677	32.3657	2	0.506672	2	2	245.103	2	1	2	32.26	17	1.8844	57.5585	2	0.833518	1	5	329.163	2	1	5	64.63	24	3.0476	90.9847	5	0.841265
1	8	489.147	4	4	7	105.89	35	2.98652	135.645	9	0.317384	0	2	113.059	1	0	3	57.99	8	1.6383	27.822	4	0.237318	1	1	315.012	2	1	2	29.1	15	3.33822	69.8667	2	0.833443	0	4	371.14	3	2	5	49.58	26	3.7715	102.76	5	0.592629
2	7	476.152	4	4	8	94.48	34	4.82822	132.848	8	0.379952	0	1	134.084	1	0	1	24.72	10	1.9492	44.498	2	0.523332	1	2	228.083	2	1	1	29.26	15	3.0516	61.8864	2	0.749015	1	4	296.119	2	1	3	58.64	20	2.0134	77.6067	5	0.928024
1	8	476.152	4	4	8	99.25	34	4.38154	131.314	8	0.376805	0	2	139.1	1	0	2	21.59	10	1.4206	42.508	2	0.566651	2	2	247.194	2	1	2	32.26	18	3.0155	75.6735	2	0.84173	2	5	350.174	3	3	6	85.66	26	3.22174	100.53	6	0.30928
1	7	532.167	4	4	9	98.08	38	6.24254	146.36	8	0.256248	1	3	140.095	1	1	2	52.05	10	1.00412	38.5094	3	0.666427	1	2	303.012	2	1	0	23.47	14	1.95282	66.8768	2	0.740674	1	5	387.196	3	2	6	65.9	28	3.88042	106.183	6	0.811466
2	8	491.163	4	4	9	111.28	35	4.9382	134.736	9	0.319115	0	1	125.095	1	0	3	48.76	9	2.6294	36.019	3	0.316058	1	3	221.142	2	1	3	30.49	16	2.5184	64.1407	3	0.850391	0	3	371.129	3	2	5	38.77	26	4.459	104.257	4	0.778493
1	8	530.162	4	4	11	110.72	38	4.58982	144.228	9	0.223042	1	3	131.095	0	0	3	52.32	9	0.8395	34.3514	3	0.577249	1	2	316.044	2	1	1	29.26	15	2.6072	73.1764	2	0.807182	0	5	390.135	3	2	5	60.77	27	3.2325	102.829	6	0.735225
1	7	464.125	4	4	7	95.34	33	4.6297	124.645	8	0.400523	1	2	166.122	1	0	2	60.79	12	1.9934	48.7727	4	0.289791	0	2	253.114	2	1	2	37.38	17	2.6414	68.2858	3	0.812249	2	5	359.16	2	2	7	103.47	26	1.7272	98.8302	7	0.729863
1	7	489.183	4	4	9	93.26	35	4.8828	137.345	8	0.336856	0	2	168.137	1	0	3	52	12	2.3746	48.579	4	0.362355	1	1	257.139	2	1	3	26.02	18	4.2855	64.9474	1	0.85864	0	6	378.051	3	1	3	58.97	25	3.3648	97.539	5	0.596229
1	8	491.151	4	4	9	103.55	35	5.53012	133.685	8	0.307053	0	2	148.1	1	1	2	17.82	11	2.23832	47.108	2	0.587969	1	2	252.103	2	1	2	32.34	17	2.4449	70.5037	3	0.877013	1	5	352.142	3	2	5	71.78	26	3.0766	99.5302	6	0.661328
1	7	487.168	4	4	8	101.22	35	4.83152	134.896	8	0.355229	0	2	149.084	1	1	1	29.96	11	1.5652	44.596	2	0.606212	2	2	227.112	2	1	2	32.26	16	3.415	58.5185	2	0.758647	1	5	315.158	2	2	5	73.22	23	1.99684	87.0842	6	0.856547
1	8	475.168	4	4	8	91.16	34	4.77422	132.822	8	0.366985	2	1	139.063	1	1	1	53.09	10	1.32974	37.226	3	0.616245	1	2	252.103	2	1	3	32.34	17	2.4449	70.5037	3	0.896343	2	5	305.12	2	2	3	77.24	21	3.6158	85.2981	5	0.907685
1	8	477.136	4	4	8	103.43	34	4.25372	130.302	8	0.229797	0	2	142.099	1	0	2	26.3	10	1.5956	38.521	2	0.547214	1	2	280.134	2	1	4	32.34	19	3.3491	78.0287	3	0.917279	0	4	365.171	3	2	4	28.6	26	3.83	95.528	4	0.823414
2	8	503.163	4	4	9	119.12	36	4.8667	137.967	9	0.247076	1	3	125.095	1	0	1	41.62	9	0.1503	38.0094	3	0.541693	1	2	246.173	2	1	3	32.34	18	2.5701	74.7057	3	0.888708	1	5	330.158	2	2	7	71.78	24	2.4147	90.9877	6	0.623401
1	6	489.157	4	4	8	101.22	35	4.93692	132.908	8	0.376032	0	1	161.095	1	1	2	48.76	12	3.11374	48.766	3	0.363291	1	1	311.009	2	1	3	29.1	19	4.0657	66.5172	2	0.895578	1	5	400.18	3	2	7	71.78	29	2.938	106.567	6	0.571591
1	8	463.131	4	4	8	116.09	33	4.92232	125.05	9	0.223843	1	2	100.1	0	0	2	27.09	7	0.58767	31.9547	2	0.50501	2	2	273.069	2	1	3	32.26	17	2.997	71.9465	2	0.887688	1	5	403.151	3	3	6	70.26	29	5.209	104.656	5	0.611903
1	8	531.194	4	4	10	110.45	38	5.1923	147.325	9	0.219833	0	2	138.068	1	0	3	29.6	10	1.085	38.679	2	0.331633	1	2	259.053	2	1	1	23.47	16	2.9066	67.0898	2	0.838782	1	4	319.17	2	2	5	56.15	23	2.62128	86.6792	5	0.86204
1	8	523.097	4	4	8	99.52	36	5.53482	137.935	8	0.304549	0	2	125.084	1	0	1	21.59	9	1.5848	37.365	2	0.487465	0	2	261.173	2	1	1	29.54	19	4.06702	76.094	3	0.762403	1	5	333.103	3	2	5	75.96	23	3.5434	88.4243	5	0.392862
1	8	473.152	4	4	7	99	34	4.0322	132.883	8	0.40465	1	2	152.131	1	0	1	38.38	11	1.9233	48.3244	2	0.264951	1	1	232.146	2	1	3	37.3	17	3.7536	68.2273	2	0.861273	0	5	361.108	2	2	5	65.49	25	4.1	96.118	5	0.749932
1	7	491.151	4	4	9	93.9	35	5.00982	133.911	8	0.35377	1	2	140.131	0	0	2	29.26	10	1.3143	45.3884	2	0.585955	0	2	233.142	2	1	0	29.54	17	2.9798	66.79	3	0.689125	0	4	370.145	3	2	4	42.43	26	5.05866	104.453	4	0.705377
2	7	475.168	4	4	8	98.02	34	4.44822	134.483	8	0.393422	1	4	136.075	1	1	2	67.63	10	-0.13462	35.7314	4	0.615141	0	3	263.152	2	1	3	38.77	19	2.63832	74.0375	4	0.841189	1	6	368.185	3	2	6	78.26	27	2.4724	104.348	7	0.623387
1	9	492.147	4	4	9	108.48	35	4.6396	131.52	9	0.204511	1	3	116.059	1	0	1	55.17	8	-0.0274	28.0191	4	0.386417	1	2	296.052	2	1	2	32.34	17	2.7278	72.9707	3	0.910072	1	6	395.117	3	2	6	92.69	29	4.67208	102.632	6	0.763915
2	8	489.147	4	4	8	119.24	35	4.74014	133.746	9	0.340729	1	1	153.152	1	0	1	12.03	11	2.3407	49.6197	1	0.570096	2	2	260.189	2	1	2	41.13	19	2.64392	78.3439	3	0.858033	1	4	299.163	2	2	4	64.11	22	3.2108	85.4087	5	0.941219
2	7	500.199	4	4	9	101.8	36	5.35004	143.209	8	0.300492	1	3	127.111	0	0	2	41.62	9	0.3963	40.1234	3	0.545293	1	3	279.129	2	1	4	40.54	19	3.4008	79.0688	3	0.918	1	6	386.13	3	2	5	77.52	27	4.0753	105.204	6	0.618924
1	8	462.136	4	4	7	99.25	33	4.74162	125.528	8	0.312715	0	2	127.075	0	0	3	65.83	9	1.6643	33.906	4	0.322723	1	2	258.134	2	1	2	29.26	18	2.6285	63.9304	2	0.883222	1	4	353.154	3	3	6	72.36	26	3.0091	96.4924	5	0.739333
1	8	470.152	4	4	8	105.72	34	4.6594	130.826	8	0.373395	0	2	138.068	1	0	1	26.3	10	1.4342	38.451	2	0.512255	1	2	238.137	2	1	3	29.46	17	2.9908	64.1568	2	0.876813	0	5	365.163	3	2	5	57.65	27	4.36622	104.075	5	0.581759
1	7	487.168	4	4	9	102.95	35	5.25312	136.596	8	0.196405	0	2	126.079	1	0	1	41.79	9	2.0729	36.315	3	0.391398	0	2	228.163	2	1	2	27.03	17	3.03618	69.379	2	0.777636	1	3	315.147	3	2	4	70.75	23	3.0787	86.0918	5	0.940968
2	8	518.162	4	4	9	123.42	37	5.41524	140.829	9	0.283795	0	2	156.101	0	0	2	69.07	11	1.1635	41.919	5	0.341747	0	2	278.08	2	1	1	16.13	18	3.9901	64.86	2	0.772066	2	5	419.177	3	2	6	112.65	30	2.8231	106.11	8	0.744566
1	7	491.136	4	4	8	110.45	35	4.23632	130.916	9	0.392227	1	2	124.1	0	0	3	24.39	9	1.3239	41.5057	2	0.445124	0	1	295.057	2	1	1	20.31	17	3.8522	73.0865	2	0.770501	1	5	326.174	3	3	4	72.68	24	2.38632	94.6577	6	0.799884
1	8	544.178	4	4	9	110.6	39	4.36782	149.815	9	0.313512	0	1	133.089	1	0	1	23.79	10	2.42248	41.234	1	0.397804	0	2	242.078	2	1	2	34.14	16	2.9321	60.4588	2	0.747159	1	3	359.192	3	2	4	43.76	26	2.2999	99.4467	5	0.672072
1	7	476.152	4	4	8	101.47	34	4.94944	129.509	8	0.359105	0	3	139.111	1	1	2	30.71	10	0.9399	39.759	3	0.61016	1	2	325.068	2	1	2	38.33	19	3.525	79.2562	3	0.902909	2	3	304.125	2	1	3	50.36	21	2.65934	86.8594	4	0.664008
1	8	488.152	4	4	9	103.3	35	4.84542	133.383	8	0.336125	2	3	143.112	1	0	0	55.48	10	-0.0053	40.5582	3	0.468766	2	2	331.043	2	1	1	32.26	16	3.08064	75.1425	2	0.775432	1	5	301.109	2	2	4	64.84	21	3.24078	84.5637	5	0.87828
1	8	474.136	4	4	8	103.18	34	2.9292	128.565	8	0.394056	1	2	151.1	1	0	1	23.47	11	0.9188	46.0568	2	0.602046	1	3	264.13	2	1	3	32.34	18	1.695	76.7367	3	0.901583	2	3	332.154	2	2	6	71.34	24	2.79792	87.7839	5	0.854329
1	7	476.125	4	4	7	95.34	34	4.70022	128.448	8	0.388331	0	2	150.091	1	1	3	53.69	11	2.3594	43.156	4	0.360589	0	2	226.076	2	1	2	18.46	15	2.8178	60.226	2	0.722436	2	4	376.187	3	2	5	32.23	27	4.1623	100.309	4	0.821864
1	8	474.136	4	4	7	103.18	34	3.90752	129.835	8	0.407564	1	1	129.079	0	0	2	40.54	9	1.5199	35.2188	3	0.613647	1	2	252.103	2	1	1	32.34	17	2.1624	69.4152	3	0.830895	1	6	337.143	3	3	5	77.12	25	2.59752	96.8945	6	0.57335
1	8	461.152	4	4	8	102.91	33	3.40462	126.182	8	0.401213	0	2	141.115	1	0	2	12.47	10	1.5883	41.551	2	0.541347	1	2	296.989	2	1	1	33.12	17	3.1824	66.3418	2	0.807864	1	4	341.156	3	2	4	45.23	24	3.8613	100.359	4	0.859013
1	8	463.12	4	4	8	103.55	33	4.65332	123.237	8	0.379304	0	2	139.1	1	0	2	12.47	10	1.0167	41.707	2	0.565962	0	2	259.951	2	1	2	34.14	13	2.3852	54.3498	2	0.818663	1	5	359.145	3	2	5	81.16	26	3.94548	92.7954	5	0.874236
1	8	489.136	4	4	9	99.52	35	4.04112	133.352	8	0.356386	0	2	140.095	1	0	2	32.67	10	0.8605	39.66	3	0.559583	0	1	263.031	2	1	1	23.79	15	4.17458	64.518	1	0.74618	2	5	358.153	3	2	7	89.79	26	2.1386	94.167	7	0.79143
2	8	502.179	4	4	9	111.03	36	4.20112	138.562	9	0.330054	2	3	153.127	1	1	2	56.97	11	1.1099	47.1208	3	0.668321	1	2	242.131	2	1	1	37.3	18	3.42384	72.7728	2	0.818876	0	5	394.189	3	3	7	60.89	29	4.6587	112.675	6	0.583295
2	8	489.147	4	4	8	115.21	35	3.84942	132.77	9	0.363444	2	1	144.072	1	0	1	38.05	9	0.7622	42.1771	2	0.533608	1	3	256.021	2	1	3	34.15	14	2.4334	59.3787	3	0.902518	0	4	304.125	2	2	5	42.43	21	3.60912	86.0905	4	0.847187
1	8	503.151	4	4	9	99.52	36	4.78822	138.836	8	0.329896	0	2	123.068	1	0	1	21.59	9	1.5049	37.341	2	0.484086	1	2	220.146	2	1	2	29.46	16	2.9252	64.1568	2	0.830027	1	5	369.103	3	3	6	64.63	26	3.424	101.793	5	0.676373
1	7	476.152	4	4	8	101.47	34	5.02952	129.367	8	0.35596	2	2	150.116	1	1	1	52.04	11	1.34434	48.2198	2	0.593503	1	1	269.078	2	1	1	26.02	18	3.215	68.6884	1	0.778636	1	5	392.096	3	2	5	58.64	26	3.7473	104.099	5	0.787141
1	7	503.172	4	4	8	89.35	36	4.6879	139.414	8	0.350859	2	2	103.063	0	0	1	63.32	7	-0.1917	25.9022	3	0.483075	1	2	288.068	2	1	1	29.46	18	4.1585	74.2188	2	0.840875	0	4	307.124	2	1	3	46.61	21	2.34406	84.8405	4	0.804278
1	7	502.167	4	4	9	93.53	36	3.84082	137.822	8	0.351185	0	2	127.075	1	0	3	57.99	9	1.8233	32.737	4	0.32381	1	1	295.057	2	1	3	29.1	17	3.6114	72.9557	2	0.906726	1	5	315.158	2	2	5	76.72	23	3.18734	88.1202	6	0.67882
2	8	491.163	4	4	9	107.37	35	4.20612	134.114	9	0.363302	2	2	151.111	1	1	2	52.53	11	1.92087	45.1794	3	0.623203	2	2	230.178	2	1	4	24.06	17	3.6213	75.0314	2	0.82518	2	6	373.11	3	2	5	73.34	26	2.7955	103.928	7	0.474243
1	7	475.168	4	4	8	89.35	34	3.84802	130.377	8	0.41819	0	2	133.036	0	0	2	12.36	8	1.8373	35.08	1	0.413299	1	2	254.107	2	1	2	29.46	17	3.231	69.4168	2	0.878154	1	5	385.189	3	2	6	66.02	28	4.13074	107.884	6	0.809865
1	7	489.183	4	4	9	93.26	35	4.61932	135.199	8	0.345002	1	3	153.127	1	0	1	32.5	11	0.1774	46.6704	3	0.58291	1	2	236.087	2	1	3	37.3	16	2.8271	66.7738	2	0.876511	1	6	354.206	3	2	6	59.51	26	4.43832	104.53	6	0.827541
1	8	504.147	4	4	8	110.6	36	3.5456	137.148	9	0.367635	1	2	125.084	1	0	1	35.25	9	0.8039	36.8244	2	0.562347	1	2	237.153	2	1	1	23.47	17	2.9539	67.6608	2	0.811407	2	3	288.141	2	2	3	41.88	20	3.10386	87.6724	4	0.851697
1	8	463.12	4	4	7	103.55	33	4.96612	124.285	8	0.386139	2	2	126.116	0	0	4	38.05	9	0.6245	41.0111	2	0.541958	1	1	287.114	3	1	4	26.02	20	4.0975	84.6234	1	0.843826	2	4	351.138	3	2	4	65.46	26	3.2829	99.7725	5	0.884937
1	8	493.098	4	4	8	105.97	34	5.23938	129.936	8	0.334377	2	1	101.095	0	0	1	64.4	7	-0.3318	30.9458	3	0.350588	0	2	253.114	2	1	2	37.38	17	2.55812	68.3838	3	0.812018	0	4	274.12	2	2	4	48.67	20	3.07804	79.42	4	0.80386
1	8	463.131	4	4	8	116.09	33	4.54092	124.06	9	0.231581	1	1	113.084	0	0	2	29.1	8	0.6986	33.4977	2	0.524566	1	2	286.064	2	1	2	32.34	18	2.8174	74.4472	3	0.906819	1	5	408.135	3	3	5	81.34	29	4.37242	117.065	6	0.633626
1	7	489.136	4	4	7	97.83	35	4.616	134.146	8	0.380718	2	4	138.091	1	1	2	63.83	10	0.4906	40.6081	4	0.623913	1	1	279.139	2	1	3	29.1	19	4.5461	80.7597	2	0.808436	2	6	385.206	3	2	5	81.04	28	2.1338	107.972	6	0.768055
1	8	477.136	4	4	8	101.74	34	4.37992	131.413	8	0.296785	1	1	135.105	1	0	1	12.03	10	1.6467	44.8847	1	0.576119	1	2	317.009	2	1	4	46.17	17	2.982	72.2515	3	0.927541	2	5	356.165	3	2	6	68.7	26	1.9444	99.1725	6	0.827985
1	7	486.136	4	4	7	101.49	35	4.3694	134.153	8	0.389434	1	2	125.095	0	0	2	50.74	9	0.2302	41.1024	3	0.416578	1	2	272.032	2	1	1	29.26	15	2.3246	63.8434	2	0.850488	1	5	428.177	3	2	6	67.87	30	4.1918	118.249	6	0.747193
1	7	474.136	4	4	7	105.4	34	4.68682	129.821	8	0.389805	1	2	144.081	1	0	4	60.79	10	1.3443	35.0667	4	0.361	1	2	275.108	3	1	3	21.26	19	3.9919	78.1207	2	0.900503	1	4	395.201	3	3	6	56.15	29	4.879	109.986	5	0.647216
1	8	476.152	4	4	8	99.25	34	4.80072	129.735	8	0.287988	0	2	137.108	1	1	0	17.82	10	1.82029	41.682	2	0.533014	1	1	253.047	2	1	1	26.02	14	3.5672	63.0924	1	0.81414	1	4	361.108	2	2	6	68.39	25	4.36634	97.5917	5	0.471066
1	7	476.125	4	4	7	102.66	34	4.5055	128.802	8	0.393676	0	1	138.091	1	0	3	52	10	2.2113	38.843	4	0.334831	1	2	222.108	2	1	1	20.23	15	3.70132	66.7608	1	0.781509	1	5	343.217	3	2	5	44.29	25	3.5301	100.697	5	0.899651
1	6	474.146	4	4	8	86.11	34	5.0252	130.563	7	0.362027	1	2	138.091	1	0	3	74.78	10	1.5477	38.9854	4	0.272947	0	1	253.043	2	1	1	23.79	16	4.71888	66.838	1	0.710902	0	4	434.101	3	2	5	52.08	30	5.8083	108.473	4	0.440004
1	8	464.152	4	4	8	91.41	33	4.97222	127.293	8	0.368085	1	2	170.117	1	0	5	72.23	12	1.3061	45.1458	5	0.292177	1	1	277.048	2	1	3	29.1	18	3.4123	61.5072	2	0.901172	1	5	394.169	3	2	5	59.92	29	4.94534	112.776	5	0.72957
2	8	503.163	4	4	8	118.97	36	4.04874	137.406	9	0.275006	1	2	141.115	1	0	2	33.08	10	1.84277	41.5607	2	0.584706	2	3	248.189	2	1	2	35.5	18	3.5093	74.8702	3	0.840419	1	4	298.132	2	2	4	68.29	22	2.80236	83.8022	5	0.881287
1	7	528.183	5	4	8	93.65	38	4.63202	145.138	8	0.358431	2	2	153.127	1	1	2	40.71	11	1.2978	45.1804	3	0.671977	1	2	292.03	2	1	3	24.92	17	5.1765	74.3797	2	0.777037	2	4	367.181	3	2	5	93.26	27	3.69452	103.737	6	0.622409
2	8	520.178	4	4	10	111.67	37	5.0254	142.671	9	0.301781	1	1	148.1	1	0	1	38.38	11	1.4159	48.5264	2	0.442933	1	2	258.134	2	1	3	29.26	18	2.6285	63.9304	2	0.90269	0	5	342.206	3	2	5	62.47	25	2.45014	96.223	6	0.8351
1	8	543.194	5	4	9	110.33	39	5.1108	148.797	9	0.230688	1	2	129.115	0	0	3	35.25	9	0.9263	39.2824	2	0.575136	1	2	223.137	2	1	2	23.47	16	2.129	61.6448	2	0.829904	2	4	340.179	3	2	6	64.01	25	2.8452	98.4821	5	0.846519
2	8	503.163	4	4	9	119.23	36	4.67564	136.752	9	0.316225	1	2	112.1	0	0	2	35.82	8	0.89648	33.3467	2	0.57566	1	2	302.019	2	1	2	15.27	16	3.6086	73.2937	2	0.897693	2	5	355.19	3	2	6	74.69	26	2.0821	101.257	6	0.829859
1	7	445.157	4	4	7	81.93	32	4.672	126.613	7	0.416378	1	2	129.101	0	0	2	78.02	9	0.8383	35.1754	5	0.196973	0	2	316.013	2	1	2	34.14	17	3.9456	72.8178	2	0.774203	2	4	341.12	3	2	5	62.3	24	2.2246	95.1527	5	0.819985
2	8	503.163	4	4	8	115.21	36	3.86652	140.549	9	0.277058	0	2	139.1	1	0	1	12.47	10	1.5694	41.159	2	0.546427	2	2	246.21	2	1	2	24.06	18	3.71612	79.1174	2	0.830861	1	5	412.146	3	2	6	60.03	29	3.5822	114.722	6	0.574767
1	7	488.152	4	4	8	103.18	35	3.83472	133.426	8	0.378226	1	2	164.106	1	0	1	74.78	12	1.8988	48.4234	4	0.358434	1	2	321.095	3	1	5	29.1	21	4.9616	90.6177	2	0.776368	0	4	367.124	3	2	6	46.61	26	4.0535	103.488	4	0.571467
2	7	475.168	4	4	8	102.05	34	4.43282	131.445	8	0.365609	1	2	152.131	1	0	2	15.27	11	1.329	48.1467	2	0.641863	1	2	276.13	2	1	1	32.34	19	2.9838	82.4407	3	0.800376	1	4	344.154	3	2	4	62.66	25	3.0919	91.7993	5	0.925737
1	8	476.152	4	4	8	99.25	34	4.88752	128.171	8	0.361616	1	2	150.091	1	0	1	74.78	11	1.7138	43.5084	4	0.344595	1	1	203.131	2	1	2	29.1	15	3.12372	61.7667	2	0.785734	1	5	391.13	3	2	5	84.52	27	2.6966	100.688	7	0.791952
1	8	465.147	4	3	8	106.42	33	3.0442	123.093	9	0.40251	0	2	127.124	0	0	3	6.48	9	0.78349	40.792	2	0.408192	2	2	233.178	2	1	2	32.26	17	3.32726	72.5385	2	0.820934	3	4	342.158	2	2	5	106.34	25	3.2286	93.9208	6	0.773246
1	7	487.141	4	4	9	102.06	35	5.00448	132.669	8	0.356008	0	1	123.105	1	0	2	3.24	9	1.4343	40.394	1	0.536675	1	2	281.118	2	1	3	38.33	19	3.9693	77.6857	3	0.910309	2	5	365.165	3	3	6	70.15	27	3.6732	103.501	6	0.697418
1	8	464.152	4	4	8	99.25	33	4.19964	127.866	8	0.308134	0	1	114.091	0	0	3	52	8	1.5535	32.067	4	0.237506	0	2	253.087	2	1	1	29.54	17	2.937	67.1145	3	0.770227	0	6	403.091	3	2	7	51.91	27	4.7244	110.751	5	0.492307
1	8	479.136	4	4	7	112.14	34	4.55044	126.072	9	0.386718	1	2	126.091	1	0	1	60.79	9	1.3963	34.7877	4	0.321926	1	2	269.042	2	1	2	23.47	15	2.5767	64.7538	2	0.892434	0	5	359.119	3	2	5	48	25	3.372	98.572	5	0.768202
1	8	476.152	4	4	8	99.25	34	5.13172	130.145	8	0.277887	0	2	114.068	0	0	2	26.3	8	1.1256	31.447	2	0.397006	1	1	271.037	2	1	2	26.02	15	3.4306	63.2364	1	0.876541	2	5	428.202	3	2	10	77.82	31	3.1669	117.651	6	0.609484
1	8	474.136	4	4	8	103.18	34	2.9292	128.565	8	0.394056	2	1	129.127	0	0	2	50.41	9	0.319	40.4351	3	0.416463	1	2	193.147	2	0	2	21.26	14	2.2333	57.9587	2	0.72585	0	4	386.144	3	2	6	62.56	28	4.36478	98.3175	5	0.739849
1	8	503.163	4	4	10	112.18	36	5.24132	138.122	9	0.178845	1	1	154.122	1	0	3	60.79	11	2.3816	43.7237	4	0.288277	1	3	315.096	2	1	3	44.48	20	3.655	85.8244	3	0.68365	2	5	325.19	3	2	4	70.15	24	1.5948	93.9389	6	0.893334
2	7	475.168	4	4	8	102.05	34	4.91294	132.66	8	0.351093	0	3	141.079	1	1	2	35.26	10	1.69014	37.146	3	0.628248	0	3	239.098	2	1	3	37.38	16	2.0804	65.6158	3	0.810144	1	4	323.092	2	2	5	68.54	22	3.4037	83.9492	5	0.856149
2	7	486.184	4	4	9	101.8	35	4.5818	137.046	8	0.335866	2	1	155.142	1	0	1	64.4	11	0.8385	47.2298	3	0.435062	1	1	300.987	2	1	2	29.1	16	3.7749	68.8742	2	0.884916	1	4	347.092	3	2	3	59	24	3.0466	90.6983	5	0.926732
1	7	446.141	4	4	8	90.02	32	4.82822	123.805	7	0.308023	0	2	140.084	1	0	2	18.46	10	1.8408	39.418	2	0.582313	0	1	251.108	2	1	2	20.31	17	3.7431	70.3965	2	0.784152	1	5	302.174	2	2	5	71.26	22	2.56972	85.4137	6	0.918805
1	8	476.152	4	4	8	99.25	34	5.13172	130.145	8	0.277887	1	1	141.127	0	0	1	41.62	10	0.7864	44.7404	3	0.432983	1	2	238.137	2	1	3	29.46	17	2.6883	64.3188	2	0.876939	2	5	343.19	3	2	5	68.95	25	2.0287	96.479	6	0.869345
1	7	475.168	4	4	8	93.26	34	4.62882	132.704	8	0.373657	0	3	165.127	1	1	2	29.02	12	1.41342	50.474	3	0.663208	1	1	305.014	2	1	2	29.1	18	4.62762	75.9312	2	0.793167	1	6	362.13	2	2	6	67.87	25	3.0989	99.4252	6	0.799996
1	8	475.168	4	4	8	91.16	34	4.6806	133.165	8	0.370047	0	1	129.127	0	0	0	18.84	9	0.0954	40.733	3	0.34095	2	2	246.173	2	1	3	44.89	18	2.88474	75.5794	3	0.861031	0	4	301.168	2	2	4	48.42	22	3.99512	86.278	4	0.632494
1	8	487.168	4	4	8	99	35	4.14124	134.416	8	0.294528	2	1	127.111	1	0	0	53.11	9	0.36577	37.3381	3	0.364558	1	1	241.147	2	1	5	32.86	18	3.82304	76.2627	2	0.616583	0	6	345.067	3	1	4	68.98	24	2.5822	89.475	6	0.474574
1	8	490.179	4	4	9	106.15	35	4.07342	132.653	9	0.352536	1	1	171.081	1	0	1	26.02	11	2.2784	49.3794	1	0.643897	1	2	239.114	2	1	2	26.02	16	3.2853	68.0364	1	0.856754	1	4	372.124	3	2	5	59.92	26	3.8947	101.664	5	0.639356
1	9	489.147	4	4	8	116.19	35	4.37494	131.132	9	0.362707	0	2	139.1	1	0	2	21.59	10	1.4206	42.508	2	0.566651	1	2	244.053	2	1	1	29.26	15	2.7436	63.9774	2	0.770614	1	5	357.151	3	2	5	54.46	25	3.4798	102.294	5	0.832615
1	8	491.136	4	4	8	108.23	35	4.63212	130.027	9	0.357726	1	1	116.064	1	0	2	20.23	8	0.7488	29.1588	1	0.527649	1	2	284.041	2	1	2	29.46	16	3.8273	67.8128	2	0.894527	0	5	413.127	3	2	5	30.93	28	4.9514	106.074	4	0.692248
1	7	489.183	4	4	9	93.26	35	4.55262	136.516	8	0.346784	1	2	138.116	1	0	1	29.26	10	0.7191	43.5024	2	0.578189	1	2	301.064	2	1	3	38.33	19	4.3767	78.1487	3	0.899677	1	5	363.124	2	1	5	64.63	25	3.701	95.9947	5	0.807895
2	7	488.152	4	4	8	102.32	35	4.08302	138.159	8	0.28622	1	1	127.111	1	0	1	41.62	9	0.0251	38.3314	3	0.398469	1	3	257.064	2	1	3	35.25	16	2.7959	69.0774	2	0.846148	1	5	347.119	2	2	6	64.63	24	4.19264	95.3137	5	0.795801
1	8	492.168	4	4	8	103.93	35	4.18364	133.623	9	0.395377	1	2	114.116	0	0	2	27.09	8	0.97617	36.5497	2	0.532122	1	2	258.069	2	1	1	15.27	16	3.1816	70.7567	2	0.832824	1	5	356.119	3	2	6	74.44	25	3.59092	99.1664	5	0.85818
1	7	488.152	4	4	8	93.53	35	4.4882	134.866	8	0.369059	1	2	126.116	0	0	2	27.09	9	1.49147	40.8447	2	0.557505	1	3	260.158	2	1	1	38.69	19	2.165	76.0038	3	0.786288	1	5	369.205	3	2	5	65.64	27	2.749	107.377	6	0.821229
1	7	489.136	4	4	7	101.74	35	5.43764	132.025	8	0.347083	1	3	152.106	1	1	1	56.2	11	0.06362	44.5934	4	0.456832	1	2	301.168	3	1	3	57.61	22	3.036	83.5118	4	0.933276	1	4	318.125	2	2	4	58.12	22	3.06074	88.3022	5	0.940952
1	8	473.152	4	4	8	99	34	4.2943	130.527	8	0.300943	1	2	96.0687	0	0	2	38.38	7	0.6731	32.0164	2	0.39801	1	2	253.087	2	1	3	40.54	17	2.6366	67.0888	3	0.900393	2	4	299.127	2	2	5	92.18	22	1.9826	81.196	6	0.880417
1	7	491.151	4	4	9	93.9	35	4.6225	132.772	8	0.367164	0	1	140.12	1	0	4	9.23	10	2.2351	42.904	1	0.429581	1	1	272.139	2	1	2	20.23	19	4.2	68.0338	1	0.855103	3	4	371.13	3	2	5	75.53	26	2.70582	102.596	6	0.701948
1	7	488.152	4	4	8	93.53	35	3.99202	133.925	8	0.378686	1	2	140.131	1	0	1	29.26	10	0.5939	43.8244	2	0.54019	1	2	240.092	2	1	2	29.46	16	2.9834	64.8478	2	0.861366	1	4	265.131	2	1	5	68.39	19	2.37504	69.2297	5	0.829814
1	7	485.152	4	4	8	96.78	35	4.31922	136.931	8	0.296184	1	2	114.116	0	0	4	15.27	8	0.6287	36.5037	2	0.425727	1	1	271.118	2	1	3	29.1	19	3.5391	65.7312	2	0.89474	0	4	374.14	3	2	5	42.01	26	3.2914	103.175	5	0.753016
2	7	473.152	4	4	7	109.86	34	4.33022	132.999	8	0.303616	2	2	141.101	1	0	2	72.82	10	0.5533	38.1734	5	0.254956	0	2	293.07	2	1	2	37.38	19	2.88	64.0538	3	0.84054	0	3	331.098	3	2	3	38.77	23	3.5557	89.4425	4	0.862939
1	8	488.163	4	4	8	101.71	35	3.6799	136.191	9	0.301164	1	3	139.111	1	1	1	43.84	10	0.49564	40.5734	3	0.615227	1	2	252.139	2	1	3	29.26	17	3.1512	74.6074	2	0.895607	1	6	365.185	3	3	5	84.15	27	3.05286	103.679	7	0.748034
2	7	500.152	4	4	8	110.28	36	4.62752	137.643	8	0.341538	0	2	155.106	0	0	4	57.99	11	2.2779	44.241	4	0.265701	1	3	314.095	3	1	2	26.71	20	3.3675	82.5938	3	0.906343	1	5	348.151	2	2	4	62.66	24	4.16074	97.6898	5	0.900975
1	8	476.152	4	4	8	99.25	34	5.13172	130.145	8	0.277887	0	2	152.131	0	0	4	27.03	11	1.79648	47.136	2	0.574214	1	2	217.147	2	1	2	32.59	16	3.5339	67.1908	2	0.755047	0	5	395.14	3	3	6	55.32	28	4.74024	110.626	5	0.564028
2	8	491.163	4	4	9	111.28	35	4.28722	133.917	9	0.336106	1	2	128.095	1	0	0	46.33	9	-0.2306	34.5264	3	0.457924	1	2	269.042	2	1	4	24.56	15	2.887	64.8947	2	0.850706	1	4	331.109	3	2	4	54.46	23	2.7528	91.0547	5	0.935657
1	7	489.183	4	4	8	93.26	35	4.25444	135.565	8	0.372011	0	2	139.1	1	0	2	21.59	10	1.4206	42.508	2	0.566651	0	3	229.158	2	1	1	30.27	17	2.08708	70.057	3	0.738381	1	4	366.119	3	2	5	64.21	26	4.0706	88.9527	5	0.810486
2	7	505.152	4	4	8	107.37	36	4.81594	137.357	9	0.35543	0	2	143.131	1	0	2	12.47	10	0.9746	42.097	2	0.570959	0	2	259.043	2	1	2	37.38	16	2.5146	64.0618	3	0.81849	0	6	414.107	3	2	5	51.54	28	3.96524	116.328	5	0.421036
1	8	518.162	4	4	9	110.6	37	3.5881	142.015	9	0.339232	0	2	150.091	1	0	1	72.55	11	2.52318	40.575	4	0.321271	1	1	208.126	2	1	1	20.23	15	3.825	58.4378	1	0.743343	1	5	331.088	2	2	5	64.63	23	3.50362	91.0532	5	0.672558
1	7	490.141	4	4	7	95.22	35	3.99574	134.91	8	0.422308	1	1	112.1	0	0	1	27.09	8	1.10137	36.2277	2	0.398893	1	2	225.099	2	1	3	26.02	15	2.5927	63.5814	1	0.855372	2	5	405.185	3	2	6	74.15	30	4.5478	113.917	5	0.690071
1	7	477.157	4	4	9	91.16	34	4.99922	129.454	8	0.364545	0	1	139.111	1	0	3	48.76	10	2.7313	40.496	3	0.327725	1	3	249.173	2	1	4	30.49	18	3.6944	74.5887	3	0.882337	0	5	324.147	3	2	4	51.66	24	2.7714	93.755	5	0.63927
2	8	491.163	4	4	9	111.28	35	4.133	133.26	9	0.338679	2	1	115.111	0	0	1	50.41	8	-0.0711	35.8181	3	0.37101	1	3	236.135	2	1	4	29.26	16	2.7261	72.2624	2	0.871334	2	5	333.149	3	2	5	74.69	24	1.5316	87.575	6	0.811946
1	8	473.152	4	4	9	99	34	4.48312	130.465	8	0.282544	0	2	154.147	0	0	5	6.48	11	0.8507	49.251	2	0.328949	0	2	254.112	2	1	2	26.3	18	3.6965	63.115	2	0.593917	0	4	364.179	3	3	6	55.57	27	4.49322	104.846	5	0.646437
1	7	500.152	4	4	8	101.49	36	4.58122	137.676	8	0.355489	1	2	154.122	1	0	2	60.79	11	1.8273	44.2497	4	0.367883	1	2	254.107	2	1	3	29.46	17	2.9984	69.1108	2	0.840684	1	4	359.14	3	2	4	64.11	25	4.0365	97.6127	5	0.894416
1	8	460.12	4	4	6	103.18	33	3.76834	125.77	8	0.439551	1	3	157.102	1	1	4	43.84	11	0.3538	40.9604	3	0.685141	1	2	249.119	2	1	4	29.1	17	3.70152	73.4777	2	0.824316	1	6	374.121	3	2	5	80.46	26	2.21588	96.1558	6	0.864365
1	8	478.131	4	4	8	118.54	34	3.9576	127.587	9	0.298625	1	1	113.107	1	0	0	26.02	8	0.2666	33.8628	2	0.448161	1	1	272.073	2	1	1	20.23	17	4.7812	72.6078	1	0.780169	0	5	390.135	3	2	6	60.89	27	3.667	102.737	6	0.752729
1	8	519.183	4	4	9	99.52	37	5.03862	145.012	8	0.311206	1	1	167.142	1	0	2	41.62	12	1.1765	51.7904	3	0.495344	1	2	350.079	3	1	3	29.26	21	4.5223	88.6734	2	0.867473	1	5	343.19	3	2	5	57.95	25	3.0709	98.5772	6	0.904072
1	6	460.157	4	4	8	88.33	33	4.95002	127.98	7	0.401914	0	1	147.08	1	1	1	48.76	11	3.24524	44.722	3	0.332371	1	3	249.136	2	1	3	49.77	18	1.994	68.6873	4	0.889745	2	4	331.135	2	2	5	75.43	23	3.37302	95.1151	5	0.881752
1	6	460.13	4	4	7	86.11	33	4.51612	124.28	7	0.409764	1	2	135.068	1	0	1	44.02	10	1.00478	38.0288	2	0.545032	1	2	294.07	2	1	2	20.23	19	4.7445	65.7228	1	0.794657	2	5	402.135	3	2	7	80.15	28	3.04232	108.046	6	0.69742
2	7	486.184	4	4	9	101.8	35	4.5818	137.046	8	0.335866	1	2	110.084	0	0	2	38.38	8	1.0632	36.6334	2	0.418687	0	1	231.123	2	0	2	23.79	16	3.69978	53.628	1	0.71046	1	4	357.077	3	2	3	64.63	25	3.1808	94.8657	5	0.856785
1	8	491.163	4	4	8	102.49	35	4.357	134.021	9	0.365495	0	3	161.095	1	1	2	39.92	12	1.21368	47.881	3	0.654228	1	2	332.027	2	1	1	29.46	16	2.933	72.5328	2	0.801594	1	4	287.163	2	2	4	56.15	21	2.9395	81.5047	5	0.940294
1	7	460.157	4	4	8	86.11	33	4.80722	128.356	7	0.381585	1	2	156.137	0	0	5	60.79	11	2.4225	46.1357	4	0.370633	1	3	292.067	2	0	1	38.69	16	2.1049	65.8338	3	0.752555	1	4	289.131	2	1	3	66.84	21	2.1826	77.3588	5	0.683901
1	8	487.168	4	4	8	99	35	4.60272	135.264	8	0.286344	0	1	123.105	1	0	2	3.24	9	1.4327	40.372	1	0.536653	2	3	259.168	2	1	3	44.37	19	1.8507	77.7474	4	0.642985	2	4	313.136	2	2	4	73.1	22	2.7494	89.7574	5	0.672237
1	8	463.131	4	4	8	116.09	33	4.92232	125.05	9	0.223843	0	2	128.131	1	0	1	6.48	9	0.2537	39.611	2	0.499382	1	2	273.069	2	1	4	21.26	17	4.7466	73.5097	2	0.855246	1	4	380.14	3	2	4	58.12	27	4.49	110.962	5	0.79374
1	8	477.147	4	4	9	114.36	34	4.18112	126.782	9	0.357168	1	2	152.095	1	0	2	52.89	11	0.81478	40.5587	3	0.59527	1	2	237.153	2	1	7	35.25	17	3.2109	66.7754	2	0.738972	1	5	374.164	3	2	6	73.59	27	3.6352	98.6587	6	0.781785
1	8	492.135	4	4	9	107.73	35	5.236	132.225	8	0.318557	2	2	139.1	1	0	2	46.25	10	0.4383	41.4482	2	0.582748	2	2	246.173	2	1	3	41.13	18	2.2519	73.1884	3	0.858594	2	5	287.062	2	1	4	78.22	20	2.80727	78.8895	4	0.65905
2	8	491.163	4	4	9	111.28	35	4.52032	134.399	9	0.331195	1	1	123.105	1	0	1	12.03	9	1.6857	40.0637	1	0.559122	1	3	247.168	2	1	3	35.58	18	1.7869	75.0727	4	0.884201	2	5	383.212	3	2	5	78.25	28	2.801	111.866	6	0.776572
1	8	491.163	4	3	7	106.42	35	3.2396	132.645	9	0.3072	0	2	129.115	1	0	1	12.47	9	0.7254	37.506	2	0.517136	0	2	256.093	2	1	3	34.14	17	3.1797	65.0278	2	0.778327	1	4	329.154	3	2	5	56.67	24	2.2836	89.9533	5	0.911972
2	7	489.183	4	4	9	102.05	35	4.37664	134.435	8	0.338512	1	1	112.113	0	0	3	12.03	8	1.23219	37.5877	1	0.541404	2	2	254.159	2	1	3	24.06	18	2.4083	68.6454	2	0.865279	1	4	372.124	3	2	4	58.64	26	3.43182	101.581	5	0.835188
1	7	462.136	4	4	8	97.56	33	4.61244	125.613	8	0.410601	2	2	145.11	0	0	3	49.33	10	0.8476	39.9865	3	0.618563	0	3	276.005	2	1	2	34.14	16	3.0093	68.9848	2	0.832714	2	4	304.125	2	2	5	62.22	21	2.75322	85.0005	4	0.892595
1	9	490.142	4	4	9	125.07	35	4.57722	131.71	10	0.205345	0	1	123.105	1	0	0	12.36	9	2.0417	40.875	1	0.467147	1	2	271.078	2	1	3	40.54	18	2.7757	67.0468	3	0.918984	2	5	380.167	3	3	6	71.25	27	3.96054	113.257	5	0.678945
1	7	510.113	4	4	8	105.25	35	4.2229	135.273	8	0.355665	1	3	141.127	1	0	2	41.62	10	-0.2816	43.4264	3	0.574314	2	1	234.119	2	1	3	24.06	16	2.8717	72.9814	2	0.786433	1	5	366.122	3	2	4	84.94	27	2.67862	99.7267	7	0.66424
1	7	488.152	4	4	8	101.49	35	4.061	134.734	8	0.375476	0	1	113.095	0	0	0	27.96	8	0.2344	36.595	3	0.326343	2	3	282.15	2	1	2	35.5	19	3.1393	79.0065	3	0.874727	2	4	436.128	3	3	6	57.26	30	4.942	112.367	5	0.574234
1	8	460.12	4	4	7	103.3	33	4.4597	125.077	8	0.406201	1	1	128.131	0	0	4	24.39	9	1.4227	41.9217	2	0.449196	1	1	295.057	2	1	3	29.1	17	4.358	73.9637	2	0.881966	1	5	338.127	3	3	5	69.68	25	4.0027	95.6667	6	0.761219
1	7	490.167	4	4	9	97.56	35	5.30622	134.282	8	0.341644	0	2	126.116	0	0	4	15.6	9	1.5	41.61	2	0.411466	1	2	256.158	2	1	5	32.34	19	2.309	76.1777	3	0.64744	1	4	395.064	2	2	5	58.36	24	3.0164	94.1908	5	0.791046
1	7	488.152	4	4	8	101.49	35	3.9977	132.937	8	0.376388	1	2	138.116	1	0	1	35.82	10	1.14568	40.3707	2	0.58959	0	2	270.21	2	1	2	27.03	20	4.31278	84.643	2	0.800253	1	5	410.178	3	2	5	70.05	29	4.58328	120.719	6	0.445433
1	8	490.167	4	4	9	95.34	35	4.7159	136.998	8	0.36493	0	2	127.1	0	0	3	29.43	9	1.9009	37.1085	2	0.420272	1	3	274.064	2	1	1	26.71	17	2.1061	72.1788	3	0.849982	1	5	353.202	3	2	4	69.18	26	2.8676	101.369	5	0.915243
2	8	462.147	4	4	8	114.79	33	3.2046	126.36	9	0.386489	1	2	157.121	0	0	3	68.99	11	2.0922	44.0698	4	0.38011	1	2	210.106	2	1	2	29.46	15	3.2428	55.5658	2	0.81151	2	6	376.191	2	2	6	99.12	27	1.2915	102.584	7	0.793547
2	7	475.168	4	4	8	102.05	34	4.43282	131.445	8	0.365609	0	2	139.1	1	0	2	12.47	10	1.3659	41.479	2	0.57252	2	2	271.194	3	1	1	32.26	20	3.8285	82.8785	2	0.760875	1	4	278.127	2	1	4	81.47	20	2.6659	73.9876	6	0.677761
1	8	489.147	4	4	8	110.33	35	4.1625	132.879	9	0.292213	1	2	129.09	0	0	2	68.99	9	1.6612	34.6078	4	0.343557	2	2	277.161	2	1	3	36.95	19	2.8972	82.8014	3	0.833116	2	5	390.119	3	3	6	78.41	28	3.31208	95.7866	5	0.676987
1	9	504.147	4	4	9	112.41	36	4.06962	136.144	9	0.342019	0	2	115.1	1	0	1	12.47	8	0.3369	32.911	2	0.488258	1	3	276.184	2	1	2	41.57	20	2.81622	82.2957	4	0.902816	1	5	369.151	3	2	6	62.3	26	4.0037	106.079	5	0.61581
1	8	490.131	4	4	8	116.36	35	4.98044	132.567	9	0.211508	1	3	137.095	1	0	1	41.62	10	0.664	42.2824	3	0.576609	1	2	345.059	2	1	1	23.47	17	4.0133	80.6688	2	0.777656	1	6	398.13	3	2	5	69.15	28	4.30252	112.7	6	0.760632
1	7	452.152	4	3	7	97.03	32	3.86672	121.981	8	0.43361	0	2	150.116	1	1	3	16.13	11	1.9278	47.798	2	0.654137	0	2	285.069	2	1	2	20.31	18	4.1873	76.675	2	0.812222	2	5	367.065	2	2	5	75.63	24	3.73102	94.815	5	0.789335
1	7	518.151	4	4	9	98.08	37	5.79542	140.679	8	0.281526	2	1	267.023	1	0	1	64.4	11	1.006	55.8738	3	0.322076	1	2	256.059	2	1	2	34.14	16	3.1056	69.1108	2	0.651455	2	5	435.183	4	3	6	70.15	31	3.8685	125.209	6	0.614702
1	8	462.136	4	4	7	99.25	33	4.71872	123.956	8	0.396837	0	2	127.075	1	0	2	57.99	9	2.1709	32.487	4	0.242495	2	2	252.11	2	1	2	38.05	17	3.0122	71.2491	2	0.482552	1	4	289.131	2	1	5	68.39	21	2.85134	78.3457	5	0.846254
2	8	505.131	4	4	9	119.76	36	4.44562	134.071	9	0.32267	1	1	155.142	1	0	1	41.62	11	0.8053	47.5654	3	0.449412	1	2	257.089	2	1	3	46.17	17	2.4367	63.5945	3	0.90364	1	6	455.122	3	2	7	79.25	31	4.5371	113.769	6	0.621662
1	8	473.152	4	4	9	105.97	34	4.7978	128.449	8	0.348153	1	2	122.084	1	1	1	38.91	9	0.84872	36.8654	2	0.599339	0	3	233.142	2	1	2	29.54	17	2.9923	68.432	3	0.580672	1	4	372.094	3	2	5	70.5	26	3.986	97.6218	5	0.861613
1	7	431.142	4	4	7	85.31	31	4.36722	120.661	7	0.266836	0	3	151.111	1	1	2	29.02	11	1.24112	45.713	3	0.636467	1	2	253.15	2	1	2	32.86	17	3.7845	73.7847	2	0.854432	1	5	347.119	2	2	6	64.63	24	3.5224	95.0317	5	0.812165
2	8	490.179	4	4	8	119.28	35	3.95182	135.242	9	0.283438	1	2	141.115	1	0	1	23.47	10	0.6275	41.8558	2	0.541263	0	2	296.052	2	1	2	23.55	17	2.2268	72.1595	3	0.835517	1	5	356.174	3	2	5	63.94	26	3.4642	99.3592	6	0.888739
1	8	489.136	4	4	8	99.52	35	4.70232	132.25	8	0.360245	0	2	162.116	1	0	1	27.03	12	1.92168	49.247	2	0.588678	2	2	261.13	2	1	1	36.42	18	2.457	79.8744	3	0.60207	1	4	339.147	3	2	6	64.63	25	3.82272	95.1327	5	0.812659
1	8	501.147	4	4	8	114.26	36	3.4136	138.237	9	0.370236	2	2	138.116	1	0	2	38.05	10	0.6229	43.4221	2	0.54897	1	2	239.108	2	1	1	23.47	16	3.672	68.3448	2	0.808434	1	4	328.17	3	2	4	58.12	24	2.61944	90.1337	5	0.937216
1	8	479.136	4	4	8	112.14	34	3.9402	126.984	9	0.406967	0	1	123.105	1	0	1	3.24	9	1.4327	40.372	1	0.509594	1	2	322.054	2	0	2	32.34	15	1.1238	69.0757	3	0.610477	2	5	355.153	2	2	7	100.76	26	1.82834	98.3265	7	0.584304
2	7	488.152	4	4	8	104.65	35	4.6871	135.647	8	0.372965	0	2	129.079	1	0	1	43.14	9	1.5958	33.8674	3	0.39832	1	3	243.174	2	1	1	39.06	18	2.52508	74.6637	3	0.823499	2	4	396.151	3	2	6	59.59	28	3.92992	112.896	5	0.569949
1	8	477.147	4	4	8	116.09	34	5.23074	129.787	9	0.209747	1	1	97.0892	1	0	1	23.85	7	1.82617	30.7417	1	0.482511	0	2	261.063	2	1	2	37.38	17	2.1064	59.3818	3	0.817304	1	4	370.169	3	2	6	53.01	27	3.2543	103.554	5	0.79137
1	8	479.163	4	4	9	106.4	34	4.19134	127.266	9	0.358796	3	2	141.09	1	1	2	74.67	10	0.2377	39.8208	4	0.551427	1	2	253.123	2	1	4	21.26	17	3.8834	72.9107	2	0.879292	1	4	326.163	3	2	5	60.45	24	2.7762	91.6792	5	0.91768
1	8	462.136	4	4	7	95.34	33	4.4032	126.253	8	0.409104	0	2	157.133	0	0	3	55.24	11	1.4412	44.675	5	0.204509	2	2	266.155	2	1	2	24.06	18	4.0611	79.3904	2	0.843543	2	6	346.146	3	2	4	71.94	24	2.67959	96.0224	6	0.833004
1	8	488.152	4	4	8	103.3	35	4.97994	133.337	8	0.348941	0	1	142.123	1	0	1	12.24	10	1.4495	41.1934	2	0.504631	1	1	345.023	2	1	1	40.54	17	3.3227	75.3428	3	0.7936	0	4	394.156	3	3	6	51.02	28	4.7159	112.408	5	0.568401
2	7	489.183	4	4	9	102.05	35	4.58554	135.309	8	0.333667	0	1	135.105	1	0	1	12.36	10	2.3519	45.468	1	0.489291	1	1	281.053	2	1	0	27.63	16	2.0124	70.6747	3	0.582067	1	5	400.151	3	2	4	74.29	29	3.23006	102.049	5	0.853086
1	8	473.152	4	4	9	99	34	4.48312	130.465	8	0.282544	0	3	131.095	1	0	3	21.7	9	0.6161	33.746	3	0.413659	1	3	259.07	1	1	6	46.17	16	2.4869	68.3195	3	0.630424	2	5	331.099	3	2	4	64.64	23	2.4968	91.5344	6	0.834574
2	8	477.147	4	4	8	111.28	34	4.4553	130.043	9	0.360594	1	2	131.106	0	0	1	36.86	9	-0.3152	37.1907	4	0.300998	2	3	237.082	2	1	3	40.54	16	1.6439	65.6668	3	0.785259	1	3	322.168	3	2	5	51.22	24	4.0584	95.5807	4	0.844681
1	7	476.152	4	4	8	97.56	34	4.6229	130.986	8	0.370571	1	1	129.07	0	0	3	60.25	9	1.40407	32.3691	3	0.339959	1	3	275.079	2	1	2	46.17	18	2.344	66.2735	3	0.900842	2	4	357.103	3	2	5	75.63	25	3.9856	98.578	5	0.793661
1	8	491.163	4	4	8	102.49	35	4.357	134.021	9	0.365495	2	1	135.08	1	1	1	32.18	10	1.91561	41.3384	3	0.566287	1	2	209.122	2	1	1	23.47	15	1.7389	57.0278	2	0.7612	0	5	363.158	3	2	4	71.33	27	3.37812	105.476	6	0.474898
1	7	436.141	4	4	6	98.73	31	4.37364	117.608	8	0.48138	2	1	113.095	1	0	2	64.4	8	-0.3302	33.4008	3	0.38017	0	2	272.064	2	1	3	34.14	17	3.694	70.0798	2	0.840868	1	5	355.135	2	2	5	53.93	25	3.79264	104.723	5	0.503589
1	8	487.179	4	4	8	105.9	35	3.58352	134.801	9	0.299052	0	2	136.075	1	0	1	72.55	10	2.13308	35.958	4	0.308877	0	2	232.158	2	1	3	23.55	17	1.5967	68.52	3	0.789986	1	4	336.129	3	2	5	54.71	24	2.3611	82.5322	5	0.910712
2	8	505.178	4	4	9	111.28	36	4.92154	139.212	9	0.310596	1	3	151.111	1	1	2	41.67	11	1.28859	45.2087	3	0.635634	0	2	272.064	2	1	3	34.14	17	3.694	70.0798	2	0.840868	1	5	344.165	3	2	4	69.56	25	2.33302	92.2133	6	0.918012
1	7	491.151	4	4	9	93.9	35	4.9873	134.422	8	0.354652	0	1	137.084	1	0	1	29.43	10	1.4258	40.967	2	0.53716	1	1	204.151	2	1	1	20.23	15	4.05674	63.4068	1	0.731128	3	5	354.149	3	2	6	101.13	26	2.8147	95.6529	6	0.737334
1	8	487.168	4	4	8	99	35	4.75544	134.58	8	0.282659	0	1	139.08	1	1	1	3.24	10	1.8917	40.727	1	0.57394	0	2	244.032	2	1	1	34.14	15	2.6322	62.0808	2	0.761212	1	4	374.172	3	2	3	56.29	27	3.96818	100.334	4	0.826332
2	7	473.152	4	4	8	109.86	34	4.23362	131.785	8	0.368517	0	2	138.116	1	0	2	24.72	10	2.048	44.914	2	0.557618	1	2	312.041	2	1	1	29.26	19	4.4962	71.7044	2	0.469888	1	5	382.146	3	3	6	75.19	27	3.567	106.82	6	0.70537
1	9	504.147	4	4	8	112.41	36	3.9859	137.399	9	0.283217	1	3	165.127	1	1	3	51.8	12	1.70982	49.7934	3	0.741385	0	2	248.108	2	1	1	27.03	17	3.69398	71.325	2	0.757932	1	4	364.19	3	2	4	79.53	27	2.4232	106.548	6	0.845234
1	7	500.152	4	4	8	101.49	36	4.58122	137.676	8	0.355489	0	1	99.0797	0	0	0	48.76	7	2.0952	28.899	3	0.253476	1	2	359.038	2	1	3	38.33	18	3.2182	79.9802	3	0.842101	1	5	352.151	3	2	4	50.28	25	3.638	89.1687	5	0.910476
2	8	490.179	4	4	9	114.79	35	3.97742	134.594	9	0.341137	2	1	127.111	1	0	1	36.42	9	-0.0564	38.5764	3	0.38234	1	2	232.158	2	1	2	32.34	17	2.27532	70.0297	3	0.848081	1	5	338.076	2	1	4	62.4	22	3.02934	91.7762	5	0.519325
1	8	473.152	4	4	7	99	34	4.7951	131.932	8	0.385164	0	1	125.095	0	0	2	48.76	9	2.6514	38.039	3	0.235608	1	1	232.183	2	1	2	20.23	17	4.7121	72.2608	1	0.731931	1	5	376.167	3	2	5	61.46	26	2.6249	103.842	6	0.868723
1	8	489.136	4	4	8	99.52	35	4.28534	133.313	8	0.370941	1	3	140.095	1	1	2	52.05	10	1.00412	38.5094	3	0.666427	1	2	254.078	2	1	2	37.3	17	3.4847	66.5758	2	0.877497	1	3	358.145	3	2	5	43.78	25	3.9938	102.411	4	0.877125
1	7	518.151	4	4	9	98.08	37	5.79542	140.679	8	0.281526	0	1	124.089	1	0	1	9.23	9	2.1127	38.013	1	0.519892	1	2	311.036	2	1	2	29.1	19	3.6818	70.9751	2	0.902424	0	5	358.135	3	2	5	51.66	25	3.08422	98.365	5	0.769023
1	7	462.136	4	4	8	101.47	33	5.002	125.697	8	0.367638	2	1	163.092	1	0	0	53.11	11	0.61097	37.6681	3	0.40582	0	2	277.064	2	0	3	37.38	17	2.3963	67.124	3	0.586926	2	5	332.167	2	2	6	71.25	23	2.69064	96.9406	5	0.797979
1	8	476.152	4	4	8	99.25	34	4.38292	131.218	8	0.376773	0	2	128.106	0	0	3	52	9	1.5944	36.912	4	0.323268	1	1	282.062	2	1	2	20.23	16	4.1053	70.5438	1	0.865798	0	5	402.135	3	2	6	62.99	28	3.3635	106.784	6	0.547285
1	8	503.163	4	4	9	112.18	36	5.66892	139.746	9	0.177886	0	2	136.1	1	0	2	24.72	10	2.1732	44.592	2	0.555505	0	2	218.142	2	1	1	23.55	16	2.0066	67.205	3	0.719559	1	6	397.135	3	2	6	64.63	28	4.2464	109.524	5	0.738613
2	8	516.147	4	4	8	119.51	37	4.87834	141.12	9	0.320446	1	2	155.106	1	0	3	68.99	11	1.9919	42.0478	4	0.377661	1	2	253.123	2	1	4	23.47	17	3.0626	71.0278	2	0.89164	1	5	387.196	3	2	7	67.6	28	3.03092	105.171	6	0.584297
1	7	460.157	4	4	7	86.11	33	4.957	129.079	7	0.394205	0	0	124.069	1	0	1	0	9	2.746	36.705	0	0.503841	1	2	252.103	2	1	1	32.34	17	2.1624	69.4152	3	0.830895	1	5	321.103	2	2	5	68.54	22	3.24392	84.8662	5	0.85843
1	7	464.173	4	4	8	86.86	33	4.7602	127.582	8	0.40593	0	1	99.0797	0	0	3	48.76	7	2.0968	28.921	3	0.224991	1	2	311.052	2	1	3	38.33	18	3.9765	75.8987	3	0.916694	2	6	365.174	3	2	9	87.4	27	2.91248	103.475	6	0.664572
2	8	490.179	4	4	9	114.94	35	4.48322	134.049	9	0.33239	0	2	101.059	0	0	3	57.99	7	0.9431	25.889	4	0.225709	1	2	264.118	2	1	2	37.3	18	5.0217	75.6158	2	0.761812	1	3	361.136	3	2	5	45.23	25	4.4611	97.6687	4	0.854636
2	8	506.162	4	4	9	111.55	36	4.16022	137.539	9	0.329889	0	2	126.116	1	0	0	6.48	9	0.7233	38.995	2	0.471725	1	2	229.093	2	1	1	23.79	16	3.83568	69.27	1	0.573897	1	5	362.151	3	2	6	59.39	25	2.28622	97.5202	6	0.800874
2	7	459.137	4	4	7	109.86	33	4.0218	128.262	8	0.401716	1	1	110.037	1	0	1	37.3	8	0.9573	29.4758	2	0.545406	2	2	266.155	2	1	2	24.06	18	4.0611	79.3904	2	0.843543	1	4	368.14	3	2	4	57.59	26	3.4059	103.998	5	0.899277
1	7	489.183	4	4	9	93.26	35	4.62442	135.768	8	0.344861	1	2	140.131	1	0	1	29.26	10	0.5939	43.8244	2	0.54019	1	3	265.15	2	1	3	32.7	18	3.5962	78.1448	3	0.847683	1	4	400.226	3	3	6	61.06	30	4.67384	123.365	5	0.482944
1	7	473.152	4	4	8	102.95	34	5.12042	131.91	8	0.216419	0	4	152.083	1	1	2	47.9	11	0.84099	40.05	4	0.58904	0	2	288.064	2	1	1	27.03	19	3.71638	65.395	2	0.736589	1	5	315.147	2	1	5	64.63	23	2.4866	86.2737	5	0.845794
1	8	490.131	4	4	8	116.36	35	5.17532	133.001	9	0.206764	2	1	157.11	1	0	2	49.33	11	1.8327	42.5805	3	0.642092	1	1	272.037	2	1	2	37.3	17	4.3518	68.7968	2	0.86917	1	4	326.109	3	2	5	59.06	23	3.3521	91.8765	4	0.915195
1	8	504.194	4	4	9	102.24	36	3.9608	141.043	9	0.344302	0	2	140.084	1	0	1	26.3	10	1.5141	38.475	2	0.515957	1	1	266.107	2	1	2	37.3	18	4.2626	73.0148	2	0.868273	1	4	290.163	2	1	5	60.33	21	2.44152	80.4277	5	0.669053
2	7	489.136	4	4	8	110.53	35	4.71292	133.917	8	0.273897	0	2	123.092	1	1	2	17.82	9	1.66829	36.912	2	0.58453	1	3	249.173	2	1	4	30.49	18	2.55432	73.5807	3	0.889285	1	5	311.175	3	2	4	61.36	23	2.5222	91.2212	6	0.939899
1	7	476.152	4	4	9	101.47	34	4.78612	128.987	8	0.346747	0	2	135.068	1	0	1	40.86	10	1.57948	37.171	2	0.511974	1	2	288.109	2	1	1	43.78	20	2.8939	67.8498	4	0.863827	2	5	340.19	3	2	5	76.14	25	2.5774	97.8134	6	0.874796
2	8	501.195	4	4	9	106.73	36	4.54462	141.944	9	0.257525	0	1	125.095	0	0	2	48.76	9	2.6514	38.039	3	0.235608	0	3	273.08	2	1	1	29.02	17	3.7983	71.875	3	0.729281	1	3	358.108	3	2	5	70.5	25	3.4102	95.3748	5	0.888691
2	8	504.147	4	4	9	111.55	36	4.6879	137.515	9	0.320075	0	2	154.099	1	0	2	18.46	11	1.5325	44.491	2	0.60022	1	2	235.103	2	1	4	29.1	16	3.0793	67.9232	2	0.81256	0	5	379.178	3	3	6	64.94	28	5.72184	109.502	5	0.405629
1	8	492.147	4	4	9	106.79	35	4.40482	131.706	9	0.368907	1	2	139.111	1	1	2	31.92	10	1.2543	42.1267	3	0.668424	2	2	250.114	2	1	3	33.29	17	2.9242	74.6064	3	0.808173	2	5	415.166	3	2	7	74.16	29	4.16942	115.609	6	0.711299
1	8	492.147	4	4	8	118.54	35	4.1299	132.348	9	0.288098	0	1	154.111	1	0	0	32.67	11	1.5389	44.916	3	0.520576	0	2	320.041	3	1	3	18.46	19	4.528	78.76	2	0.814309	1	4	388.155	3	2	5	60.33	27	4.35164	105.529	5	0.774294
1	8	499.168	4	4	9	102.06	36	5.00158	139.212	8	0.323333	1	2	136.1	1	0	0	38.38	10	1.5974	43.7534	2	0.398383	1	3	279.129	2	1	4	40.54	19	2.8101	78.8638	3	0.921079	2	6	335.13	2	2	6	86.47	23	2.7491	92.0971	6	0.847489
1	8	464.152	4	4	8	99.25	33	5.00142	126.273	8	0.28925	1	2	139.1	1	0	1	23.47	10	0.4035	41.7618	2	0.568255	0	2	209.124	2	0	2	23.79	14	3.45958	61.11	1	0.695147	1	4	303.147	2	2	5	68.54	22	3.05872	83.6762	5	0.861947
2	8	491.163	4	4	9	111.28	35	4.61312	134.475	9	0.328877	1	1	152.131	1	0	1	16.39	11	1.82479	46.3007	2	0.566872	0	3	249.103	2	1	2	30.27	17	1.95908	68.941	3	0.802843	1	4	349.179	3	3	5	59.53	26	4.12698	102.692	5	0.556106
1	8	484.168	4	4	8	105.72	35	4.84912	134.508	8	0.356441	1	2	124.1	1	0	1	29.26	9	0.6766	38.6354	2	0.556566	2	2	259.053	2	1	2	32.26	16	4.058	68.1195	2	0.785774	0	4	372.124	3	2	5	51.66	26	4.1291	101.515	5	0.740368
1	7	476.152	4	4	9	97.56	34	4.2854	128.145	8	0.387157	0	1	113.084	0	0	1	20.31	8	0.9983	33.258	2	0.49642	1	1	231.162	2	1	3	29.1	17	2.9524	69.7547	2	0.851069	0	5	312.195	3	2	4	45.4	23	3.3017	93.386	5	0.866537
2	8	505.178	4	4	9	111.28	36	4.92154	139.212	9	0.310596	1	1	123.105	0	0	3	26.02	9	1.632	42.1264	1	0.567017	1	2	255.048	2	1	2	29.1	16	2.9654	69.2652	2	0.880444	2	5	385.098	3	2	5	92.7	27	3.1295	102.709	6	0.609317
1	7	477.136	4	4	8	101.74	34	4.33762	128.987	8	0.379007	0	3	127.111	1	0	1	18.84	9	0.197	38.369	3	0.500725	1	2	344.039	2	1	2	32.34	17	2.5715	78.0097	3	0.83679	1	4	383.14	3	3	5	56.15	27	4.38956	106.949	5	0.710446
1	8	477.136	4	4	8	99.52	34	3.83574	130.159	8	0.387321	2	2	114.091	0	0	1	76.76	8	-0.3444	34.5928	4	0.277628	1	2	245.037	2	1	1	23.47	15	3.0785	62.2068	2	0.822589	1	4	327.195	3	2	4	46.5	24	2.61832	95.0432	5	0.938875
2	7	488.152	4	4	8	106.35	35	5.42522	135.809	8	0.318779	2	2	127.1	1	0	2	46.25	9	0.2722	36.9252	2	0.522993	1	3	235.103	2	1	3	29.1	16	2.7333	68.1952	2	0.816781	0	4	300.147	2	1	4	49.85	22	1.8783	84.535	5	0.629118
1	7	488.152	4	4	8	93.53	35	3.8913	135.673	8	0.406186	0	2	129.079	0	0	2	43.14	9	1.6178	35.8874	3	0.322757	1	1	238.076	2	1	2	37.3	16	3.6265	63.8508	2	0.854475	1	4	339.195	3	2	5	44.81	25	2.6949	100.163	5	0.909666
1	8	508.168	4	4	8	116.62	37	5.57838	141.402	8	0.308883	2	2	116.131	0	0	3	24.06	8	0.4073	36.7454	2	0.521732	1	1	306.021	3	2	3	37.3	20	4.5752	79.5118	2	0.901223	1	5	317.12	2	2	4	63.99	22	2.43636	89.4847	5	0.69472
1	8	503.163	4	4	9	112.18	36	5.49064	138.652	9	0.182522	1	3	141.127	0	0	4	41.62	10	0.7864	44.7404	3	0.587894	2	2	192.115	2	1	2	40.46	14	1.1447	55.0496	2	0.737494	2	6	372.169	3	2	7	93.29	27	2.6104	100.541	7	0.5756
1	8	492.147	4	4	9	106.79	35	4.2687	131.73	9	0.37184	1	2	122.084	1	0	0	24.39	9	1.4255	39.1417	2	0.516028	1	2	286.053	2	1	2	29.46	18	4.1866	74.7528	2	0.826499	1	4	376.179	3	2	6	60.45	28	5.0308	111.844	5	0.76798
2	7	488.152	4	4	9	102.44	35	4.4471	135.323	8	0.360984	1	2	136.1	1	0	1	38.38	10	1.4533	43.6834	2	0.581834	1	3	278.145	2	1	3	32.34	19	2.7785	81.0037	3	0.922509	1	5	404.15	3	2	6	60.03	28	4.7355	110.587	6	0.753326
1	7	502.167	4	4	9	97.56	36	5.1367	138.916	8	0.316687	0	2	122.084	1	1	1	17.82	9	1.4532	37.916	2	0.550951	1	3	287.189	3	1	4	30.49	21	3.7091	84.8557	3	0.856378	1	3	275.152	2	1	4	55.4	20	2.60072	76.4772	4	0.859302
1	7	473.141	4	4	8	90.29	34	5.0465	131.038	7	0.285797	0	2	125.084	1	0	1	29.43	9	1.5108	34.9245	2	0.385558	2	2	331.043	2	1	2	32.26	16	3.2526	75.5915	2	0.815664	2	3	333.151	2	1	5	53.6	23	2.3564	95.2324	5	0.810363
2	7	488.152	4	4	8	106.35	35	5.34514	135.951	8	0.322269	1	2	138.079	1	1	2	45.75	10	1.3456	38.0642	3	0.626714	1	1	293.042	2	1	1	29.1	17	3.5925	72.5637	2	0.787897	1	4	291.147	2	1	4	56.79	21	2.3959	80.9357	5	0.865473
1	8	487.168	4	4	8	99	35	4.93372	135.674	8	0.277748	3	3	130.122	0	0	2	76.43	9	-0.7847	38.9485	4	0.19842	1	2	246.173	2	1	1	32.34	18	2.9436	75.1452	3	0.825973	0	5	387.162	3	2	5	64.31	27	3.1176	109.073	6	0.740687
1	8	490.152	4	4	9	118.86	35	4.91428	130.332	9	0.353529	2	3	132.126	0	0	3	49.49	9	-0.3963	37.9602	3	0.513826	1	2	287.075	2	1	3	46.17	18	3.197	73.1935	3	0.927845	1	4	359.092	3	2	5	66.84	25	2.99274	94.2368	5	0.833287
2	8	477.147	4	4	8	111.28	34	4.4553	130.043	9	0.360594	1	2	139.1	1	0	2	35.25	10	1.194	41.4414	2	0.623415	1	1	291.982	2	1	4	37.3	17	4.0812	68.6858	2	0.849318	1	3	363.047	2	2	4	49.77	22	3.74392	89.3353	4	0.899257
1	7	479.132	4	4	8	82.45	34	5.3226	127.953	7	0.345902	0	1	156.097	0	0	3	9.23	10	2.9277	48.385	1	0.346659	2	2	225.092	2	1	2	32.26	15	2.6967	63.4555	2	0.811395	1	4	326.211	2	2	6	48.47	24	2.94854	99.9302	5	0.88653
1	7	473.152	4	4	8	101.22	34	4.3763	130.993	8	0.379118	1	1	153.115	1	1	2	25.02	11	2.20254	46.1967	2	0.691889	0	2	224.087	2	1	2	34.14	15	2.793	60.5008	2	0.773766	1	6	428.15	3	2	6	81.86	30	4.12242	115.82	6	0.696659
1	7	459.137	4	4	7	97.19	33	3.9091	126.709	8	0.422798	2	1	124.1	1	0	1	49.87	9	1.42277	38.4651	2	0.402858	2	1	238.094	2	1	1	24.06	16	2.3691	66.6364	2	0.734517	1	5	390.206	3	3	6	69.56	29	3.67444	115.279	6	0.695372
1	8	463.131	4	4	8	116.09	33	4.92232	125.05	9	0.223843	2	2	112.1	0	0	2	38.05	8	-0.0976	35.0801	2	0.386569	2	2	244.053	2	1	2	38.05	15	2.2267	64.5711	2	0.83798	0	6	405.134	3	2	5	66.88	28	4.20142	104.513	6	0.694275
1	7	472.141	4	4	7	97.76	34	4.6332	129.854	8	0.312066	1	2	140.131	1	0	3	15.27	10	0.8121	43.8297	2	0.623862	1	2	317.009	2	1	4	46.17	17	2.916	71.2665	3	0.927685	2	4	321.077	2	2	4	79.65	22	3.01112	83.1786	5	0.904531
1	8	464.152	4	4	8	91.41	33	4.97222	127.293	8	0.368085	0	2	154.122	1	0	2	52	11	1.9845	43.962	4	0.34063	1	2	306.111	2	1	3	29.26	20	3.755	73.6254	2	0.921172	1	4	331.178	2	2	4	60.55	24	4.09142	94.1092	5	0.85726
2	8	490.131	4	4	8	123.27	35	4.20982	131.828	9	0.354713	1	2	134.084	1	0	0	49.81	10	0.96958	39.9754	2	0.536303	1	2	258.134	2	1	2	29.26	18	2.6285	63.9304	2	0.883222	0	5	360.124	3	2	6	61.31	25	4.46102	96.0075	5	0.711478
2	7	488.152	4	4	8	102.32	35	4.08302	138.159	8	0.28622	2	2	153.07	1	1	2	65.6	11	0.81458	38.2111	3	0.659956	1	3	274.064	2	1	2	26.71	17	2.8409	72.4538	3	0.898679	1	4	317.163	2	2	4	60.55	23	3.96262	89.2382	5	0.867045
1	8	486.136	4	4	8	106.24	35	4.51528	131.426	8	0.3673	1	2	129.09	0	0	2	68.99	9	1.4561	34.9058	4	0.34196	2	3	261.13	2	1	3	41.29	18	2.1332	81.7111	3	0.64592	1	5	396.088	3	3	6	83.64	28	4.0551	106.057	6	0.50153
1	8	478.167	4	4	9	91.41	34	4.89602	131.105	8	0.342325	0	0	178.146	1	1	2	3.01	13	1.6949	56.3828	2	0.280518	2	1	238.094	2	1	3	24.06	16	2.1656	66.9564	2	0.789179	2	4	382.135	3	2	5	59.59	27	3.7181	109.373	5	0.607183
1	6	465.146	4	4	8	78.52	33	5.10042	125.936	7	0.391373	2	1	141.127	1	0	2	64.4	10	0.45	42.6348	3	0.43292	1	3	217.11	2	2	4	46.17	16	1.4964	65.5687	3	0.78927	1	6	345.169	3	2	5	86.33	25	2.9054	93.5707	7	0.896535
1	6	478.141	4	4	8	101.32	34	4.3451	128.59	8	0.403844	1	3	137.095	1	1	1	51.8	10	0.55214	39.3974	3	0.614672	1	1	279.139	2	1	2	29.1	19	4.65922	80.4877	2	0.838089	1	5	399.243	3	2	5	51.71	29	2.98492	115.045	6	0.837789
1	8	473.152	4	4	8	105.97	34	4.7591	129.268	8	0.36783	0	2	162.091	1	1	2	61.65	12	2.627	46.409	4	0.374262	1	2	246.173	2	1	3	32.34	18	2.2781	73.5072	3	0.887111	1	4	301.125	2	2	4	54.88	21	3.52116	86.6337	4	0.693208
1	8	498.136	4	4	7	114.08	36	4.22238	137.992	8	0.230463	1	1	129.127	0	0	1	41.62	9	0.2711	40.4454	3	0.407672	1	2	217.147	2	1	3	29.1	16	2.55102	65.5417	2	0.842693	2	4	329.222	2	2	5	75.34	24	2.79862	96.9944	6	0.651536
2	7	502.167	4	4	9	102.32	36	4.53012	138.522	8	0.327542	0	3	127.111	0	0	3	18.84	9	0.5666	40.139	3	0.407413	1	2	253.114	2	1	3	46.17	17	2.60602	68.3735	3	0.8997	1	5	288.111	2	1	4	81.16	21	1.1701	78.9237	6	0.665838
1	8	490.131	4	4	8	116.36	35	4.67912	131.435	9	0.217786	1	4	127.075	1	1	1	53.07	9	0.0109	34.1724	4	0.577822	1	2	233.178	2	1	3	23.47	17	2.9845	70.9048	2	0.867275	1	5	365.174	3	3	5	65.26	27	3.30772	106.072	6	0.754375
2	8	474.147	4	4	7	122.75	34	3.72522	130.794	9	0.38862	1	3	141.127	0	0	3	39.06	10	0.39568	41.3597	3	0.578002	0	2	251.054	2	1	2	23.79	16	4.63648	68.897	1	0.764845	2	4	382.135	3	2	6	59.59	27	3.6215	108.159	5	0.587827
1	7	491.172	4	4	8	91.04	35	4.7254	136.057	8	0.384661	2	1	127.111	1	0	1	50.41	9	0.073	38.3211	3	0.386714	1	1	278.167	3	1	1	20.23	21	4.96714	88.4788	1	0.768862	0	5	369.205	3	2	5	54.9	27	3.6708	103.228	6	0.80484
1	8	504.147	4	4	9	114.63	36	3.65382	134.559	9	0.346089	1	2	152.075	1	0	3	35.82	11	1.13898	40.3037	2	0.65781	1	2	259.053	2	1	1	23.47	16	3.3446	68.5328	2	0.836592	0	6	372.06	3	2	5	51.66	25	3.5002	102.499	5	0.591444
1	8	503.163	4	4	9	112.18	36	5.33792	139.336	9	0.186392	0	3	166.087	1	1	2	31.35	12	1.58941	46.537	3	0.668165	1	2	249.119	2	1	3	29.1	17	3.9273	73.4277	2	0.822396	2	4	344.154	3	2	5	61.8	25	2.0514	94.287	5	0.871519
1	7	477.157	4	4	8	93.38	34	5.3141	132.081	8	0.367018	2	2	116.106	0	0	0	53.65	8	-1.0029	34.3691	4	0.184574	1	2	294.073	3	1	3	29.26	17	2.7281	74.0704	2	0.928785	0	5	392.174	3	2	6	68.2	29	4.05144	113.058	6	0.42249
1	7	490.141	4	4	8	95.34	35	4.703	131.926	8	0.359512	1	2	114.091	0	0	1	53.98	8	-0.5217	34.8584	4	0.283078	1	2	267.129	2	1	3	46.17	18	2.68866	73.1605	3	0.914921	1	5	343.19	3	2	5	65.38	25	2.87234	94.5132	6	0.906513
1	7	475.157	4	4	8	90.29	34	4.36702	133.495	7	0.382405	2	1	143.095	1	0	2	49.33	10	1.4442	37.9855	3	0.614172	0	2	268.053	2	1	1	27.03	17	3.48038	70.484	2	0.780003	1	4	353.21	3	2	4	56.67	26	3.24644	103.643	5	0.916682
1	8	475.168	4	4	8	91.16	34	4.77422	132.822	8	0.366985	1	2	140.095	1	1	3	37.91	10	1.1185	38.6787	3	0.682747	1	2	331.043	2	1	2	23.47	16	3.3728	74.5688	2	0.840203	1	6	379.201	3	2	5	95.48	28	2.13388	107.584	7	0.855039
1	8	505.178	4	4	9	102.49	36	4.32262	137.743	9	0.338007	1	2	138.116	1	0	1	38.38	10	1.5332	43.7074	2	0.586011	1	3	240.184	2	0	1	41.57	17	2.1363	66.9647	4	0.76319	1	5	414.107	3	2	6	62.4	28	4.25214	116.248	5	0.434904
2	8	489.147	4	4	8	119.09	35	4.87332	132.597	9	0.26567	0	2	116.108	0	0	3	12.47	8	1.43989	33.958	2	0.517207	1	2	307.948	2	1	1	29.26	15	2.9042	69.3654	2	0.808304	1	5	320.174	2	2	5	61.72	23	3.1832	89.2787	6	0.918889
2	7	488.152	4	4	9	102.44	35	4.2021	134.921	8	0.366095	0	1	168.097	1	0	2	9.23	11	2.2513	49.798	1	0.453754	1	1	225.133	2	1	1	26.02	16	3.1957	60.0894	1	0.780018	1	4	338.163	3	3	4	64.36	25	4.6363	96.2657	5	0.752699
1	8	476.152	4	4	9	99.25	34	4.80232	129.757	8	0.273523	1	2	153.115	1	0	3	21.26	11	1.4547	46.3137	2	0.619603	1	3	261.164	2	1	4	39.06	19	2.66578	74.6437	3	0.905351	1	4	390.167	3	2	3	62.46	28	3.1368	102.198	5	0.646172
2	7	490.167	4	4	9	94.48	35	4.37062	135.67	8	0.36337	0	1	123.105	1	0	1	3.24	9	1.4327	40.372	1	0.509594	1	1	257.103	2	1	2	29.1	18	3.44034	62.1977	2	0.863509	1	5	384.169	3	2	6	81.01	28	3.7803	102.446	7	0.7668
2	8	502.179	4	4	9	111.03	36	3.935	138.789	9	0.33365	1	1	161.045	1	1	0	26.02	11	2.2876	35.8564	1	0.580171	1	1	217.147	2	1	2	29.1	16	3.43214	66.5037	2	0.80751	2	5	373.167	3	2	4	70.15	26	3.50524	105.053	6	0.857792
1	8	479.151	4	4	9	95.71	34	5.19372	128.549	8	0.352718	0	1	141.115	0	0	3	20.31	10	1.7785	42.492	2	0.586317	1	1	204.115	2	1	2	37.3	15	3.045	58.7768	2	0.8035	1	5	352.19	3	2	5	67.35	26	3.03794	101.854	6	0.837967
1	7	477.136	4	4	9	93.9	34	4.7014	129.174	8	0.375543	0	1	126.091	0	0	3	61.12	9	2.4727	37.163	4	0.183224	1	2	359.075	2	1	1	23.47	18	4.417	82.9175	2	0.750856	1	5	397.119	3	3	5	79.46	28	4.38424	107.833	6	0.645884
1	7	477.136	4	3	7	101.21	34	4.73342	130.585	8	0.391488	1	2	61.0528	0	0	1	35.25	4	-0.451	16.0634	2	0.416597	0	3	229.158	2	1	1	30.27	17	2.08868	70.079	3	0.738395	0	5	362.158	3	2	4	51.02	25	3.5028	96.742	5	0.781326
2	8	503.163	4	4	9	115.21	36	4.31162	137.876	9	0.329003	2	1	115.111	0	0	2	50.41	8	-0.0695	35.8401	3	0.390761	1	1	306.987	1	1	3	29.1	14	2.379	62.2152	2	0.674072	1	4	302.154	2	2	4	59.28	22	2.73434	83.5707	5	0.697111
1	8	476.152	4	4	8	99.25	34	4.41932	128.745	8	0.29683	2	2	151.1	1	1	2	46.25	11	0.98712	45.1932	2	0.661682	1	3	333.023	2	1	3	32.7	16	1.4827	71.2398	3	0.850998	1	5	302.127	2	2	4	81.42	22	2.75254	80.5488	6	0.87819
2	8	491.163	4	4	9	111.28	35	4.39912	133.033	9	0.333909	1	1	137.12	1	0	1	12.03	10	2.0742	44.6587	1	0.583109	1	1	207.142	2	1	3	26.02	15	3.4058	59.9034	1	0.807237	0	4	323.156	2	1	4	38.77	22	3.4516	91.2205	4	0.850538
1	7	464.125	4	4	7	99.25	33	4.98232	123.935	8	0.386981	1	1	115.111	0	0	0	27.63	8	-0.2468	36.1057	3	0.348147	1	2	330.05	2	1	2	24.92	18	5.2683	81.2237	2	0.746844	0	5	381.124	3	3	4	56.48	27	4.65204	109.183	5	0.617789
1	7	473.152	4	4	8	102.95	34	5.32932	132.784	8	0.210774	2	2	136.1	1	0	2	24.06	10	1.1104	43.1754	2	0.593909	1	3	268.134	2	1	3	26.71	18	2.2313	76.3808	3	0.910814	0	5	345.124	3	2	3	57.01	24	3.65352	91.982	5	0.796582
1	7	487.157	4	4	8	90.29	35	4.66582	138.605	7	0.220771	1	2	137.095	1	0	1	48.18	10	0.53628	39.6767	3	0.42321	1	2	272.15	2	1	3	15.27	19	3.1412	70.3077	2	0.909054	0	4	363.156	3	2	4	38.25	26	4.7175	94.226	4	0.737147
1	8	463.168	4	4	9	95.07	33	4.5789	127.308	8	0.363108	0	3	139.063	1	1	2	35.26	10	1.44091	35.811	3	0.621475	0	1	185.12	2	1	1	23.79	14	3.60598	56.983	1	0.655343	0	5	303.147	2	1	5	55.84	22	2.58382	83.412	5	0.782581
1	7	493.086	4	4	7	90.29	34	5.1025	132.716	7	0.361499	1	1	121.089	1	0	1	12.03	9	1.2566	40.2677	1	0.550337	1	2	260.037	2	1	1	29.46	16	3.4502	64.9208	2	0.838495	1	5	364.112	3	2	4	48.47	24	2.78672	99.1832	5	0.905849
1	7	500.152	4	4	8	101.49	36	4.97372	137.684	8	0.342771	1	2	138.091	1	0	1	60.79	10	1.91	39.0607	4	0.335544	2	2	295.08	3	1	1	32.26	19	3.418	81.7495	2	0.77882	1	4	411.124	3	3	7	68.39	29	4.80192	113.843	5	0.566716
2	8	489.147	4	4	8	119.23	35	4.38374	133.371	9	0.350016	0	2	124.1	1	0	0	24.72	9	1.5138	40.227	2	0.467416	2	2	331.043	2	1	4	32.26	16	2.3165	75.0795	2	0.655597	1	3	261.137	2	2	3	51.47	19	3.5	74.1547	4	0.919564
1	8	477.147	4	4	8	116.09	34	4.84934	128.797	9	0.219019	1	2	126.116	0	0	3	29.26	9	1.2718	40.5214	2	0.616724	1	2	238.139	2	0	1	20.23	16	3.4014	71.6548	1	0.706547	0	5	301.106	2	1	3	77	22	1.84083	76.985	7	0.483477
1	8	490.131	4	4	8	114.63	35	4.17422	129.942	9	0.368657	0	1	125.107	1	0	0	6.25	9	0.1586	38.8854	2	0.417893	0	2	317.009	2	1	2	37.38	17	3.0138	71.3688	3	0.840466	1	4	367.135	3	3	5	62.3	26	4.26714	105.466	5	0.731536
1	7	502.167	4	4	9	93.65	36	4.4245	138.301	8	0.364121	0	1	139.111	1	0	2	48.76	10	2.7313	40.496	3	0.320657	1	3	299.052	2	1	3	30.49	17	2.9333	72.0907	3	0.93078	2	4	331.135	2	2	5	55.29	23	2.46034	97.3934	5	0.824495
1	8	490.131	4	4	8	116.36	35	4.92412	131.837	9	0.212785	0	1	138.104	1	0	2	9.23	10	2.2977	42.928	1	0.568573	1	1	238.112	2	1	1	20.23	16	4.2933	68.1208	1	0.723912	1	6	321.103	2	1	4	64.63	22	2.719	84.2447	5	0.863933
1	7	475.157	4	4	8	82.45	34	5.16092	132.322	7	0.356042	1	2	126.091	1	0	1	60.79	9	1.0487	35.0377	4	0.318361	1	2	272.085	2	1	3	29.26	17	3.3066	73.5654	2	0.91508	1	5	341.126	2	2	7	77.88	25	3.8184	96.0988	6	0.468539
1	7	476.152	4	4	8	101.47	34	5.02952	129.367	8	0.35596	0	2	138.116	1	0	1	15.6	10	1.8476	43.793	2	0.539585	0	2	254.103	2	1	2	27.03	18	3.19338	60.489	2	0.809999	0	4	408.099	3	2	5	95.37	29	5.295	110.19	7	0.220728
1	7	462.136	4	4	7	97.56	33	4.63962	125.535	8	0.429727	1	2	136.1	1	0	1	35.82	10	1.20828	40.3947	2	0.54982	1	3	263.189	2	1	2	32.7	19	2.5701	78.7758	3	0.889891	0	6	401.076	3	2	6	48	27	4.1138	111.256	5	0.536212
1	7	490.167	4	4	9	101.47	35	5.16126	133.032	8	0.323361	0	1	125.12	1	0	1	3.24	9	1.6567	40.466	1	0.481631	1	2	239.098	2	1	3	46.17	16	2.21592	63.7565	3	0.878739	0	6	373.135	3	2	7	48	26	3.9932	104.436	5	0.542413
1	7	500.152	4	4	8	101.49	36	4.58122	137.676	8	0.355489	1	3	153.127	1	1	2	43.84	11	1.0022	45.1884	3	0.688543	1	2	275.189	2	1	4	38.33	20	4.0945	81.8877	3	0.898262	3	5	319.142	2	2	6	90.23	23	0.6345	86.5599	6	0.726637
1	8	473.152	4	4	8	99	34	4.21422	130.669	8	0.302208	1	2	138.116	1	0	2	15.27	10	1.2865	43.2797	2	0.618172	1	3	298.998	2	1	4	29.1	16	2.7269	72.2052	2	0.866993	1	4	341.163	3	2	6	59	25	2.8711	94.9123	5	0.877654
1	7	489.136	4	4	7	101.74	35	5.43764	132.025	8	0.347083	1	2	126.116	1	0	1	38.38	9	1.5112	39.2544	2	0.322624	0	2	349.984	2	1	2	34.14	16	3.3976	73.2178	2	0.766523	2	5	407.112	3	3	5	62.73	28	5.51634	102.806	5	0.583007
1	8	463.131	4	4	8	116.09	33	4.78702	124.655	9	0.226865	0	3	141.079	1	1	2	35.26	10	1.5561	36.538	3	0.626471	2	2	264.139	2	1	2	24.06	18	3.8499	77.4644	2	0.847904	1	5	366.206	3	2	5	67.35	27	3.43962	106.796	6	0.82127
1	7	452.152	4	3	6	97.56	32	3.63672	121.584	8	0.57041	2	2	141.127	0	0	5	36.42	10	0.3573	45.2354	3	0.428135	1	2	282.037	2	1	1	32.34	16	1.883	67.5102	3	0.853234	1	5	357.151	3	2	5	64.11	25	4.47072	100.446	5	0.63164
1	7	462.136	4	4	7	101.47	33	5.03392	126.303	8	0.384229	0	2	101.084	0	0	2	21.59	7	1.4187	30.409	2	0.380498	1	2	236.108	2	1	3	24.39	16	4.318	70.1417	2	0.613611	1	5	340.142	3	2	6	80.82	25	1.7378	91.6807	6	0.639826
1	7	475.168	4	4	8	93.26	34	4.38652	131.477	8	0.38015	0	2	149.059	1	1	2	57.99	11	2.637	41.8	4	0.361923	1	2	257.105	2	1	3	26.02	17	3.1203	68.1344	1	0.900031	0	5	363.158	3	2	5	67.08	27	4.06508	103.965	6	0.749434
1	7	476.152	4	4	9	97.44	34	4.2213	130.715	8	0.286947	2	2	128.106	1	0	0	67.64	9	-0.7294	36.6168	4	0.1955	1	2	272.085	2	1	3	29.26	17	3.1641	73.5174	2	0.91616	2	6	358.2	3	2	6	94.7	26	2.1766	99.9391	7	0.771945
2	8	503.163	4	4	9	119.24	36	4.49792	136.821	9	0.3206	1	2	153.115	1	0	2	23.47	11	1.1444	46.1728	2	0.64284	1	2	300.08	2	1	3	32.34	19	3.2075	79.0642	3	0.929536	0	5	384.149	3	2	5	72.64	28	3.52412	101.581	6	0.58254
1	8	462.136	4	4	8	99.37	33	4.9351	126.46	8	0.367888	0	3	149.095	1	0	2	27.96	11	1.4043	47.622	3	0.545316	1	3	263.098	2	1	2	46.17	18	2.50916	72.6817	3	0.833936	1	4	340.136	2	2	4	82.48	24	3.53234	99.0379	5	0.682486
1	7	460.157	4	4	8	90.02	33	5.21672	128.4	7	0.286501	0	1	85.064	0	0	1	48.76	6	1.7051	24.282	3	0.264172	0	2	247.157	2	1	3	29.54	18	3.8397	72.768	3	0.811805	1	5	352.136	3	3	4	67.77	25	3.76378	99.7002	5	0.776096
1	8	476.152	4	4	8	99.25	34	4.80072	129.735	8	0.287988	1	2	140.131	1	0	2	15.27	10	0.4645	44.0797	2	0.560687	1	2	268.058	2	1	1	29.26	15	2.6226	68.1114	2	0.848778	2	4	340.142	3	2	5	80.42	25	2.8629	94.1084	6	0.820343
1	8	491.151	4	4	9	91.68	35	4.8611	134.137	8	0.336322	0	3	161.095	1	1	2	39.92	12	1.01488	46.343	3	0.649644	1	2	246.173	2	1	2	32.34	18	2.5285	74.9902	3	0.86939	2	5	381.091	3	2	6	80.32	25	3.0567	97.6342	6	0.803354
1	8	476.152	4	4	8	99.25	34	4.80072	129.735	8	0.287988	0	1	187.152	0	0	3	9.23	12	3.47679	57.648	1	0.614709	2	1	238.094	2	1	3	24.06	16	2.1656	66.9564	2	0.789179	0	6	370.142	3	2	6	71.06	27	3.5191	99.626	6	0.572321
1	7	471.137	4	4	8	112.12	34	4.01708	126.392	8	0.415421	0	2	154.099	1	0	2	18.46	11	1.8817	44.263	2	0.565273	2	1	272.055	2	1	1	24.06	17	3.1666	71.7164	2	0.768193	0	5	342.158	3	2	5	60.89	25	2.6267	94.0945	6	0.835854
2	8	491.163	4	4	9	111.28	35	4.28722	133.917	9	0.336106	2	1	123.08	1	0	1	64.4	9	-0.2456	37.8778	3	0.372908	1	1	217.147	2	1	4	29.1	16	2.4904	65.2017	2	0.824509	0	6	375.081	3	3	4	56.89	25	3.72452	101.746	5	0.697803
1	6	458.141	4	4	7	84.42	33	4.7382	128.532	7	0.432508	1	3	139.111	1	0	0	41.62	10	0.5388	42.6044	3	0.531859	1	2	232.194	2	1	3	24.92	17	3.53924	72.0867	2	0.861917	2	4	373.119	3	2	6	82.53	26	2.6808	99.247	6	0.813042
1	8	477.147	4	4	8	116.09	34	5.23074	129.787	9	0.209747	1	2	140.106	1	0	2	60.79	10	1.4388	39.6547	4	0.351865	0	2	218.122	2	1	1	27.03	16	3.07778	61.796	2	0.723916	1	5	352.151	3	2	4	50.28	25	2.9707	88.7217	5	0.916847
1	8	491.163	4	4	8	102.49	35	4.27692	134.163	9	0.36716	0	2	148.093	1	1	2	22.12	11	0.77622	46.778	2	0.577704	1	2	219.126	2	1	4	38.33	16	2.1226	62.3137	3	0.842006	0	5	335.14	2	2	6	47.36	23	3.20386	92.2215	5	0.76051
1	8	448.12	4	4	7	99.25	32	4.35312	120.933	8	0.331329	1	1	141.127	1	0	1	41.62	10	0.4152	42.9484	3	0.424397	0	2	328.991	2	1	2	37.38	16	2.5432	69.364	3	0.617695	1	3	261.137	2	1	4	55.4	19	1.7842	71.7417	4	0.840579
1	8	433.121	4	4	7	102.91	31	4.06612	118.231	8	0.34613	2	2	149.095	1	1	3	40.71	11	1.6506	47.3654	3	0.641394	1	1	277.075	2	1	4	29.1	18	2.8814	64.1711	2	0.900539	2	4	306.138	2	2	5	79.7	22	2.5851	80.6527	5	0.83212
1	7	475.168	4	4	8	93.26	34	4.4075	131.676	8	0.379651	1	1	149.12	1	0	2	26.02	11	2.0221	49.1764	1	0.471523	1	1	295.057	2	1	3	29.1	17	3.3555	73.1197	2	0.85148	0	4	346.156	3	2	4	41.37	24	2.82282	95.2705	5	0.854447
1	8	447.137	4	4	6	102.91	32	4.01864	122.991	8	0.445384	1	1	126.116	1	0	2	38.38	9	1.162	39.4824	2	0.43737	1	2	218.122	2	1	1	29.26	16	1.7361	63.7794	2	0.727393	2	6	383.176	3	2	5	104.27	28	1.95848	102.497	7	0.817903
1	7	474.157	4	4	8	94.29	34	4.59882	131.223	8	0.297307	0	1	137.12	1	0	2	3.24	10	1.8244	45.011	1	0.560903	1	3	237.119	2	1	4	21.26	16	3.2317	69.3697	2	0.868414	2	4	388.126	3	2	5	63.5	27	4.0777	104.209	5	0.594523
1	6	472.157	4	4	8	84.42	34	4.80322	132.888	7	0.398108	1	2	123.068	1	0	2	44.02	9	0.83868	33.5058	2	0.552744	3	2	283.061	2	1	1	36.09	18	1.9976	77.8231	3	0.687328	0	5	373.146	3	2	5	62.21	26	2.5241	104.043	6	0.755833
1	8	462.136	4	4	8	95.34	33	4.64522	125.099	8	0.383267	0	1	150.059	1	1	1	17.25	11	2.41031	40.048	2	0.561694	1	1	343.043	2	1	3	29.1	17	3.6985	78.3752	2	0.833479	1	5	326.174	3	2	4	67.35	24	1.86004	92.1502	6	0.928762
1	7	540.156	5	5	9	95.34	39	5.167	148.065	8	0.259236	0	2	156.045	1	1	0	17.29	10	1.209	41.91	2	0.537507	1	2	247.157	2	1	2	40.54	18	3.1131	73.1063	3	0.872586	2	4	347.14	2	2	5	63.25	24	4.3386	97.4094	5	0.789661
1	8	477.136	4	4	8	99.52	34	4.16082	130.419	8	0.382709	1	2	127.1	1	0	2	35.25	9	0.5362	37.0984	2	0.549251	0	2	297.036	2	1	3	29.54	17	2.68312	71.429	3	0.858409	0	5	358.135	3	2	6	49.85	25	3.2861	97.2335	5	0.743765
2	8	491.115	4	4	8	119.76	35	4.848	130.712	9	0.33823	2	4	169.121	1	1	3	50.08	12	1.1199	48.4145	4	0.712514	2	2	296.136	2	1	2	35.5	20	2.392	81.9735	3	0.821608	1	4	326.163	2	2	5	68.29	24	3.82822	93.8342	5	0.847979
1	7	503.151	4	4	8	101.74	36	4.66984	138.366	8	0.374984	2	2	126.116	0	0	2	38.05	9	0.9721	40.7611	2	0.540996	1	2	330.073	3	2	3	29.26	20	3.3758	86.5774	2	0.934291	1	5	381.151	3	2	6	63.99	27	3.57314	110.117	5	0.613664
1	8	505.131	4	4	9	110.97	36	4.4794	133.962	9	0.333988	0	2	157.147	1	0	1	12.47	11	1.5056	46.74	2	0.571758	2	2	250.148	2	1	2	41.13	18	2.25036	70.5864	3	0.844944	2	6	356.221	3	2	5	70.51	26	3.54192	104.249	6	0.853805
1	8	518.162	4	4	8	110.6	37	3.85402	141.885	9	0.354887	0	2	124.075	0	0	2	72.55	9	1.84488	33.385	4	0.314197	0	3	273.059	2	1	2	37.38	17	2.2977	70.6398	3	0.776211	2	5	366.158	3	2	8	92.54	27	3.0344	101.336	6	0.697816
1	8	476.152	4	4	8	99.25	34	5.13172	130.145	8	0.277887	0	1	110.084	1	0	1	24.72	8	1.1253	35.632	2	0.356806	1	2	235.103	2	1	3	29.1	16	3.0809	67.9452	2	0.815717	1	5	379.19	3	2	6	73.22	28	3.5888	107.12	6	0.778708
1	7	474.173	4	4	9	84.42	34	4.89872	136.139	7	0.347526	1	2	124.1	1	0	1	29.26	9	0.329	38.8854	2	0.545495	2	3	266.055	2	1	2	41.13	17	2.31192	76.3834	3	0.806094	0	5	383.119	3	2	6	55.84	27	4.63882	106.856	5	0.680423
1	8	491.163	4	4	8	102.49	35	4.357	134.021	9	0.365495	0	2	114.091	0	0	2	52	8	1.2043	32.295	4	0.302117	0	2	327.031	2	1	2	37.38	20	3.4455	69.0378	3	0.834076	1	5	319.135	2	2	5	54.46	22	3.01572	90.6177	5	0.920237
1	8	487.168	4	4	8	99	35	4.18492	136.747	8	0.372242	1	1	123.105	1	0	0	12.03	9	1.8298	40.1337	1	0.51787	1	1	330.048	2	1	2	20.23	16	4.079	75.3048	1	0.810419	1	4	340.179	3	2	5	60.45	25	3.82082	97.7517	5	0.898708
1	8	476.152	4	4	8	95.34	34	3.9763	132.837	8	0.303602	2	2	154.111	1	1	3	48.91	11	1.16292	43.2425	3	0.686043	1	1	286.037	2	1	1	20.23	16	4.26082	66.7258	1	0.765062	1	5	368.174	3	2	6	69.68	27	3.4733	103.417	6	0.845397
2	7	517.167	4	4	9	106.62	37	5.11742	143.087	8	0.298694	1	3	154.111	1	1	3	40.18	11	0.76382	44.7754	3	0.697985	1	1	221.122	2	1	3	29.1	16	2.5979	60.5967	2	0.834761	2	4	324.06	2	1	4	73.4	21	2.61586	87.1355	5	0.657754
1	8	489.136	4	4	8	99.52	35	4.88142	132.925	8	0.354229	0	2	110.084	1	0	1	27.03	8	0.95178	31.015	2	0.370963	1	1	329.028	2	1	2	29.1	16	3.3537	73.4982	2	0.828588	1	5	358.146	3	2	5	67.23	25	2.29412	99.3727	6	0.890507
1	9	477.147	4	4	8	112.14	34	3.77792	129.013	9	0.381734	0	2	126.116	1	0	0	6.48	9	1.0709	38.745	2	0.478801	1	1	269.098	2	1	2	29.1	18	3.65892	70.8072	2	0.872227	0	5	365.174	3	2	4	67.49	27	2.86852	102.784	6	0.617174
1	7	461.152	4	4	7	101.22	33	4.31772	126.966	8	0.409118	1	1	123.105	1	0	0	26.02	9	1.4659	40.0364	1	0.484826	0	2	302.993	2	1	2	37.38	16	2.6237	66.7518	3	0.842074	2	4	317.156	2	2	4	54.02	22	3.69112	93.2194	4	0.903988
1	8	566.21	5	5	10	102.24	41	6.22534	159.535	9	0.215178	1	2	142.147	1	0	0	15.27	10	0.6885	44.1737	2	0.535075	1	1	279.039	2	1	1	26.02	17	4.2235	65.9764	1	0.818345	1	4	365.026	2	1	3	64.63	22	3.0182	85.3647	5	0.835725
1	7	487.168	4	4	8	97.31	35	4.65344	134.587	8	0.388469	0	1	135.08	1	0	1	48.76	10	2.9207	40.22	3	0.301321	1	2	253.123	2	1	4	35.25	17	3.6264	71.4974	2	0.889508	1	5	333.103	2	2	5	64.63	23	3.66642	90.7207	5	0.848097
1	8	435.137	4	4	7	95.07	31	4.35862	118.536	8	0.431039	0	1	123.105	1	0	2	3.24	9	1.4343	40.394	1	0.536675	2	2	307.057	2	1	4	32.26	18	2.7833	78.6505	2	0.896312	2	4	396.151	3	2	6	59.59	28	3.92992	112.896	5	0.569949
1	8	491.151	4	4	9	99.52	35	5.00322	134.154	8	0.330783	0	1	127.111	0	0	1	48.76	9	2.7313	38.063	3	0.295226	0	2	256.093	2	1	3	34.14	17	3.1797	65.0278	2	0.778327	1	5	420.169	3	2	8	84.94	31	3.8789	118.125	7	0.398013
1	7	473.152	4	4	8	102.95	34	5.32932	132.784	8	0.210774	0	2	96.0436	0	0	1	72.55	7	1.20878	24.221	4	0.274411	1	3	307.145	3	1	4	35.58	21	2.1307	85.8867	4	0.925452	1	5	353.165	3	2	4	72.26	26	2.24158	97.2297	6	0.912655
1	7	478.12	4	4	8	98.08	34	4.64002	129.529	8	0.370655	1	1	127.111	1	0	1	41.62	9	0.0251	38.3314	3	0.398469	1	1	217.147	2	1	2	29.1	16	3.35046	66.6237	2	0.808319	1	4	315.147	2	2	5	68.39	23	3.73202	87.4737	5	0.853598
1	8	490.167	4	4	9	95.34	35	4.17952	136.274	8	0.35383	0	1	123.105	0	0	3	3.24	9	1.8039	42.164	1	0.517161	1	2	326.004	2	1	3	29.46	19	4.1423	75.2068	2	0.845441	1	4	356.201	3	2	5	48.47	26	2.59384	100.458	5	0.894651
1	7	457.157	4	4	7	89.77	33	4.53582	129.236	7	0.323804	0	1	99.0797	0	0	0	48.76	7	2.0952	28.899	3	0.253476	1	2	255.162	2	1	4	23.47	19	3.92432	80.1368	2	0.650751	1	4	364.088	3	2	5	62.55	26	3.2189	102.698	5	0.382968
1	8	491.163	4	4	8	102.49	35	4.357	134.021	9	0.365495	1	1	114.128	0	0	3	12.03	8	1.59709	37.7077	1	0.587301	1	4	260.144	2	0	2	47.92	17	1.8813	67.2848	4	0.770218	2	4	341.143	3	2	4	54.02	24	3.1792	99.7458	5	0.840005
1	6	460.13	4	4	6	86.11	33	5.00004	126.633	7	0.409046	1	1	135.105	1	0	1	26.02	10	1.9812	44.3314	1	0.546512	1	2	272.085	2	1	2	29.26	17	3.5586	75.0704	2	0.892302	1	4	331.124	2	2	5	55.4	23	3.18746	91.9462	4	0.856221
1	7	448.12	4	4	7	97.56	32	4.3312	120.798	8	0.451921	1	1	125.12	0	0	2	26.02	9	1.856	42.2204	1	0.559939	1	1	315.012	2	1	2	29.1	15	2.9636	68.8812	2	0.835467	2	4	379.17	3	3	7	75.11	28	3.9765	106.496	5	0.651186
1	7	502.167	4	4	9	97.56	36	5.05662	139.058	8	0.31969	2	2	153.09	1	1	2	71.77	11	0.632	41.1946	4	0.653735	1	2	246.021	2	1	1	29.46	15	2.9914	60.4118	2	0.826093	1	4	378.113	3	2	4	62.12	27	4.84178	104.58	4	0.772903
2	8	491.163	4	4	8	111.28	35	4.73232	133.479	9	0.342755	3	1	140.106	1	0	1	74.26	10	0.05027	41.1808	4	0.355403	1	2	232.158	2	1	4	32.34	17	1.8991	69.0222	3	0.859609	1	4	355.19	3	2	5	75.29	26	2.84582	99.5012	6	0.837039
1	7	475.168	4	4	8	93.26	34	4.56022	130.992	8	0.37566	1	1	139.1	0	0	1	29.1	10	0.7819	41.2977	2	0.534351	1	2	297.036	2	1	3	40.54	17	2.8882	69.8268	3	0.93253	1	4	376.179	3	2	6	60.33	28	3.54884	110.716	5	0.619546
2	8	508.199	4	4	10	97.44	36	4.3665	139.785	9	0.330026	0	1	135.105	1	0	2	12.36	10	2.7011	45.24	1	0.551701	0	2	287.189	3	1	4	29.54	21	3.5553	82.885	3	0.847205	1	5	382.135	3	3	6	62.66	27	3.89162	107.001	5	0.702487
1	7	475.168	4	4	8	93.26	34	4.56022	130.992	8	0.37566	0	4	153.036	1	0	1	39.39	10	0.64458	40.617	3	0.409799	1	2	336.045	2	1	2	29.26	19	3.391	71.6304	2	0.89641	0	4	382.141	3	2	5	52.28	28	5.06728	102.601	4	0.725686
1	7	475.168	4	4	8	93.26	34	4.48014	131.134	8	0.377833	1	1	139.111	1	0	0	36.75	10	1.02	43.3847	3	0.534161	1	2	258.069	2	1	1	29.26	16	3.1669	70.4314	2	0.838888	1	5	337.108	2	1	5	64.63	23	2.7956	87.0827	5	0.836924
2	8	491.163	4	4	9	111.28	35	4.22662	132.917	9	0.337178	0	1	128.118	0	0	2	18.61	9	1.0911	37.1134	3	0.309221	1	2	272.15	2	1	3	29.26	19	2.8761	68.4994	2	0.916434	1	3	361.197	3	2	7	37.27	26	3.3643	96.2837	4	0.821062
1	7	490.141	4	4	8	95.22	35	4.2289	133.505	8	0.372859	0	2	138.116	1	0	0	15.6	10	1.6425	44.091	2	0.496597	1	2	233.142	2	1	3	38.33	17	2.7577	67.3332	3	0.871404	1	5	333.103	2	2	5	64.63	23	3.80254	90.6967	5	0.845329
1	8	476.152	4	4	8	95.22	34	3.94542	131.109	8	0.388766	0	0	127.123	0	0	3	4.36	9	1.00199	38.9854	2	0.302522	1	4	265.114	3	1	2	30.49	18	3.4636	73.8697	3	0.829527	0	6	400.092	3	2	6	51.66	27	4.2788	111.711	5	0.532907
1	7	445.157	4	4	7	81.93	32	4.76562	126.27	7	0.412959	1	2	153.127	1	1	1	31.92	11	1.6444	46.7437	3	0.664828	1	3	234.137	2	1	2	53.43	17	2.2621	66.3543	4	0.852437	1	4	431.249	4	3	7	57.75	32	4.747	128.76	5	0.433374
1	7	464.152	4	3	6	101.49	33	3.93512	125.191	8	0.554779	0	2	150.092	1	1	2	22.12	11	1.83479	44.626	2	0.641332	1	2	231.028	2	1	1	26.02	14	2.6815	58.9814	1	0.752524	1	5	424.146	3	2	6	67.87	30	3.86972	120.71	6	0.433187
2	7	488.152	4	4	8	102.32	35	4.74272	135.298	8	0.348838	2	2	142.122	1	0	1	53.65	10	-0.4703	41.4671	4	0.225118	0	2	232.146	2	1	2	26.3	17	3.6681	67.8245	2	0.72717	3	5	368.114	2	2	10	100.65	25	0.8657	95.0162	7	0.540073
1	7	459.137	4	4	8	102.95	33	5.0209	128.047	8	0.225411	1	3	139.111	1	0	1	41.62	10	0.5404	42.6264	3	0.575776	1	2	295.141	2	1	7	29.1	20	5.0523	82.4277	2	0.712935	2	4	332.167	2	2	5	62.98	23	3.1778	96.0914	5	0.820123
1	8	486.136	4	4	8	110.27	35	5.4785	132.688	8	0.326137	3	2	137.095	1	0	1	75.89	10	0.34107	41.4315	3	0.359835	0	1	271.053	2	1	1	20.31	17	3.8491	70.585	2	0.760007	2	5	354.206	3	2	7	76.14	26	3.6633	102.607	6	0.793397
1	9	492.147	4	4	8	108.48	35	4.88892	132.05	9	0.210424	1	2	148.1	1	1	1	24.92	11	1.79933	46.6597	2	0.656498	1	3	263.189	2	1	3	32.7	19	3.2062	77.8438	3	0.908659	2	5	397.167	3	3	7	71.84	28	3.30514	110.085	6	0.641222
1	9	446.116	4	4	7	118.86	32	3.92188	118.514	9	0.424353	1	2	128.106	0	0	2	74.78	9	1.4225	36.8744	4	0.3406	1	1	295.057	2	1	1	29.1	17	3.3248	72.8377	2	0.845972	1	5	330.158	2	2	6	81.43	24	2.50406	88.7472	6	0.823099
1	7	445.157	4	4	7	81.93	32	5.19074	125.535	7	0.394312	1	2	194.061	1	1	3	49.81	13	2.18698	53.4224	2	0.750374	2	2	252.103	2	1	1	41.13	17	2.2676	69.0124	3	0.805173	1	5	345.151	3	2	4	63.99	24	2.8646	97.3407	5	0.525686
1	7	488.152	4	4	8	93.65	35	4.7468	135.084	8	0.384851	1	1	112.1	1	0	1	38.38	8	0.916	34.9354	2	0.397233	2	2	263.146	2	1	2	27.3	18	2.05772	81.2074	3	0.798802	2	6	356.131	3	2	5	87.04	25	3.15948	97.6834	6	0.85918
1	8	478.167	4	4	9	91.41	34	5.03132	131.5	8	0.337368	1	1	112.1	0	0	1	24.39	8	1.1578	36.9827	2	0.399223	1	2	268.139	2	1	2	32.34	19	1.9888	68.9977	3	0.889343	1	4	372.233	3	2	6	50.16	27	4.28564	105.451	5	0.823077
1	8	476.152	4	4	8	99.25	34	4.66542	129.34	8	0.291486	1	2	164.108	1	1	1	33.12	12	2.40121	49.1868	2	0.646388	1	2	331.024	2	1	4	46.17	18	3.3061	75.8835	3	0.919461	2	6	464.114	4	3	7	101.77	33	4.1683	122.832	7	0.505792
2	7	520.151	4	4	8	111.55	37	4.74934	141.195	9	0.324257	0	1	141.127	0	0	3	48.76	10	2.9773	42.61	3	0.329382	1	1	236.158	2	1	3	20.23	17	4.6052	67.6718	1	0.812437	1	4	333.158	2	1	5	76.07	24	2.34862	90.2568	6	0.837208
1	7	476.152	4	4	9	101.47	34	4.78612	128.987	8	0.346747	1	1	154.079	1	0	2	20.23	11	1.9644	42.6638	1	0.64426	1	2	315.106	2	1	3	46.17	20	3.8331	82.3575	3	0.920985	2	5	434.13	4	3	6	76.66	31	4.1676	120.194	6	0.571228
1	6	478.141	4	4	7	89.6	34	5.13012	128.219	8	0.397429	1	2	128.095	1	0	1	32.34	9	-0.2159	34.8517	3	0.529408	0	3	236.087	2	1	3	26.3	16	2.873	66.287	2	0.754838	1	5	352.142	3	2	5	69.15	26	2.93832	99.9337	6	0.840271
1	9	493.142	4	4	9	125.32	35	5.26192	132.012	10	0.190056	0	3	152.041	1	0	1	36.15	10	1.92558	41.838	2	0.424884	2	3	234.173	2	1	1	35.5	17	2.31964	70.1445	3	0.782519	2	5	312.159	3	2	4	78.35	23	1.4524	87.8385	6	0.893278
2	6	475.141	4	4	8	98.14	34	4.1758	129.704	8	0.398199	0	1	137.12	1	0	0	12.36	10	2.781	45.264	1	0.486538	1	3	341.143	3	1	3	28.16	22	4.8434	93.8947	3	0.796636	1	6	409.075	2	2	7	81.7	27	4.24452	104.755	6	0.69126
1	8	485.152	4	4	9	113.81	35	4.4625	133.824	8	0.348143	1	2	126.116	0	0	3	15.27	9	0.7948	41.0267	2	0.562472	2	2	335.061	2	1	1	32.26	20	3.6718	85.6405	2	0.605606	2	5	333.115	2	2	6	83.96	23	1.98582	92.1464	6	0.625327
1	8	491.151	4	4	8	99.52	35	4.64752	136.25	8	0.360409	1	2	128.131	1	0	1	29.26	9	0.4278	39.3014	2	0.554553	2	2	244.146	2	1	3	40.46	18	2.8493	72.9596	2	0.802639	1	4	374.103	3	2	5	79.73	26	3.3933	96.3323	6	0.867205
1	8	476.152	4	4	8	99.25	34	4.80072	129.735	8	0.287988	0	2	129.115	1	0	1	12.47	9	0.727	37.528	2	0.517176	1	3	282.14	2	1	4	49.41	19	2.3636	77.9635	4	0.922052	0	6	429.215	3	2	5	66.46	31	4.6812	118.434	7	0.687521
1	7	489.183	4	4	9	93.26	35	4.1712	134.901	8	0.354841	0	2	167.117	1	0	1	55.24	12	1.7089	46.834	5	0.338885	1	2	277.01	2	1	2	29.1	16	3.3164	70.9831	2	0.898779	2	4	318.158	2	2	4	80.42	23	2.7767	87.1764	6	0.849516
2	7	492.168	4	4	9	103.07	35	4.37942	133.939	9	0.360698	2	2	98.0844	0	0	2	38.05	7	0.1919	31.5271	2	0.483795	1	2	237.153	2	1	2	23.47	17	3.2942	66.3828	2	0.852787	1	3	325.14	2	2	5	46.92	23	3.4142	79.8932	4	0.915539
1	7	475.168	4	4	8	93.26	34	4.68282	131.794	8	0.371988	1	1	111.068	1	1	2	25.02	8	1.4134	31.9617	2	0.612904	1	1	267.026	2	1	2	29.1	15	3.1215	63.8642	2	0.876796	1	5	411.135	3	3	6	73.22	29	3.63704	111.169	6	0.496166
1	7	472.157	4	4	7	86.11	34	5.21934	131.347	7	0.293193	0	2	138.116	1	0	2	27.03	10	1.24028	40.429	2	0.573725	1	2	247.157	2	1	3	38.33	18	3.05864	72.7057	3	0.891126	1	4	350.163	3	2	6	71.35	26	3.6907	99.4912	5	0.862342
1	8	487.168	4	4	8	99	35	4.93372	135.674	8	0.277748	1	2	115.075	0	0	2	68.99	8	1.066	30.2888	4	0.326102	1	2	336.002	2	1	2	29.46	16	2.7905	72.4378	2	0.664841	1	5	315.158	2	2	6	73.22	23	1.72552	86.0542	6	0.823952
2	7	489.183	4	4	9	102.05	35	5.08822	136.254	8	0.3177	2	1	129.127	0	0	2	50.41	9	0.319	40.4351	3	0.416463	1	3	339.09	3	2	4	35.25	23	4.1521	84.2594	2	0.908693	2	6	375.146	3	2	5	93.37	26	2.5528	102.787	7	0.833715
1	8	502.167	4	4	9	103.3	36	4.86582	138.409	8	0.325888	0	1	148.113	1	1	2	3.24	11	2.32489	49.845	1	0.621831	0	1	255.083	2	1	2	20.31	17	3.205	65.639	2	0.79475	2	5	366.08	2	2	6	67.43	24	3.7916	97.8729	5	0.763071
2	7	475.168	4	4	8	98.14	34	4.9252	132.391	8	0.376732	1	2	103.1	0	0	2	23.47	7	-0.0712	30.2348	2	0.528502	0	3	268.113	2	1	3	43.37	18	2.54182	72.9068	3	0.845833	2	4	321.124	2	2	4	67.15	22	3.01478	87.666	5	0.909284
2	8	491.163	4	4	9	111.28	35	4.133	133.26	9	0.338679	1	2	165.102	1	1	2	42.17	12	1.70082	49.9628	3	0.535026	1	3	237.119	2	1	3	23.47	16	2.4656	71.2028	2	0.873334	2	6	381.16	3	3	5	109.89	28	3.2326	104.314	7	0.400482
1	6	448.13	4	4	6	85.59	32	5.3162	122.626	7	0.403485	2	3	169.121	1	1	4	52.15	12	0.6168	48.1555	4	0.694254	1	1	329.028	2	1	2	29.1	16	3.72832	74.4837	2	0.82332	1	4	384.233	3	2	6	48.47	28	3.79572	111.166	5	0.769993
1	7	461.141	4	4	8	82.45	33	4.92514	127.043	7	0.376558	2	1	85.0388	0	0	0	98.63	6	0.19017	21.0601	5	0.14162	1	1	281.042	2	1	2	29.1	16	3.5116	68.4812	2	0.883216	1	4	285.148	2	2	4	64.11	21	2.73324	79.9337	5	0.93779
1	9	492.147	4	4	9	108.48	35	4.5009	131.55	9	0.268736	2	1	141.127	1	0	1	50.41	10	0.319	42.8681	3	0.407899	0	3	273.08	2	1	2	29.02	17	3.6558	71.827	3	0.608491	2	3	289.143	2	2	4	74.43	21	1.5232	80.0254	6	0.895925
1	7	514.168	4	4	9	101.49	37	4.25892	140.893	8	0.335098	0	1	124.089	1	0	1	9.23	9	1.9076	38.311	1	0.518499	2	3	241.139	2	1	2	27.3	17	1.0864	62.5794	3	0.811269	1	4	361.162	3	2	5	35.58	25	2.9199	100.578	4	0.889454
2	8	506.162	4	4	10	115.58	36	4.2788	135.517	9	0.329836	3	3	142.122	0	0	2	76.43	10	0.0782	42.9935	4	0.290095	1	2	238.137	2	1	2	29.46	17	3.3764	64.6598	2	0.855523	2	5	398.13	3	2	6	68.82	28	3.24	110.094	6	0.571847
1	8	460.12	4	4	7	107.21	33	4.2867	126.178	8	0.407216	1	2	139.1	1	0	2	21.26	10	1.0646	41.6967	2	0.617429	1	2	247.157	2	1	3	38.33	18	2.4974	71.7317	3	0.890882	2	5	327.186	2	2	6	77.97	24	3.0136	95.1561	5	0.797527
1	8	478.167	4	4	9	91.41	34	5.03132	131.5	8	0.337368	1	1	164.12	1	1	2	20.23	12	2.61072	51.1908	1	0.712005	1	2	283.053	2	1	1	35.25	18	3.0037	75.0234	2	0.804544	1	5	390.151	3	3	5	70.71	28	4.96714	113.692	5	0.493937
1	7	502.167	4	4	8	93.53	36	4.94342	138.769	8	0.344491	1	1	150.116	1	0	0	36.21	11	2.41067	48.3737	2	0.550243	1	2	253.087	2	1	4	40.54	17	2.5966	68.6778	3	0.838909	0	6	429.215	3	2	5	66.46	31	4.6812	118.434	7	0.687521
2	8	489.147	4	4	8	119.23	35	4.3702	133.572	9	0.350305	0	2	110.059	0	0	1	72.55	8	1.59888	28.838	4	0.286748	1	3	328.067	2	1	2	38.69	19	3.5349	78.4248	3	0.902011	1	5	384.205	3	2	6	69.56	28	3.70844	107.093	6	0.771102
1	8	476.152	4	4	8	99.25	34	4.38292	131.218	8	0.376773	1	2	141.079	1	0	1	40.54	10	0.3313	37.8108	3	0.534882	0	3	250.157	2	1	3	27.69	18	3.3263	72.062	3	0.823251	1	5	329.174	3	2	4	67.45	24	1.89454	92.4157	6	0.927744
1	7	487.157	4	4	9	90.41	35	4.60662	134.272	7	0.346989	1	2	110.084	0	0	2	35.82	8	1.02328	33.0467	2	0.538608	1	2	258.069	2	1	1	29.26	16	3.956	71.5554	2	0.773374	0	6	401.076	3	2	5	48	27	4.42662	112.929	5	0.54578
1	8	462.136	4	4	7	95.22	33	3.55614	126.073	8	0.423947	0	3	139.111	1	0	1	18.84	10	1.0583	42.392	3	0.540608	1	2	237.153	2	1	3	23.47	17	2.3859	66.4958	2	0.872202	1	5	406.153	3	2	8	96.8	30	2.93682	111.802	7	0.53482
1	8	519.194	4	4	10	102.49	37	4.48112	142.585	9	0.308252	0	1	131.073	1	0	1	23.79	10	2.19848	41.14	1	0.500291	2	2	239.225	2	0	2	32.26	17	2.9518	71.9345	2	0.776296	1	5	387.114	3	2	7	76.07	27	4.12722	102.962	6	0.773114
1	8	477.147	4	4	8	112.18	34	4.88322	131.065	9	0.218527	1	1	129.095	0	0	4	12.03	9	1.6337	37.9097	1	0.449118	1	2	275.096	2	1	1	26.02	18	4.12362	68.5734	1	0.83385	2	5	346.135	2	2	7	71.45	24	3.43384	97.085	5	0.593527
1	8	476.152	4	4	8	99.25	34	5.12484	130.068	8	0.352212	1	2	128.07	0	0	2	77.86	9	0.4312	32.6747	5	0.332268	1	3	282.113	2	1	3	43.78	19	2.5686	77.3333	4	0.92535	1	5	425.075	3	2	4	73.74	29	3.6579	100.124	6	0.756738
1	8	491.163	4	4	8	102.49	35	4.357	134.021	9	0.365495	1	1	129.115	0	0	1	29.1	9	1.3111	38.1867	2	0.56794	1	1	309.073	2	1	5	29.1	18	3.3258	77.8527	2	0.830586	1	4	383.104	3	3	5	75.44	27	4.0942	103.576	6	0.719426
1	7	501.163	4	4	9	92.83	36	5.582	138.108	7	0.301008	1	3	130.111	0	0	3	26.71	9	0.7303	36.9935	3	0.450429	2	2	244.119	2	1	0	24.06	17	1.8528	59.6984	2	0.727527	1	5	319.135	2	2	5	54.46	22	3.01572	90.6177	5	0.920237
1	7	448.157	4	4	8	82.18	32	4.88742	124.553	7	0.386708	0	1	125.084	1	0	1	29.43	9	1.4038	36.514	2	0.520556	1	2	299.032	2	1	4	29.1	17	3.3031	68.6892	2	0.86446	0	5	379.19	3	2	4	67.49	28	3.17694	107.521	6	0.604432
1	8	475.168	4	4	8	91.16	34	4.6806	133.165	8	0.370047	1	1	141.127	1	0	1	27.63	10	0.2858	43.2037	3	0.419525	1	3	268.098	2	1	3	43.78	18	2.1785	72.7163	4	0.912606	1	5	376.19	3	2	6	78.25	28	2.4124	108.269	6	0.618745
1	7	488.152	4	4	8	93.65	35	4.7468	135.084	8	0.384851	1	2	130.111	0	0	1	47.61	9	0.9511	38.0864	3	0.326159	1	2	278.08	2	1	1	29.26	18	3.2863	65.8764	2	0.854071	1	5	392.185	3	2	4	87.36	29	2.81832	110.536	7	0.640217
2	8	477.147	4	4	8	111.28	34	4.4553	130.043	9	0.360594	0	1	99.0797	0	0	2	48.76	7	1.9527	28.851	3	0.288423	1	2	258.033	2	1	2	32.34	16	1.9252	64.7487	3	0.879634	0	5	374.092	3	2	5	53.99	26	4.4374	98.977	5	0.724141
1	7	448.157	4	4	8	82.18	32	5.2176	125.382	7	0.372373	1	2	170.088	1	1	2	20.72	11	2.34361	49.3297	2	0.675603	1	1	344.027	2	1	1	37.3	17	4.2234	76.8813	2	0.470461	2	5	342.104	3	3	5	75.36	24	4.0845	92.327	5	0.73229
1	8	489.147	4	4	8	106.42	35	3.6113	131.91	9	0.379139	0	1	163.111	1	0	2	48.76	12	3.2092	49.634	3	0.34075	1	1	315.012	2	1	2	29.1	15	3.33822	69.8667	2	0.833443	1	5	359.165	3	2	5	63.69	26	2.3404	96.1252	6	0.887817
1	7	447.137	4	4	7	101.22	32	3.637	120.686	8	0.464194	0	2	136.1	1	0	2	15.6	10	1.0725	44.269	2	0.554172	1	2	253.114	2	1	3	46.17	17	2.60602	68.3735	3	0.8997	2	4	334.108	3	2	4	75.21	23	2.5517	88.4735	5	0.900679
1	7	448.157	4	4	8	82.18	32	4.88742	124.553	7	0.386708	0	1	140.131	0	0	1	15.6	10	1.8901	46.227	2	0.400926	1	2	323.088	3	1	3	21.26	19	3.9946	81.4707	2	0.907492	1	5	359.165	3	2	5	65.9	26	2.3419	95.9163	6	0.884013
1	7	475.168	4	4	8	93.26	34	4.68282	131.794	8	0.371988	0	1	125.12	1	0	1	3.24	9	1.6567	40.466	1	0.481631	1	1	355.005	2	1	1	26.02	17	4.3587	70.2564	1	0.452276	1	5	368.221	3	2	5	81.34	27	2.8415	105.388	6	0.877547
1	7	489.136	4	4	9	97.83	35	4.1845	133.813	8	0.279777	0	2	140.084	1	0	1	26.3	10	1.5141	38.475	2	0.515957	1	2	246.117	2	1	2	32.34	18	1.6679	66.9017	3	0.805005	0	5	358.108	3	3	4	53.35	25	3.73224	99.135	5	0.66669
2	8	488.163	4	4	8	111.03	35	4.4156	135.836	9	0.353361	0	2	137.084	1	1	1	22	10	1.45444	40.2745	2	0.536877	1	2	267.129	2	1	3	46.17	18	2.91444	73.1105	3	0.914958	2	5	330.158	2	2	6	80.42	24	3.11004	92.0154	6	0.628207
1	7	488.152	4	4	8	93.53	35	4.1572	134.456	8	0.37613	2	3	140.106	1	1	2	57.94	10	-0.0656	40.8061	4	0.604453	2	2	260.189	2	1	2	41.13	19	3.10022	79.2094	3	0.857607	0	6	401.076	3	2	5	48	27	4.42662	112.929	5	0.54578
1	7	490.167	4	4	9	97.56	35	4.6407	134.06	8	0.36709	2	1	127.111	1	0	2	50.41	9	0.073	38.3211	3	0.407249	1	1	257.178	3	1	5	29.1	19	3.6291	76.9227	2	0.801828	1	4	285.148	2	2	3	67.49	21	2.9806	81.6902	5	0.696033
1	8	516.194	4	4	9	101.71	37	4.4585	145.403	9	0.261477	1	2	138.116	1	0	1	38.38	10	1.5332	43.7074	2	0.432866	1	2	232.158	2	1	1	32.34	17	1.7566	68.9742	3	0.799876	1	5	378.135	2	2	6	69.56	26	3.63304	100.613	6	0.779043
1	9	477.147	4	4	8	108.23	34	4.28192	128.322	9	0.377367	0	2	87.0433	0	0	2	57.99	6	1.2482	20.772	4	0.21619	1	2	251.132	2	1	4	40.54	18	2.4798	67.0678	3	0.893359	2	6	382.153	3	2	6	91.59	28	2.34002	105.703	7	0.748541
1	7	475.168	4	4	8	101.22	34	4.65344	130.512	8	0.397948	1	2	139.1	1	0	0	35.25	10	1.194	41.4414	2	0.546877	0	2	278.028	2	1	3	18.46	17	3.9379	65.458	2	0.780163	1	5	343.181	3	2	4	75.35	25	1.5715	94.2364	6	0.911997
2	8	491.163	4	4	9	109.58	35	3.81032	133.706	9	0.344734	0	2	125.084	1	0	1	21.59	9	1.3797	37.663	2	0.51847	0	2	273.059	2	1	2	37.38	17	2.9047	68.6788	3	0.83086	1	5	302.127	2	2	5	69.68	22	2.66812	83.0252	6	0.919225
2	7	489.183	4	4	9	102.05	35	5.06902	136.657	8	0.318412	0	1	124.089	1	0	1	9.23	9	2.2568	38.083	1	0.520642	1	2	277.184	3	1	4	23.47	20	3.4507	79.2538	2	0.910886	2	4	365.174	3	2	5	70.67	27	2.13852	104.436	6	0.796742
1	8	490.131	4	4	8	114.63	35	4.2389	130.549	9	0.367486	0	1	125.095	0	0	3	48.76	9	2.6514	38.039	3	0.240801	1	2	224.189	2	0	2	32.34	16	1.633	65.1667	3	0.773014	1	4	333.14	2	2	5	47.56	23	3.92898	93.9832	4	0.901706
1	8	462.136	4	4	7	95.34	33	4.41674	126.052	8	0.408752	1	1	137.12	1	0	2	12.03	10	1.8707	44.9787	1	0.612352	0	2	245.087	2	1	3	20.31	17	2.6724	71.399	2	0.763079	2	4	284.164	2	2	5	66.91	21	2.3261	83.7834	5	0.884008
1	7	459.125	4	4	6	90.29	33	4.37334	127.975	7	0.432502	1	2	112.1	1	0	1	15.27	8	0.0335	34.6177	2	0.481493	1	2	258.173	3	1	2	32.34	19	3.04112	76.7107	3	0.883983	1	3	339.108	2	1	4	55.4	24	3.2983	81.0832	4	0.856597
1	7	476.152	4	4	8	85.69	34	4.3287	132.013	8	0.409199	2	2	116.106	0	0	0	53.65	8	-1.0029	34.3691	4	0.184574	0	3	298.064	3	1	1	24.83	19	3.5822	78.163	3	0.791502	1	4	343.135	2	2	5	62.3	24	3.19572	98.1317	5	0.847056
1	8	503.163	4	4	9	112.18	36	5.49064	138.652	9	0.182522	1	2	134.084	1	0	1	49.81	10	0.97118	39.9974	2	0.580572	1	1	256.042	2	1	1	20.23	16	4.9128	68.4758	1	0.708241	3	5	394.162	3	2	5	77.49	28	3.2088	99.6447	6	0.72306
2	8	489.147	4	4	8	119.23	35	4.3702	133.572	9	0.350305	0	3	153.127	1	0	1	18.84	11	0.7532	47.509	3	0.553404	1	1	217.147	2	1	3	29.1	16	2.4886	65.3517	2	0.827712	0	6	418.118	3	2	7	74.36	29	4.65374	108.182	6	0.480813
1	7	459.173	4	4	8	81.93	33	4.97744	129.793	7	0.374464	1	2	140.106	0	0	3	60.79	10	1.8084	41.4247	4	0.36245	1	2	268.123	2	1	1	29.46	18	3.762	74.0598	2	0.840319	1	4	289.131	2	2	3	68.54	21	2.7503	78.9392	5	0.88212
1	8	475.168	4	4	8	91.04	34	4.5753	133.28	8	0.375392	2	2	146.061	1	0	1	38.05	9	0.2856	39.3281	2	0.317089	1	2	331.043	2	1	1	23.47	16	2.80672	75.8968	2	0.800242	1	4	341.106	3	3	5	68.54	25	3.086	89.5882	5	0.724279
2	7	472.168	4	4	8	101.8	34	4.65152	133.855	8	0.362033	0	2	143.106	0	0	3	57.99	10	2.1102	39.696	4	0.338824	2	1	254.064	2	1	2	24.06	16	2.8834	71.6884	2	0.794042	1	4	303.093	2	2	5	55.4	21	2.57062	82.4722	4	0.863778
1	7	489.136	4	4	8	101.74	35	4.77922	132.147	8	0.357581	0	1	125.12	0	0	4	3.24	9	2.0279	42.258	1	0.519525	1	2	256.069	2	1	3	20.23	16	3.8332	71.1198	1	0.887011	1	4	387.195	3	3	5	63.58	29	4.8186	116.427	5	0.504267
1	8	538.168	5	5	9	98.98	39	4.7269	152.976	8	0.215293	0	1	85.064	0	0	1	48.76	6	1.7051	24.282	3	0.264172	0	2	287.982	2	1	2	34.14	15	3.1654	63.5838	2	0.837723	1	6	402.207	3	2	7	78.79	29	1.94714	108.215	7	0.762738
1	8	489.147	4	4	8	106.42	35	3.70492	131.567	9	0.378396	2	2	152.131	1	0	2	38.05	11	1.3622	47.8111	2	0.62673	1	2	258.134	2	1	1	29.26	18	3.668	66.5374	2	0.778673	1	5	335.119	2	2	7	68.53	23	3.12382	93.4503	5	0.787446
1	8	475.168	4	4	8	91.16	34	4.77422	132.822	8	0.366985	0	2	112.1	0	0	2	15.6	8	1.1099	36.993	2	0.48846	1	2	294.05	2	1	2	29.26	18	3.8067	70.3324	2	0.840707	1	4	328.179	2	2	5	60.33	24	3.61726	94.2662	5	0.852903
1	7	475.168	4	4	8	93.26	34	4.56022	130.992	8	0.37566	1	1	101.095	0	0	0	41.62	7	-0.5075	31.2334	3	0.329708	1	1	297.036	2	1	3	40.54	17	3.6934	70.2878	3	0.924137	1	6	430.102	3	2	7	71.77	29	4.16874	118.544	6	0.525135
2	7	476.152	4	4	9	94.48	34	4.1975	131.328	8	0.377666	1	1	148.075	1	0	2	60.79	11	1.8521	43.4897	4	0.276021	1	2	309.036	2	1	3	40.54	18	2.6218	75.7468	3	0.872006	2	4	332.119	2	2	5	63.5	23	3.63982	93.4989	5	0.643704
1	7	461.141	4	4	8	82.45	33	4.6436	126.711	7	0.386592	1	2	139.1	1	0	1	32.59	10	1.1566	42.3348	2	0.580526	1	2	270.13	2	1	4	29.26	18	2.4597	73.0264	2	0.851953	1	4	317.109	2	2	5	55.4	22	2.87904	87.2092	4	0.862812
1	8	503.163	4	4	9	110.45	36	4.45162	136.853	9	0.263462	0	2	140.131	1	0	2	6.48	10	0.4182	44.112	2	0.512819	2	3	234.173	2	1	3	35.5	17	2.359	71.6135	3	0.842483	1	4	355.178	3	2	5	56.79	26	3.55192	100.404	5	0.891069
1	7	490.141	4	4	8	95.34	35	4.91204	131.971	8	0.352421	0	1	121.064	1	0	1	48.76	9	2.1814	35.831	3	0.289825	1	2	225.092	2	1	2	21.26	15	2.4319	62.4767	2	0.83501	1	4	327.158	3	2	4	75.43	24	2.5068	89.6003	6	0.936014
1	8	475.168	4	4	9	91.16	34	4.21022	130.61	8	0.362688	0	1	113.095	0	0	3	48.76	8	2.4853	33.516	3	0.306492	0	2	273.173	3	1	2	29.54	20	2.2864	78.52	3	0.827158	1	6	419.161	3	2	8	79	29	3.44229	109.817	7	0.662838
1	7	500.152	4	4	8	101.49	36	4.58122	137.676	8	0.355489	2	3	160.121	0	0	3	64.35	11	-0.3102	42.8321	4	0.556527	1	2	253.114	2	1	3	46.17	17	2.60602	68.3735	3	0.8997	1	4	326.163	2	2	6	64.21	24	3.6058	96.6237	5	0.82378
1	8	476.152	4	4	8	99.25	34	5.05164	130.287	8	0.280513	0	1	121.064	1	0	1	48.76	9	2.5306	35.603	3	0.290559	1	3	250.157	2	1	4	38.69	18	3.145	70.9648	3	0.891826	1	5	407.092	3	3	5	63.99	28	4.32782	101.238	5	0.68488
1	8	491.163	4	4	8	102.49	35	4.357	134.021	9	0.365495	0	2	129.061	0	0	2	29.43	8	1.1996	36.3345	2	0.312775	2	3	264.13	2	1	3	35.5	18	2.6659	79.5255	3	0.822854	1	4	332.117	2	2	6	83.64	24	2.8585	84.3588	6	0.822447
1	7	474.136	4	4	7	101.49	34	4.3258	131.323	8	0.40032	0	1	149.12	1	0	1	12.36	11	2.5979	50.015	1	0.508063	1	2	224.121	2	1	2	29.46	16	2.65306	60.2678	2	0.836452	1	5	388.167	3	2	5	57.7	27	3.5093	109.844	6	0.848926
1	8	476.152	4	4	8	95.34	34	3.9763	132.837	8	0.303602	1	2	136.064	1	1	1	55.98	10	0.48892	37.4919	3	0.610371	1	2	309.02	2	1	2	29.1	19	3.9625	70.4897	2	0.89559	2	5	345.151	2	2	4	75.11	24	3.8436	97.7725	5	0.650262
1	8	504.147	4	4	8	110.6	36	3.3006	136.745	9	0.368829	0	1	141.127	0	0	4	48.76	10	3.123	42.702	3	0.3279	1	2	253.114	2	1	4	46.17	17	2.4387	69.0745	3	0.895517	0	4	379.122	3	2	4	28.48	25	3.83104	103.531	4	0.755197
1	7	491.172	4	4	9	91.16	35	4.9561	134.097	8	0.355742	1	1	121.089	1	0	0	23.85	9	2.30247	39.8577	1	0.508177	1	2	259.053	2	1	2	21.26	16	3.9728	68.5207	2	0.868118	1	4	355.124	3	2	4	51.32	25	2.6949	102.242	4	0.917414
1	8	474.147	4	4	8	115.84	34	4.51542	129.705	9	0.226762	1	1	121.089	1	0	2	12.03	9	1.2566	40.2677	1	0.542155	1	3	301.09	2	1	4	46.17	19	2.3943	79.5395	3	0.928687	1	5	384.135	3	2	5	69.56	27	3.5504	107.748	6	0.849667
1	7	460.157	4	4	8	86.11	33	5.0417	129.794	7	0.292787	1	2	143.155	0	0	5	15.27	10	1.44549	45.4927	2	0.585877	1	1	213.115	2	1	3	29.1	16	1.5409	63.7997	2	0.758147	2	5	339.206	3	2	4	70.15	25	1.67474	99.6294	6	0.886764
1	9	513.158	4	4	9	131.67	37	4.7195	140.593	10	0.112584	1	2	127.111	0	0	2	41.62	9	0.3963	40.1234	3	0.331147	2	1	220.103	2	1	2	24.06	15	2.23	66.6784	2	0.747423	1	4	348.195	3	2	5	59.37	26	2.94808	102.943	5	0.90246
1	8	503.163	4	4	9	112.18	36	5.33792	139.336	9	0.186392	0	2	115.1	0	0	2	21.59	8	1.6647	34.956	2	0.395954	1	2	235.103	2	1	2	29.1	16	2.53874	69.1122	2	0.853211	1	5	344.119	2	2	5	68.29	24	3.52426	95.5832	5	0.66376
1	7	461.141	4	4	7	94.32	33	4.81806	128.855	7	0.311465	1	2	138.116	1	0	2	15.27	10	0.5897	43.7577	2	0.600509	1	3	297.084	2	1	4	28.16	17	3.1304	75.3127	3	0.925395	1	7	415.157	3	2	7	81.92	29	1.5793	113.091	7	0.744471
1	7	489.136	4	4	8	101.74	35	4.92602	131.313	8	0.352423	0	1	113.081	0	0	0	12.36	8	1.484	33.752	1	0.332929	1	3	291	2	1	2	29.1	18	2.7644	67.2677	2	0.849594	1	5	357.124	3	2	3	64.11	25	4.0865	98.2432	5	0.838127
1	9	531.194	4	4	10	108.23	38	4.9462	145.896	9	0.226321	1	1	132.069	1	1	1	16.39	10	2.27909	42.2507	2	0.579643	0	2	265.087	2	1	5	37.38	18	2.6676	70.274	3	0.606322	0	4	346.108	3	2	3	51.66	24	3.5117	91.9485	5	0.852994
1	8	473.152	4	4	7	99	34	4.7951	131.932	8	0.385164	2	3	168.137	1	1	4	57.94	12	0.1887	48.5711	4	0.674387	1	1	271.053	2	1	2	29.1	17	3.9118	70.7312	2	0.868385	1	4	385.099	3	3	5	67.49	27	4.76882	102.524	5	0.507833
1	7	473.125	4	4	8	105.97	34	4.8734	126.906	8	0.365665	0	1	97.064	1	0	2	48.76	7	1.7067	26.737	3	0.285894	2	2	255.177	2	0	1	27.3	17	1.8742	76.2174	3	0.699672	3	4	381.151	3	2	5	62.39	27	3.70904	111.25	5	0.542149
1	8	490.179	4	4	8	106.15	35	4.11092	134.208	9	0.370539	0	2	141.09	1	0	2	57.99	10	2.561	37.104	4	0.252108	1	2	249.119	2	1	4	29.1	17	3.2276	72.1817	2	0.830081	1	4	399.115	3	3	5	63.99	28	4.5386	107.848	5	0.684678
1	8	490.152	4	4	8	103.4	35	3.54214	133.542	9	0.300358	0	2	129.115	1	0	1	12.47	9	0.727	37.528	2	0.517176	2	2	227.112	2	1	2	32.26	16	2.6802	58.2435	2	0.813737	1	5	391.119	3	2	5	77.77	27	4.01644	100.644	6	0.778753
1	8	476.152	4	4	8	95.34	34	4.4532	131.013	8	0.296423	0	3	125.095	1	1	1	21.06	9	0.4861	37.535	3	0.544221	1	2	253.114	2	1	3	46.17	17	2.60602	68.3735	3	0.8997	2	5	398.13	3	2	6	68.82	28	3.197	111.151	6	0.57204
1	8	498.136	4	4	8	114.2	36	5.0392	134.479	8	0.338572	0	1	114.091	0	0	3	52	8	1.5535	32.067	4	0.237506	2	3	297.084	2	1	1	27.3	17	3.002	74.2084	3	0.834383	2	3	330.138	2	2	6	79.29	24	3.1168	87.976	5	0.852745
1	8	489.136	4	4	8	99.52	35	4.88142	132.925	8	0.354229	0	3	126.079	1	0	1	33.95	9	0.8518	37.015	3	0.479434	1	2	263.134	2	1	1	29.1	18	3.7743	76.7167	2	0.835265	1	4	332.156	2	2	4	53.43	23	3.59752	94.7093	4	0.930575
1	8	476.152	4	4	8	99.25	34	5.13172	130.145	8	0.277887	0	2	139.1	1	0	1	21.59	10	1.7682	42.258	2	0.507196	1	2	272.085	2	1	3	15.27	17	3.1772	73.8207	2	0.909549	1	6	376.146	3	2	6	62.24	26	3.2724	104.145	6	0.834886
2	8	502.179	4	4	9	111.03	36	3.935	138.789	9	0.33365	0	3	137.083	1	1	1	52.48	10	1.69004	38.129	4	0.543154	1	1	228.151	2	1	2	20.23	17	3.86902	71.8238	1	0.814362	2	4	390.141	2	1	5	61.8	27	3.1308	106.971	5	0.595049
2	7	476.152	4	4	8	106.34	34	4.3852	131.659	8	0.363451	1	2	126.092	1	0	2	32.59	9	1.01139	37.2188	2	0.58812	1	3	290.048	2	1	2	38.69	18	3.2192	71.1708	3	0.908939	1	4	367.109	3	2	5	54.46	26	3.8338	102.93	5	0.872084
1	8	491.151	4	4	9	91.68	35	4.4797	133.147	8	0.347291	1	2	138.091	1	0	1	60.79	10	1.5608	39.2887	4	0.333367	1	2	255.087	2	1	0	35.25	18	2.4252	61.2824	2	0.722511	1	5	369.136	3	2	4	85	26	3.2224	102.577	6	0.660228
1	7	529.167	4	4	9	97.83	38	5.27492	146.916	8	0.296605	2	2	139.111	1	1	0	54.7	10	1.2894	41.7001	3	0.568684	1	2	205.147	2	1	3	35.25	15	1.983	61.6644	2	0.818631	1	4	332.093	3	2	3	62.66	23	3.3996	88.1493	5	0.932953
1	7	488.125	4	4	7	103.18	35	4.3058	132.807	8	0.388797	0	2	140.106	1	0	1	52	10	1.5944	39.345	4	0.309782	2	2	252.103	2	1	2	41.13	17	2.1666	69.6869	3	0.847117	1	4	425.131	4	3	7	64.11	30	4.96332	113.004	5	0.580495
1	8	477.136	4	4	9	103.55	34	5.04342	127.854	8	0.33674	1	4	178.122	1	1	4	53.64	13	0.6932	50.0417	4	0.737769	0	3	260.141	2	1	5	35.53	19	3.4763	75.545	3	0.760312	0	5	382.198	3	2	5	33.53	27	3.56102	98.124	5	0.791884
1	7	474.136	4	4	8	93.65	34	4.7167	130.445	8	0.397311	1	1	129.127	0	0	2	41.62	9	0.2727	40.4674	3	0.429365	1	1	271.155	2	1	3	26.02	19	4.1571	69.7204	1	0.877433	1	5	373.146	3	2	6	71.53	26	3.63922	101.047	6	0.839088
1	8	503.163	4	4	9	112.18	36	5.49064	138.652	9	0.182522	1	2	138.116	1	0	1	29.26	10	0.7191	43.5024	2	0.578189	1	2	296.178	3	1	2	29.46	22	5.081	89.7158	2	0.824222	1	5	350.154	3	3	5	73.39	26	3.7788	99.9734	5	0.561307
1	7	459.137	4	4	7	102.95	33	5.27022	128.577	8	0.229392	1	2	117.09	0	0	1	50.85	8	-0.5759	32.3184	4	0.283932	1	2	283.057	2	1	3	23.47	16	2.9668	69.3708	2	0.922085	1	4	384.124	3	3	6	56.37	27	5.456	108.834	5	0.613003
2	7	475.168	4	4	8	102.05	34	4.44636	131.244	8	0.365283	0	2	137.084	1	0	1	40.86	10	1.51528	37.125	2	0.513887	1	2	260.037	2	1	2	29.46	16	3.3815	65.0288	2	0.883804	1	5	284.127	2	2	4	79.94	21	2.2512	78.2242	6	0.933404
1	7	489.136	4	4	8	101.74	35	4.77922	132.147	8	0.357581	0	1	114.091	0	0	3	52	8	1.5535	32.067	4	0.237506	1	2	249.119	2	1	3	29.1	17	3.471	72.5622	2	0.888385	2	4	433.15	3	2	9	71.7	31	5.7773	109.977	5	0.38863
1	8	557.21	5	4	10	98.58	40	4.9628	154.833	9	0.275226	1	2	115.075	0	0	2	68.99	8	1.0676	30.3108	4	0.326122	1	2	345.059	2	1	3	23.47	17	2.8514	79.2548	2	0.852008	1	5	368.174	3	2	5	70.08	27	2.9803	104.504	6	0.81849
2	7	462.136	4	4	7	106.35	33	5.18212	127.068	8	0.39184	1	2	129.115	1	0	1	35.25	9	0.9027	37.2404	2	0.570657	1	3	237.119	2	1	4	38.55	16	2.5954	69.6254	2	0.81806	1	7	499.047	4	4	8	139.97	34	4.74178	120.792	9	0.342617
1	7	486.136	4	4	8	108.46	35	4.9865	132.561	8	0.376001	0	3	141.079	1	1	2	35.26	10	1.69014	37.146	3	0.628248	1	1	303.043	2	1	2	26.02	17	3.8549	68.2894	1	0.88204	2	4	318.138	2	2	5	71.45	23	3.3447	83.4995	5	0.886683
1	8	476.152	4	4	8	95.22	34	3.94542	131.109	8	0.388766	1	2	143.106	0	0	2	58.69	10	-0.5499	40.8354	4	0.320365	0	2	289.095	2	1	2	37.38	19	2.72324	68.8558	3	0.839228	2	4	318.158	2	2	4	80.42	23	2.7767	87.1764	6	0.849516
1	8	503.163	4	4	9	112.18	36	5.66892	139.746	9	0.177886	0	1	135.105	1	0	1	3.24	10	1.948	44.667	1	0.530868	2	2	244.119	2	1	2	24.06	17	2.8693	60.9584	2	0.835519	0	6	385.119	3	2	5	67.61	27	3.92618	104.867	6	0.776465
1	8	491.115	4	4	8	110.97	35	4.4838	130.898	9	0.361766	1	1	137.12	1	0	2	12.03	10	2.2183	44.7287	1	0.615016	1	1	301.023	2	1	3	26.02	16	4.6826	72.6554	1	0.861508	1	4	315.147	2	2	5	68.54	23	3.18242	86.9892	5	0.860459
1	7	475.168	4	4	8	93.26	34	4.48014	131.134	8	0.377833	0	2	138.116	0	0	1	27.03	10	1.75398	42.269	2	0.516067	0	3	337.068	3	1	2	29.54	20	3.6212	81.7695	3	0.771647	1	4	349.179	3	2	5	54.46	26	4.09892	104.029	5	0.882917
1	7	475.141	4	4	7	98.88	34	3.8361	131.797	8	0.437604	1	3	140.095	1	1	1	52.05	10	1.31114	38.5794	3	0.63947	1	1	237.115	2	1	1	29.1	18	2.2069	71.4897	2	0.74541	1	4	312.195	2	2	5	58.12	23	2.97672	93.1477	5	0.921901
1	7	502.167	4	4	9	107.13	36	5.8911	143.392	8	0.132318	0	2	126.116	0	0	3	24.72	9	1.9039	42.411	2	0.515908	1	2	270.134	2	1	2	29.26	19	3.3942	69.7084	2	0.892138	2	5	302.163	2	2	5	65.7	22	1.24292	88.2946	5	0.872061
1	8	461.152	4	4	8	103.03	33	4.8839	127.081	8	0.370282	1	3	144.126	1	0	3	38.49	10	0.0118	40.6364	3	0.56709	1	2	266.119	2	1	3	32.34	18	2.298	73.5197	3	0.910562	1	6	341.12	2	2	6	63.58	24	4.4799	99.0742	5	0.476666
1	8	503.163	4	4	10	110.33	36	3.9948	136.045	9	0.257288	1	1	147.105	1	0	1	26.02	11	1.4709	47.8344	1	0.558354	1	3	249.173	2	1	2	32.7	18	2.45808	73.1508	3	0.873641	1	5	380.135	3	3	6	56.39	27	3.3046	94.8888	5	0.713966
1	8	473.152	4	4	8	105.97	34	4.7591	129.268	8	0.36783	3	3	155.106	1	1	2	74.93	11	0.23012	41.8499	4	0.535034	0	2	242.178	2	1	1	27.03	18	3.67668	75.479	2	0.750882	1	5	441.214	4	3	6	44.29	32	4.5003	119.483	5	0.610333
1	7	500.152	4	4	8	101.49	36	4.26332	137.829	8	0.362865	1	3	125.095	1	1	1	43.84	9	0.5647	36.9984	3	0.595784	1	1	281.042	2	1	2	29.1	16	3.9679	69.3467	2	0.873357	2	4	348.088	2	2	5	88.4	24	2.3299	90.777	6	0.867564
1	8	476.152	4	4	8	99.25	34	5.13172	130.145	8	0.277887	1	1	121.089	1	1	0	26.02	9	1.88564	40.3284	1	0.520973	1	3	253.148	2	1	4	30.49	18	3.5875	69.9997	3	0.889153	2	4	330.104	2	2	5	79.29	23	3.51594	91.061	5	0.820137
1	8	519.194	4	4	10	102.49	37	4.48112	142.585	9	0.308252	1	1	125.12	1	0	2	12.03	9	1.7046	40.4557	1	0.553839	2	2	317.028	2	1	2	32.26	15	3.06012	70.5455	2	0.648987	1	4	317.163	2	1	4	66.84	23	2.57794	88.0048	5	0.684479
2	8	491.163	4	4	9	111.28	35	4.61312	134.475	9	0.328877	0	4	156.09	1	1	1	36.16	11	0.04082	41.943	4	0.575282	1	2	274.053	2	1	1	29.46	17	3.77	69.6238	2	0.844954	0	5	413.166	3	2	8	48	29	4.8649	118.235	5	0.578309
1	8	476.152	4	4	8	95.34	34	3.67072	130.602	8	0.416973	0	1	137.12	1	0	1	12.36	10	2.2877	45.422	1	0.388179	1	1	253.128	2	1	2	29.1	18	3.3391	65.9882	2	0.860126	1	4	366.115	3	1	4	65.01	26	1.88412	104.296	6	0.502069
1	7	476.152	4	4	8	97.56	34	4.8936	130.176	8	0.388727	0	3	156.126	1	0	1	23.55	11	-0.1788	44.596	3	0.526017	1	2	240.092	2	1	1	29.46	16	3.9233	64.8248	2	0.806253	1	5	343.135	2	2	6	62.3	24	3.37742	98.6152	5	0.645081
1	7	489.157	4	4	8	99	35	5.427	134.055	8	0.331326	1	0	123.105	1	1	0	15.79	9	2.3122	39.4927	1	0.544567	2	2	237.153	2	1	3	32.26	17	2.9508	66.9045	2	0.846792	2	4	396.196	3	2	6	64.68	29	2.92492	111.448	6	0.582175
1	8	497.163	4	4	8	116.8	36	3.8454	136.641	9	0.367603	1	2	126.091	1	0	1	60.79	9	1.0487	35.0377	4	0.318361	2	2	256.114	2	1	2	38.05	17	2.6775	68.8701	2	0.853916	1	5	323.029	2	1	5	66.84	21	2.3711	85.1258	5	0.662724
1	8	473.152	4	4	8	98.47	34	3.90192	131.085	8	0.309129	2	3	140.106	1	1	2	57.94	10	0.448	41.9441	4	0.626623	2	1	258.119	2	1	1	24.06	18	3.28224	80.4234	2	0.755946	2	4	347.119	2	2	5	75.63	24	4.1805	94.655	5	0.850573
1	7	447.125	4	4	7	82.45	32	4.71332	123.52	7	0.414924	1	3	151.111	1	0	1	27.63	11	0.9247	47.1547	3	0.603273	2	2	250.185	2	1	3	24.06	18	3.0663	72.6644	2	0.861236	1	5	373.072	3	2	5	73.86	26	3.3931	98.4577	6	0.641998
2	9	519.158	4	4	10	128.46	37	4.22902	139.4	10	0.295801	0	1	126.091	0	0	3	52	9	2.0672	36.34	4	0.246954	1	2	245.069	2	1	3	29.1	16	1.923	59.2291	2	0.881201	2	4	355.19	3	2	6	64.11	26	2.64002	102.201	6	0.616056
1	9	493.142	4	4	8	119.68	35	4.53102	129.184	10	0.355611	1	1	136.1	1	1	1	28.68	10	2.05964	42.7697	2	0.628577	1	2	283.057	2	1	2	23.47	16	3.1888	70.8078	2	0.901226	1	5	386.212	3	2	6	57.7	28	2.5429	108.115	6	0.82692
1	7	461.152	4	4	8	93.26	33	3.7871	127.242	8	0.401498	1	1	112.1	1	0	0	27.09	8	0.93527	34.1377	2	0.495691	2	2	205.147	2	1	3	32.26	15	3.3844	63.1715	2	0.741299	1	5	337.202	3	2	3	94.15	25	3.64124	102.075	7	0.525342
2	7	473.152	4	4	8	106.1	34	4.74072	132.217	8	0.382853	1	1	155.142	0	0	2	27.63	11	0.6979	49.8407	3	0.360922	1	2	240.092	2	1	2	29.46	16	3.1166	64.6138	2	0.860875	1	4	370.169	3	2	5	68.29	27	4.3099	99.9222	5	0.796552
1	7	502.167	4	4	9	93.53	36	4.35242	138.639	8	0.343575	1	2	122.084	1	0	1	38.38	9	1.2073	39.1364	2	0.557365	0	2	268.01	2	1	2	26.3	15	3.0873	61.577	2	0.771057	1	4	456.166	4	3	5	62.66	33	5.4591	119.194	5	0.552578
1	7	528.183	5	4	8	97.56	38	5.3864	147.497	8	0.306464	1	3	151.111	1	1	1	51.8	11	1.11314	44.1084	3	0.653823	1	1	251.031	2	1	1	26.02	14	3.3432	62.9984	1	0.761938	0	7	415.13	3	2	4	82.78	29	3.57362	109.734	7	0.562698
1	7	503.151	4	4	8	101.74	36	5.48014	136.892	8	0.31959	0	2	101.059	0	0	3	57.99	7	0.9431	25.889	4	0.225709	1	2	239.108	2	1	2	35.25	16	3.083	66.5824	2	0.861007	2	5	371.108	3	3	5	87.57	27	3.9035	96.3592	6	0.404452
1	7	475.141	4	4	8	105.97	34	5.40142	127.872	8	0.341761	1	1	143.055	1	0	1	23.85	10	2.15757	35.5707	1	0.581184	1	3	265.114	2	1	4	40.54	18	2.8432	74.6088	3	0.908536	0	5	301.131	2	2	4	57.65	22	3.16924	83.5905	5	0.811833
1	7	475.12	4	4	8	101.74	34	4.4708	127.41	8	0.377416	1	1	164.106	1	1	2	64.55	12	3.13574	48.4507	4	0.396221	1	3	247.205	2	1	2	28.16	18	3.06482	76.9447	3	0.870289	1	5	380.119	3	3	5	68.29	27	4.85594	107.376	5	0.642218
1	8	491.163	4	4	8	102.49	35	4.357	134.021	9	0.365495	0	3	138.079	1	0	1	24.83	10	0.9616	40.487	3	0.504051	2	2	266.089	2	1	2	41.13	18	1.9382	71.6434	3	0.802725	1	5	396.151	3	3	6	60.45	28	5.2733	111.92	5	0.61626
1	7	507.174	4	4	9	93.26	36	4.81752	134.816	8	0.326738	1	0	113.095	0	0	2	62.42	8	0.6195	32.2688	3	0.242446	2	2	219.162	2	1	3	32.26	16	3.2685	67.5655	2	0.817431	1	5	328.19	2	2	5	68.51	24	2.57138	94.4247	6	0.67735
1	8	462.136	4	4	8	99.25	33	4.27692	124.745	8	0.308204	1	1	106.053	1	1	1	39.58	8	1.08078	30.1097	2	0.571303	2	3	262.204	2	1	4	33.29	19	3.2113	79.2444	3	0.873887	1	5	331.142	2	2	6	77.62	24	3.05644	89.2017	6	0.650055
1	8	503.151	4	4	9	99.52	36	4.32702	138.599	8	0.341536	1	3	152.095	1	1	1	48.14	11	1.28924	44.6754	3	0.659208	2	2	348.05	2	1	3	24.06	17	3.2303	77.7954	2	0.820001	2	4	292.179	2	1	4	61.8	21	2.0991	83.6395	5	0.891904
1	9	507.158	4	4	10	125.32	36	5.32102	136.219	10	0.173625	0	2	141.09	1	0	1	57.99	10	1.8626	37.56	4	0.312114	1	2	256.119	2	1	2	27.09	18	3.32097	63.6817	2	0.863031	2	5	416.148	2	2	4	80.37	29	3.61812	112.288	5	0.453869
1	8	491.151	4	4	9	91.68	35	4.7309	134.311	8	0.34048	1	3	139.111	1	1	1	43.84	10	0.6139	40.4214	3	0.619295	1	1	260.078	2	1	2	20.23	17	3.7794	63.6308	1	0.858031	0	5	373.119	3	2	5	64.55	26	3.5768	99.253	6	0.749395
1	8	501.147	4	4	8	114.38	36	3.82942	136.304	9	0.36504	1	2	138.116	1	1	3	30.95	10	1.0092	42.8644	2	0.663617	1	1	251.108	2	1	2	29.1	17	4.16722	71.3937	2	0.839975	1	5	347.153	2	1	5	64.63	25	3.1867	90.9427	5	0.828948
2	8	503.163	4	4	10	119.23	36	4.6097	137.885	9	0.301238	0	3	140.095	1	0	1	32.67	10	0.4164	38.6405	3	0.390281	2	3	320.147	3	2	3	41.88	22	3.9853	91.6884	4	0.839375	0	4	355.19	3	2	5	57	26	2.06592	99.893	6	0.823865
1	7	460.157	4	4	8	86.11	33	4.2242	131.501	7	0.312936	0	0	138.128	1	0	1	0	10	1.106	43.3994	1	0.375902	2	2	272.15	2	1	2	24.06	19	3.1064	68.8644	2	0.864136	1	4	393.166	3	2	5	56.67	28	3.47172	99.7343	5	0.843127
1	7	500.152	4	4	8	101.49	36	4.60892	136.034	8	0.354722	2	2	136.1	1	0	1	52.04	10	0.6724	43.1428	2	0.556406	1	2	252.103	2	1	3	32.34	17	2.0504	68.9507	3	0.893166	0	6	390.087	3	3	6	35.75	26	5.64109	106.996	4	0.403496
1	8	476.152	4	4	8	95.34	34	3.9763	132.837	8	0.303602	1	2	101.059	0	0	2	68.99	7	0.6775	25.6938	4	0.30985	1	3	273.08	2	1	4	28.16	17	3.2846	73.0157	3	0.912798	2	5	326.1	3	3	4	63.3	23	4.3675	94.1961	4	0.552669
1	8	474.136	4	4	8	107.21	34	4.91632	128.218	8	0.283339	1	1	150.116	0	0	2	27.09	11	1.49327	48.5987	2	0.360231	1	2	220.146	2	1	5	29.46	16	2.9597	64.7568	2	0.826316	1	4	378.167	3	2	3	48.47	27	3.41292	98.0812	5	0.88934
1	8	507.174	4	4	9	99	36	5.0977	136.071	8	0.248608	0	1	151.111	1	0	2	48.76	11	3.0415	45.089	3	0.251916	1	2	228.118	2	0	2	37.3	15	3.0206	63.1328	2	0.78909	1	4	335.092	2	2	4	68.39	23	3.91524	88.0087	5	0.859857
1	7	460.157	4	4	8	86.11	33	4.10772	129.816	7	0.427725	0	3	154.111	1	0	3	24.83	11	0.8789	45.676	3	0.602475	1	2	225.056	2	1	2	40.54	15	1.6942	57.8328	3	0.615311	1	7	436.176	3	2	4	100	30	4.47004	112.654	8	0.701039
1	7	492.135	4	4	8	98.08	35	4.4917	131.834	8	0.364075	1	1	139.136	1	0	2	26.02	10	1.9375	44.6994	1	0.581202	2	2	259.118	2	1	2	32.26	18	3.9252	63.5305	2	0.788726	1	4	369.124	3	3	6	58.37	26	5.0935	104.905	5	0.656774
2	8	488.163	4	4	8	111.03	35	4.2573	135.572	9	0.356629	2	2	154.111	1	0	1	59.1	11	1.04927	44.6671	3	0.437807	1	2	266.159	2	1	2	24.39	19	3.8323	73.2037	2	0.863971	1	4	357.124	3	2	5	56.67	25	3.155	99.8488	5	0.832923
1	7	490.141	4	4	9	95.34	35	4.9712	132.362	8	0.26269	0	2	141.09	1	0	5	57.99	10	1.8658	37.604	4	0.249319	0	2	301.998	2	1	2	34.14	16	3.5555	68.2008	2	0.836967	1	4	328.109	2	2	4	69.02	23	3.70358	91.8962	5	0.928617
1	8	476.152	4	4	8	99.25	34	4.80072	129.735	8	0.287988	1	2	130.111	0	0	3	47.61	9	0.9511	38.0864	3	0.351049	0	2	225.082	2	1	2	37.38	15	1.8612	59.0518	3	0.77012	2	5	449.159	3	3	6	54.24	31	6.32824	118.832	5	0.341345
2	8	477.147	4	4	8	111.28	34	4.53352	130.449	9	0.358625	1	1	153.127	0	0	2	41.62	11	0.9525	49.2634	3	0.364412	0	3	311.06	2	1	2	37.38	20	1.987	65.3068	3	0.783993	2	4	374.14	3	2	6	64.01	26	2.9646	103.801	5	0.813457
1	7	461.152	4	4	8	101.22	33	4.34502	125.775	8	0.418741	1	1	137.12	1	0	2	12.03	10	1.5419	43.7087	1	0.569212	1	3	248.189	2	1	4	24.5	18	2.125	74.8997	3	0.88314	0	4	351.156	3	2	4	32.51	25	3.621	89.912	4	0.842247
1	8	487.168	4	4	8	99	35	4.60782	135.833	8	0.286229	0	0	136.125	1	0	2	0	10	3.1648	45.842	0	0.546685	0	2	222.106	2	1	2	26.3	16	3.3152	58.6885	2	0.717401	0	4	429.058	3	2	6	55.84	27	4.0377	107.116	5	0.513031
2	7	461.152	4	4	8	102.05	33	4.6037	127.626	8	0.371843	0	1	99.0797	0	0	2	48.76	7	1.9527	28.851	3	0.288423	1	2	267.139	2	1	1	23.47	18	3.8583	77.3298	2	0.835271	0	6	334.087	2	2	5	61.83	23	3.7755	88.198	5	0.778886
1	7	461.141	4	4	8	82.45	33	4.7223	127.759	7	0.38401	0	2	125.048	1	0	1	43.14	9	1.1478	33.6794	3	0.389376	1	1	279.039	2	1	1	26.02	17	4.8685	67.0304	1	0.729627	0	4	345.124	3	2	4	45.67	24	2.7016	93.4215	5	0.854388
1	8	476.152	4	4	8	99.25	34	4.66542	129.34	8	0.291486	3	2	139.111	1	0	2	59.73	10	1.14544	41.9021	3	0.389753	1	3	234.143	2	1	2	38.69	17	1.4781	68.0808	3	0.787431	1	5	368.146	3	2	4	59.39	26	3.0107	90.3302	6	0.901395
1	7	475.168	4	4	8	93.26	34	4.62882	132.704	8	0.373657	0	2	140.084	1	0	2	18.46	10	1.6967	39.348	2	0.580817	1	2	268.058	2	1	1	29.26	15	2.6226	68.1114	2	0.848778	1	4	314.163	2	2	5	60.33	23	3.30884	89.5292	5	0.861366
1	8	489.136	4	4	8	99.52	35	4.53682	134.188	8	0.28825	0	1	141.09	0	0	2	65.83	10	2.1154	38.155	4	0.329665	1	3	264.13	2	1	3	32.34	18	2.2325	76.2082	3	0.849795	0	5	355.142	3	2	5	65.07	26	2.4455	95.3915	6	0.771051
1	8	450.136	4	4	8	91.41	32	4.58372	122.698	8	0.392837	1	2	141.101	1	0	1	78.02	10	0.6348	37.9284	5	0.33007	1	2	232.158	2	1	3	32.34	17	2.1631	68.3537	3	0.865857	1	4	396.151	3	2	6	50.8	28	3.9637	112.787	5	0.589146
1	7	487.157	4	4	9	90.41	35	4.73802	134.188	7	0.343169	1	1	139.123	1	0	1	26.02	10	1.1704	42.7528	2	0.542136	2	2	358.091	2	1	2	24.06	18	4.0123	87.0974	2	0.780941	1	4	320.093	2	2	3	63.83	22	4.4586	86.1177	5	0.670515
1	7	476.141	4	4	9	90.66	34	4.93602	128.659	7	0.344389	1	2	126.116	0	0	3	29.26	9	1.2718	40.5214	2	0.616724	0	1	329.028	2	1	2	20.31	16	3.3001	74.457	2	0.762652	2	5	369.151	3	2	4	56.14	26	3.1315	105.314	5	0.376778
1	6	475.157	4	4	9	84.67	34	4.93012	131.74	7	0.371054	1	2	154.122	1	0	3	60.79	11	2.0308	43.9297	4	0.377112	1	3	254.109	2	1	4	49.41	17	0.97742	67.4025	4	0.871046	1	4	356.201	3	2	5	48.47	26	3.3935	102.129	5	0.892089
1	7	448.157	4	4	8	82.18	32	5.02272	124.948	7	0.381143	0	1	137.138	1	0	2	3.24	10	1.3769	45.257	1	0.519355	1	1	254.031	2	1	1	20.23	14	3.6008	61.1238	1	0.812396	1	5	355.19	3	2	5	63.57	26	2.2756	102.071	6	0.893713
2	7	488.152	4	4	8	102.32	35	4.85242	135.305	8	0.34524	0	3	127.111	0	0	3	27.96	9	0.6229	41.19	3	0.403278	2	2	251.169	2	1	3	32.26	18	2.4638	71.0265	2	0.86466	2	5	381.151	3	3	7	77.24	27	4.3577	109.002	5	0.63747
1	8	478.167	4	4	9	91.41	34	5.03132	131.5	8	0.337368	1	3	157.133	0	0	4	78.02	11	0.9217	44.8874	5	0.284874	0	2	247.157	2	1	2	29.54	18	3.4094	71.585	3	0.801172	1	4	330.14	2	2	4	50.69	23	4.12652	95.8102	4	0.676824
1	7	460.168	4	4	9	93.01	33	4.02802	127.068	8	0.407105	1	2	142.122	0	0	4	74.78	10	2.1618	41.2634	4	0.364248	1	4	268.125	2	1	3	49.41	18	1.7417	76.0675	4	0.906983	2	4	422.151	3	3	6	88.32	30	3.4593	119.524	6	0.636297
2	8	463.131	4	4	7	119.09	33	3.45712	125.245	9	0.430731	2	3	165.127	1	1	2	50.94	12	0.97016	49.4751	3	0.50689	1	3	290.106	2	1	3	29.26	19	2.791	73.2994	2	0.868046	2	4	385.182	3	2	6	54.88	27	3.5413	114.046	5	0.588396
1	7	460.157	4	4	8	90.02	33	5.21672	128.4	7	0.286501	1	2	154.122	1	0	3	60.79	11	1.8273	44.2497	4	0.375992	0	1	239.092	2	1	1	23.79	17	4.04078	57.203	1	0.725089	2	5	396.114	3	3	6	88.52	28	4.7047	110.179	6	0.630159
1	9	519.158	4	4	9	119.56	37	3.8916	138.428	10	0.261284	2	4	140.07	1	1	2	86.93	10	-1.0494	35.8338	5	0.549127	0	3	293.004	2	1	2	37.38	17	2.2238	70.3928	3	0.839101	1	5	348.124	2	2	5	60.45	24	4.45304	95.7152	5	0.808546
1	7	489.183	4	4	9	93.26	35	4.79182	135.315	8	0.339864	1	2	126.116	0	0	3	15.27	9	0.7948	41.0267	2	0.562472	0	3	229.158	2	1	2	30.27	17	2.08868	70.079	3	0.777604	2	5	368.131	3	3	6	79.9	26	3.82794	103.64	6	0.646563
1	8	468.135	4	3	8	95.98	33	4.0929	124.039	8	0.497525	0	1	110.073	1	0	1	9.23	8	1.5175	33.694	1	0.49692	1	1	300.001	2	1	1	20.23	14	3.6045	66.5498	1	0.620383	2	4	327.158	2	2	5	84.22	24	2.61556	91.1085	6	0.826885
2	7	487.168	4	4	8	97.61	35	4.63964	138.14	8	0.279477	2	3	136.075	1	1	2	78.49	10	-0.02442	35.9961	4	0.599078	2	2	252.139	2	1	1	24.06	17	3.3346	73.1694	2	0.801257	3	5	372.135	3	2	6	87.14	26	3.5961	101.574	6	0.532416
1	8	490.131	4	4	8	114.63	35	4.3525	131.036	9	0.365187	0	2	138.116	1	0	1	15.6	10	1.6425	44.091	2	0.537555	1	2	341.02	2	1	1	40.54	21	3.5228	72.6043	3	0.848406	1	4	279.147	1	1	4	64.63	20	2.2954	75.3197	5	0.85886
1	9	530.162	4	4	10	112.29	38	3.561	145.332	9	0.189539	0	0	113.095	0	0	2	39.64	8	0.5847	32.5824	3	0.223364	1	2	258.134	2	1	2	29.26	18	2.6285	63.9304	2	0.883222	0	5	380.182	3	2	4	41.49	27	3.44304	96.992	5	0.81285
1	8	476.152	4	4	9	99.25	34	4.5355	129.225	8	0.279723	0	1	155.106	0	0	3	65.83	11	2.6496	42.842	4	0.350688	1	3	254.132	2	1	2	38.69	18	2.6483	65.4498	3	0.881439	0	5	407.096	3	2	6	48	27	4.1252	108.558	5	0.720255
1	8	503.163	4	4	10	112.18	36	5.24132	138.122	9	0.178845	0	2	154.111	1	0	0	23.55	11	0.294	44.024	3	0.500568	1	1	246.173	2	1	1	32.34	18	3.50482	74.7157	3	0.80775	1	5	354.206	3	2	4	67.35	26	3.41412	103.348	6	0.911193
1	8	505.167	4	4	9	99.52	36	4.5162	138.832	8	0.336013	0	2	127.1	1	0	2	21.59	9	1.8088	37.459	2	0.409221	1	2	264.012	2	1	2	29.46	16	3.2336	61.0148	2	0.889036	1	4	405.105	2	2	6	54.46	25	4.10426	105.689	5	0.784921
1	8	489.147	4	4	9	112.18	35	5.18222	133.915	9	0.195738	1	2	156.126	0	0	3	32.34	11	0.5863	46.1057	3	0.648183	1	1	300.987	2	1	3	29.1	16	3.3421	68.6837	2	0.911372	1	5	388.146	3	2	6	67.87	27	2.71082	105.393	6	0.82625
1	8	505.131	4	4	9	110.97	36	4.69562	134.421	9	0.328445	1	1	131.095	0	0	3	40.54	9	1.3963	35.5628	3	0.628458	1	2	239.108	2	1	2	23.47	16	2.3392	66.8368	2	0.856574	1	5	380.137	3	2	4	84.94	28	2.98704	104.464	7	0.651088
1	8	518.162	4	4	9	102.76	37	4.17172	141.157	9	0.333784	0	2	138.091	0	0	3	52	10	1.8857	41.113	4	0.25406	1	1	257.037	2	1	3	29.1	16	3.6658	66.1842	2	0.880088	1	5	380.174	3	2	6	61.72	28	3.8152	109.888	6	0.827719
1	8	473.152	4	4	8	99	34	4.2943	130.527	8	0.300943	0	2	143.131	1	0	1	12.47	10	1.4631	41.873	2	0.550772	0	2	254.103	2	1	1	27.03	18	3.56738	62.223	2	0.765676	1	4	276.147	2	1	4	58.64	20	1.8944	76.6582	5	0.853251
1	7	475.168	4	4	8	93.26	34	4.62882	132.704	8	0.373657	0	3	163.086	1	1	2	64.89	12	2.0894	47.37	5	0.380333	1	1	251.108	2	1	2	29.1	17	4.16722	71.3937	2	0.839975	1	5	404.146	3	3	6	69.04	29	4.2187	100.649	6	0.66804
1	8	502.167	4	4	9	93.53	36	4.0058	142.87	8	0.371848	2	4	172.112	1	1	4	69.86	12	0.1522	45.2068	4	0.678906	2	1	248.135	2	1	4	24.06	17	3.2618	77.5984	2	0.631542	0	5	299.163	2	2	5	48.11	22	3.11214	89.621	5	0.628902
1	7	488.152	4	4	8	101.49	35	3.7226	133.473	8	0.379478	2	2	141.115	1	0	2	32.26	10	0.6738	41.8235	2	0.554013	1	2	267.139	2	1	3	23.47	18	3.7174	77.3038	2	0.902349	0	4	344.093	3	2	4	51.66	24	3.2916	92.6735	5	0.853652
1	8	464.152	4	4	8	91.41	33	4.97222	127.293	8	0.368085	1	2	124.1	1	0	1	24.39	9	0.9527	39.7137	2	0.552721	0	2	349.984	2	1	2	34.14	16	3.3976	73.2178	2	0.766523	0	5	353.174	3	2	4	72.39	26	2.92814	97.6335	6	0.790413
1	7	448.157	4	4	8	82.18	32	5.02272	124.948	7	0.381143	1	2	141.101	1	0	1	78.02	10	0.6348	37.9284	5	0.33007	0	1	224.097	2	1	5	12.53	15	4.1458	63.224	1	0.540943	1	5	355.135	2	2	5	56.03	25	2.76111	103.174	5	0.662748
1	8	460.168	4	4	8	94.82	33	4.27882	127.931	8	0.392246	1	1	143.095	0	0	2	40.54	10	1.5608	40.0638	3	0.595757	0	2	301.09	2	1	2	37.38	19	3.3967	77.7728	3	0.839391	1	4	366.242	3	2	6	48.47	27	2.59662	110.058	5	0.853737
1	8	476.152	4	4	8	99.25	34	4.58534	129.482	8	0.293369	2	1	155.142	1	0	2	64.4	11	0.8401	47.2518	3	0.458197	1	2	254.064	2	1	2	29.26	16	2.9645	73.4034	2	0.823208	1	4	310.141	2	2	4	41.05	22	3.48192	79.8667	4	0.938456
1	8	506.162	4	4	10	106.79	36	4.3112	136.597	9	0.34152	1	1	129.127	0	0	1	27.63	9	0.1433	40.7227	3	0.40274	1	3	253.135	2	1	2	28.16	17	2.3089	71.2227	3	0.820288	0	5	367.19	3	2	5	64.55	27	3.09884	103.824	6	0.760035
1	8	490.167	4	4	9	99.25	35	5.19082	134.352	8	0.254535	1	1	129.127	0	0	2	41.62	9	0.2727	40.4674	3	0.429365	0	2	372.07	2	1	2	23.55	19	2.9843	87.385	3	0.745696	1	5	408.169	3	2	6	84.94	30	3.70482	113.508	7	0.581881
1	7	475.168	4	4	8	93.26	34	4.68282	131.794	8	0.371988	1	2	124.1	1	0	0	49.81	9	1.02748	35.5464	2	0.523948	1	1	295.057	2	1	2	29.1	17	3.7576	73.0282	2	0.884321	2	4	353.174	3	3	6	76.24	26	3.848	102.346	6	0.705671
1	7	475.168	4	4	8	93.26	34	4.0032	129.114	8	0.414036	0	1	127.111	0	0	1	27.96	9	0.6245	41.212	3	0.374717	1	2	277.075	2	1	2	29.1	18	3.0284	65.9651	2	0.899968	0	5	457.217	4	3	6	55.32	34	6.25162	132.652	5	0.323386
1	8	496.097	4	4	8	107.21	34	4.72612	128.622	8	0.351307	0	2	138.116	0	0	3	15.6	10	1.6661	46.133	2	0.541496	2	2	370.999	2	1	1	32.26	18	2.6599	70.3695	2	0.744581	2	4	396.151	3	2	6	59.59	28	3.92992	112.896	5	0.569949
1	8	489.136	4	4	9	99.52	35	4.3662	133.612	8	0.350732	0	3	153.079	1	0	2	30.82	11	1.479	43.293	3	0.562404	1	2	359.038	2	1	2	40.54	18	2.3201	79.6348	3	0.650536	1	4	369.136	3	2	5	69.95	26	3.49622	105.762	6	0.81987
1	8	475.168	4	4	8	91.16	34	4.6806	133.165	8	0.370047	1	2	124.1	1	0	3	35.82	9	1.04218	35.8717	2	0.570515	1	1	285.134	2	1	5	29.1	20	4.1661	71.3357	2	0.864137	1	6	386.076	3	3	5	56.25	26	4.30119	107.545	5	0.402454
1	7	476.152	4	4	9	97.56	34	4.797	128.962	8	0.372785	1	1	126.12	0	0	1	27.63	9	-0.2093	41.7997	3	0.298793	1	3	249.119	2	1	3	32.59	17	2.954	74.6648	2	0.893009	1	5	368.104	3	2	4	74.66	26	2.482	102.282	6	0.664228
1	9	492.147	4	4	9	116.44	35	4.789	131.504	9	0.331629	0	3	155.095	1	1	3	35.26	11	1.48034	41.557	3	0.6628	0	2	312.003	2	1	1	27.03	17	4.35458	74.548	2	0.770235	1	5	366.158	3	2	5	69.15	27	3.3518	103.67	6	0.881043
1	7	462.136	4	4	8	101.47	33	5.002	125.697	8	0.367638	2	2	158.153	0	0	3	53.65	11	-0.5294	48.6981	4	0.4287	1	2	237.119	2	1	2	29.1	16	3.36502	67.9422	2	0.839246	2	5	473.062	3	3	6	84.14	29	4.6007	120.591	6	0.545293
1	7	500.152	4	4	8	101.49	36	4.58122	137.676	8	0.355489	2	2	157.121	1	0	1	58.36	11	0.0949	42.9661	4	0.566643	1	2	232.158	2	1	1	32.34	17	2.06056	68.7617	3	0.803539	1	5	356.174	3	2	5	71.77	26	3.0464	99.8773	6	0.836047
2	8	503.163	4	4	8	113.52	36	4.3675	140.869	9	0.343386	0	3	119.095	0	0	3	21.7	8	0.1244	31.493	3	0.4926	2	2	300.116	2	1	2	24.06	19	4.7145	84.4004	2	0.82602	2	5	409.146	3	3	6	64.64	29	4.89172	120.351	6	0.561957
1	7	478.141	4	4	7	95.34	34	4.8714	130.073	8	0.380561	1	2	140.131	1	0	1	29.26	10	0.9431	43.5964	2	0.587125	1	3	241.087	2	1	2	32.7	16	2.6608	65.3608	3	0.864256	1	4	338.12	3	2	5	66.71	24	3.46102	99.6727	5	0.907665
1	7	500.152	4	4	8	101.49	36	4.58122	137.676	8	0.355489	0	2	141.115	1	0	1	20.31	10	1.0597	40.95	2	0.543923	0	2	254.103	2	1	1	27.03	18	3.44538	61.994	2	0.767144	2	6	436.227	4	3	7	70.51	32	3.8913	124.472	6	0.585646
1	8	487.168	4	4	8	99	35	4.93372	135.674	8	0.277748	1	2	138.116	1	0	1	29.26	10	0.3699	43.7304	2	0.56696	1	2	222.153	2	1	1	29.26	16	2.5302	65.0124	2	0.790828	0	4	387.171	3	2	5	36.02	27	3.2258	110.787	5	0.788781
1	7	480.156	4	4	9	91.41	34	4.59702	128.257	8	0.376289	0	2	125.084	1	0	1	12.47	9	1.3234	36.612	2	0.523783	0	3	259.064	2	1	1	29.02	16	3.2657	67.21	3	0.725513	1	6	344.137	2	2	6	98.49	25	2.24108	89.8658	7	0.63728
1	7	474.136	4	4	8	99.29	34	5.15562	132.143	8	0.216138	2	3	169.121	1	1	4	49.94	12	1.4125	48.6814	4	0.71615	1	3	299.1	2	1	3	29.85	17	3.28052	74.0267	3	0.928144	1	4	398.131	3	2	4	72.11	28	4.0915	109.063	5	0.621492
1	7	475.168	4	4	8	93.26	34	4.73272	131.108	8	0.370374	0	3	117.079	0	0	2	29.54	8	-0.279	30.57	3	0.465811	1	3	288.049	2	1	1	38.69	18	2.9982	73.8428	3	0.807636	1	4	373.156	3	2	5	54.46	26	3.9056	104.904	5	0.862968
1	7	448.157	4	4	8	82.18	32	4.64132	123.958	7	0.395541	0	3	151.111	1	0	1	37.08	11	2.553	45.801	3	0.552003	1	2	330.013	2	1	2	32.34	18	2.9265	77.1372	3	0.903509	1	5	358.108	3	2	6	66.07	25	4.038	99.5464	5	0.845911
1	9	492.147	4	4	9	108.48	35	4.50682	131.7	9	0.268624	0	1	113.095	0	0	3	48.76	8	2.4853	33.516	3	0.306492	2	2	281.155	2	1	2	32.26	19	3.9302	80.4295	2	0.860813	1	5	357.158	3	2	6	77.77	26	3.08974	94.7642	6	0.804034
1	8	478.098	4	4	7	105.72	33	4.7978	126.344	8	0.408741	2	2	139.1	1	0	1	32.26	10	0.8006	41.5235	2	0.562909	1	2	246.074	2	1	1	29.26	16	3.1577	62.2584	2	0.771612	1	4	311.163	3	2	4	56.67	23	2.4905	89.7233	5	0.939929
1	7	461.152	4	4	8	93.26	33	4.019	127.081	8	0.398552	1	2	140.106	1	0	2	74.78	10	1.7717	39.0794	4	0.353986	1	2	253.13	2	1	4	26.02	17	3.8914	72.6594	1	0.880608	1	3	437.151	4	3	5	65.79	31	4.4006	118.463	6	0.642922
1	7	488.125	4	4	8	110.15	35	4.67638	129.6	8	0.36055	1	2	122.084	1	0	0	35.82	9	1.16738	35.5497	2	0.489365	1	2	374.074	2	1	4	29.46	19	4.8033	86.9418	2	0.605912	2	3	315.141	2	2	5	48.39	22	2.88974	93.8695	4	0.83098
2	7	504.183	4	4	10	96.7	36	4.83422	140.609	8	0.321025	1	1	122.084	1	0	1	36.21	9	1.63047	39.1397	2	0.548474	2	1	248.135	2	1	2	24.06	17	2.8067	76.2324	2	0.787064	1	5	359.173	2	2	4	85.61	26	3.19752	99.1582	6	0.847454
1	6	473.141	4	4	7	88.6	34	4.52562	132.784	7	0.398691	1	2	142.111	1	0	1	46.33	10	-0.1865	39.4154	3	0.551461	1	2	359.038	2	1	1	40.54	18	3.259	79.7423	3	0.782385	1	4	389.151	3	2	6	65.79	27	2.7688	104.29	6	0.824572
1	7	491.125	4	4	8	103.55	35	5.24522	130.37	8	0.335746	1	2	122.084	1	0	0	38.38	9	0.5105	39.6144	2	0.499209	1	1	295.057	2	1	3	29.1	17	3.4405	72.8617	2	0.909263	1	4	289.131	2	1	4	68.39	21	2.85134	78.3457	5	0.865355
1	7	475.168	4	4	8	93.26	34	4.7475	132.402	8	0.369883	0	1	109.064	0	0	2	48.76	8	2.3865	33.1	3	0.226076	2	2	238.124	2	1	3	24.06	16	2.1806	69.1604	2	0.843752	1	5	332.119	2	2	4	68.29	23	3.19002	90.4652	5	0.873193
2	8	493.131	4	3	8	130.66	35	4.55858	128.679	9	0.439951	3	2	142.122	1	0	1	76.43	10	-0.9882	41.7015	4	0.324875	1	3	251.098	2	1	3	38.33	17	2.7769	71.6727	3	0.897398	1	4	373.19	3	3	6	63.64	28	4.82531	112.937	6	0.382217
2	7	489.183	4	4	9	102.05	35	4.45672	134.293	8	0.33678	0	2	126.116	1	0	1	6.48	9	0.3773	39.267	2	0.500844	1	3	257.064	2	1	1	23.47	16	3.3774	71.8668	2	0.834469	2	4	285.148	2	2	4	65.46	21	3.20624	84.722	5	0.902693
1	8	476.152	4	4	8	99.25	34	4.80072	129.735	8	0.287988	0	1	137.095	1	0	1	48.76	10	3.0006	40.244	3	0.302831	2	3	255.103	2	1	4	41.49	17	2.1404	68.2335	3	0.866295	1	4	299.163	3	2	4	56.15	22	2.5144	84.3432	5	0.94351
1	7	529.167	4	4	9	97.83	38	5.34162	145.599	8	0.294011	0	1	139.111	0	0	3	48.76	10	3.0415	42.656	3	0.249574	1	2	286	2	1	1	37.3	16	2.5946	62.0268	2	0.861698	1	4	377.21	3	3	6	56.15	28	4.66802	112.329	5	0.679183
1	7	491.151	4	4	9	93.9	35	5.2624	133.885	8	0.343164	2	1	141.127	1	0	2	50.41	10	0.4615	42.9161	3	0.433387	0	3	243.174	2	1	1	30.27	18	2.47878	74.696	3	0.758829	0	5	370.189	3	2	4	60.89	27	3.9624	101.911	6	0.815126
1	7	500.152	4	4	9	108.46	36	4.59748	136.469	8	0.359897	1	1	155.142	1	0	2	41.62	11	0.6628	47.5174	3	0.469997	0	2	236.121	2	1	5	26.3	17	3.4511	63.785	2	0.731797	1	6	358.153	3	2	5	80.86	26	2.0638	98.0392	7	0.824343
1	7	473.141	4	4	8	90.41	34	5.19644	130.947	7	0.354028	0	2	137.084	1	0	1	21.59	10	1.895	41.958	2	0.505618	1	1	232.183	2	1	3	20.23	17	4.5647	72.6888	1	0.809339	0	6	334.142	2	1	7	63.22	24	2.996	89.938	6	0.714437
1	8	462.136	4	4	8	95.34	33	4.64522	125.099	8	0.383267	1	3	137.095	1	1	1	51.8	10	0.92962	40.5594	3	0.62605	2	2	204.163	2	1	1	24.06	15	2.4352	63.6124	2	0.73391	1	5	370.189	3	2	6	71.89	27	3.62692	103.685	6	0.837202
1	7	464.152	4	4	8	101.47	33	4.7697	126.078	8	0.374845	1	2	156.115	1	0	1	29.46	11	1.4925	44.4118	2	0.58277	0	2	238.067	2	1	1	27.03	16	3.14998	62.51	2	0.751629	1	4	345.124	3	2	4	54.46	24	2.8461	94.6252	5	0.925413
1	7	472.157	4	4	8	86.11	34	4.97194	132.19	7	0.287786	0	1	137.097	1	0	0	9.23	10	2.11189	42.611	1	0.496577	1	2	238.124	2	1	1	29.26	16	2.9036	70.0384	2	0.815383	0	7	422.123	3	2	4	72.82	29	2.71598	119.708	5	0.757522
1	7	461.152	4	4	8	101.22	33	3.5659	125.067	8	0.430527	1	3	162.079	1	1	3	59.04	12	0.89578	45.7064	3	0.717763	1	2	223.137	2	1	2	23.47	16	2.8871	62.2248	2	0.832962	0	4	319.109	2	2	4	55.32	22	3.286	86.2595	5	0.867441
1	7	506.151	4	4	9	98.08	36	5.38272	138.077	8	0.306082	1	3	128.07	0	0	2	81.84	9	1.86157	32.7957	5	0.150941	1	2	246.173	2	1	3	32.34	18	2.8427	74.8127	3	0.889128	0	4	360.124	3	2	6	51.66	25	4.60522	97.233	5	0.754681
1	8	487.168	4	4	9	99	35	5.0088	134.995	8	0.261699	1	1	146.073	1	1	1	20.23	11	0.9491	47.4478	1	0.584715	1	1	232.146	2	1	4	37.3	17	3.7515	68.2248	2	0.857977	2	6	392.232	3	3	6	89.07	29	2.76704	116.023	7	0.673317
1	7	473.152	4	4	7	97.31	34	4.44162	131.064	8	0.426172	1	3	137.095	1	1	2	43.84	10	0.7308	41.5214	3	0.610556	1	2	249.119	2	1	3	29.1	17	3.471	72.5622	2	0.888385	1	6	372.114	3	2	6	80.58	26	2.95498	98.2522	6	0.84316
2	8	489.147	4	4	8	119.09	35	4.0304	134.814	9	0.356202	0	3	146.094	1	0	2	27.69	10	1.1335	36.552	3	0.546502	1	3	275.079	2	1	2	60.16	18	1.3699	64.9782	3	0.886485	1	4	343.17	3	2	4	54.46	25	2.7203	94.1682	5	0.927402
1	7	492.135	4	4	9	98.08	35	4.63562	132.593	8	0.342105	0	1	133.064	1	1	1	48.76	10	2.93682	39.985	3	0.321037	0	1	243.956	2	1	0	17.07	12	2.5029	53.7384	1	0.685921	2	4	355.153	3	2	5	105.1	26	3.146	99.8418	7	0.488098
1	9	490.131	4	4	8	112.41	35	3.68034	131.108	9	0.375027	1	2	126.116	1	0	1	29.26	9	0.2038	39.2074	2	0.508613	1	1	237.092	2	1	2	29.1	16	2.9664	65.8052	2	0.787699	1	5	395.221	3	2	5	61.88	29	3.15916	115.717	6	0.7883
2	7	475.168	4	4	8	102.05	34	4.91294	132.66	8	0.351093	0	2	152.084	1	0	2	18.46	11	1.6577	44.169	2	0.598726	1	1	295.057	2	1	3	29.1	17	3.7592	73.0502	2	0.903777	0	5	372.097	3	2	6	36.69	25	4.5272	107.427	4	0.550076
1	8	477.147	4	4	8	116.09	34	5.23074	129.787	9	0.209747	2	2	126.116	0	0	3	35.88	9	1.19017	41.0624	2	0.547363	0	2	276.039	2	1	2	34.14	17	3.1494	65.4828	2	0.614209	1	6	465.095	3	1	2	61.88	30	5.1745	123.761	6	0.479623
1	7	460.168	4	4	8	93.01	33	3.044	127.556	8	0.406451	0	2	152.106	1	0	1	52	11	1.903	43.916	4	0.321395	1	2	267.139	2	1	3	23.47	18	3.5733	77.2338	2	0.90502	1	6	338.174	3	2	5	82.62	25	3.26282	97.7864	6	0.846167
1	9	492.147	4	4	9	108.48	35	4.55952	131.662	9	0.205798	1	2	139.1	1	0	2	35.25	10	0.8448	41.6694	2	0.615074	1	3	345.023	2	1	3	38.33	17	3.4323	76.3772	3	0.673859	1	4	364.187	3	2	4	45.39	26	3.4871	96.4784	4	0.902167
2	7	500.152	4	4	8	110.28	36	4.87362	138.238	8	0.334003	2	2	120.069	1	0	1	47.7	9	1.54204	38.3504	2	0.493034	1	2	260.037	2	1	2	29.46	16	3.0323	65.2568	2	0.886188	1	4	398.14	3	3	6	52.49	28	4.69474	110.969	5	0.654649
1	8	459.137	4	4	7	105.97	33	4.8353	125.456	8	0.394378	2	2	138.091	1	1	1	55.77	10	0.29667	39.1034	4	0.432803	1	2	258.069	2	1	2	29.26	16	2.9165	68.9484	2	0.884352	2	4	432.198	3	3	6	58.42	31	4.99346	131.211	5	0.32761
1	8	462.136	4	4	8	95.22	33	3.637	126.372	8	0.403582	1	1	151.136	1	0	1	23.85	11	3.16257	49.1157	1	0.55653	1	2	373.054	2	1	2	40.54	19	2.7102	84.2518	3	0.639908	1	4	354.14	3	2	4	41.57	25	3.8123	101.961	4	0.849074
2	8	489.147	4	4	8	119.23	35	4.3702	133.572	9	0.350305	1	1	112.1	0	0	1	38.38	8	0.9396	36.9774	2	0.397624	2	2	283.057	2	1	3	32.26	16	3.577	69.5195	2	0.888873	2	4	310.141	2	2	4	63.83	22	3.6139	79.2361	4	0.905177
1	8	473.152	4	4	7	99	34	4.7951	131.932	8	0.385164	1	2	128.095	1	0	1	35.83	9	0.8882	35.6805	3	0.246206	2	1	220.103	2	1	1	24.06	15	2.3741	66.7484	2	0.710564	1	4	329.163	2	2	4	64.63	24	3.4486	92.8257	5	0.872717
1	8	463.131	4	4	8	110.45	33	4.0027	122.723	9	0.420383	0	2	156.101	1	0	1	61.23	11	1.3209	40.728	5	0.326307	1	1	235.137	2	1	3	29.1	17	3.0222	64.8217	2	0.856885	1	5	327.158	3	2	6	75.55	24	2.7065	90.2133	6	0.879013
1	7	515.152	4	4	8	97.83	37	5.1298	142.076	8	0.326878	1	2	124.1	1	0	2	24.39	9	0.9511	39.6917	2	0.582033	1	2	278.08	2	1	1	29.26	18	3.2863	65.8764	2	0.854071	3	4	344.201	2	2	5	80.04	25	4.181	99.8963	5	0.75995
1	7	478.12	4	4	8	98.08	34	4.1528	129.719	8	0.382189	0	2	165.092	1	1	2	18.46	12	2.19441	48.742	2	0.625282	0	2	240.092	2	1	2	18.46	16	3.7101	65.695	2	0.579653	1	5	354.206	3	2	6	57.7	26	1.9098	102.272	6	0.858768
2	8	508.163	4	4	9	119.74	36	3.9991	135.566	10	0.350382	0	1	113.095	0	0	4	48.76	8	2.4869	33.538	3	0.232594	1	2	241.128	2	1	3	23.47	17	2.8367	62.5258	2	0.879216	0	5	364.179	3	2	5	64.25	27	4.03174	103.503	5	0.45638
1	8	490.167	4	4	9	99.25	35	5.19082	134.352	8	0.254535	1	4	140.106	1	1	3	56.73	10	0.1468	38.2044	4	0.649664	2	2	278.145	2	1	3	35.5	19	2.5468	83.3885	3	0.833052	2	4	341.174	2	2	6	83.69	25	3.02588	97.3235	6	0.625583
2	8	491.163	4	4	9	111.28	35	4.61312	134.475	9	0.328877	0	2	156.108	0	0	2	27.03	10	1.31758	46.434	2	0.563774	2	2	257.098	2	1	4	32.26	17	3.5846	67.9125	2	0.864114	0	5	342.206	3	2	5	50.6	25	2.17802	96.8125	6	0.835657
1	7	475.168	4	4	8	93.26	34	4.56022	130.992	8	0.37566	2	3	140.106	1	1	2	67.59	10	0.4605	38.1491	4	0.626727	1	2	254.042	2	1	1	29.26	14	2.3766	63.5644	2	0.834328	1	5	366.113	2	2	5	75.59	25	4.64892	92.0824	4	0.473536
1	8	467.151	4	3	7	89.99	33	3.75922	127.225	8	0.529332	0	1	135.105	1	0	1	12.36	10	2.3519	45.468	1	0.523048	1	1	246.997	2	1	0	29.1	15	2.97352	58.0017	2	0.702361	2	6	453.152	3	3	10	84.34	32	4.01412	124.564	6	0.275268
2	7	464.136	4	4	7	110.91	33	3.2819	126.334	9	0.435732	0	1	140.106	0	0	1	61.12	10	2.7187	41.71	4	0.176637	1	1	237.092	2	1	3	29.1	16	3.1464	65.2567	2	0.85992	1	6	347.13	3	2	4	69.14	24	3.49029	94.3437	6	0.857548
1	7	443.142	4	4	7	89.77	32	4.57112	125.127	7	0.332383	1	1	126.091	1	0	2	60.79	9	1.7439	34.5377	4	0.260305	1	2	326.009	2	1	4	32.34	18	3.007	79.2377	3	0.863101	1	4	339.147	3	2	4	64.63	25	3.3966	94.2747	5	0.867312
2	8	503.151	4	4	8	114.55	36	5.53534	136.825	8	0.183102	0	2	140.084	1	0	0	26.3	10	1.5141	38.475	2	0.476645	1	2	250.103	2	1	1	37.3	17	3.85672	71.1223	2	0.822079	1	5	326.211	3	2	5	50.28	24	3.3629	98.6367	5	0.912833
1	7	486.184	4	4	8	93.01	35	4.36222	136.521	8	0.372094	0	1	135.08	1	0	1	48.76	10	2.7766	40.15	3	0.301347	1	2	254.107	2	1	2	29.46	17	3.4345	69.0968	2	0.876241	1	4	395.14	3	3	6	55.62	28	4.58506	112.664	5	0.490074
1	6	466.141	4	4	8	101.32	33	4.3942	123.392	8	0.386202	1	2	113.084	0	0	1	32.59	8	1.8027	34.3265	2	0.313694	1	3	265.114	2	1	3	40.54	18	2.3955	73.9843	3	0.85317	2	6	394.167	3	2	7	104.32	28	3.18888	111.289	6	0.701459
1	8	460.168	4	4	8	98.2	33	4.14906	128.177	8	0.240973	0	2	137.059	1	0	3	57.99	10	1.9705	36.868	4	0.253676	0	2	239.098	2	1	2	37.38	16	2.2513	63.6688	3	0.793498	1	6	384.169	3	2	5	88.96	28	2.2858	102.923	7	0.795924
1	7	461.152	4	4	7	93.26	33	4.26832	127.611	8	0.41334	2	3	155.117	1	0	5	86.81	11	0.376	43.0131	5	0.341247	1	1	330.048	2	1	1	20.23	16	4.079	75.3048	1	0.769556	1	4	393.166	3	2	5	48.72	28	3.633	101.386	5	0.788506
1	8	476.152	4	4	8	99.25	34	4.80072	129.735	8	0.287988	0	1	137.084	1	0	1	20.31	10	0.9609	40.534	2	0.526839	1	2	258.134	2	1	1	29.26	18	2.8789	65.4134	2	0.838891	1	5	329.202	2	2	4	54.57	24	3.83944	97.6457	5	0.684272
1	8	462.136	4	4	7	95.22	33	3.56124	126.642	8	0.42391	1	2	139.111	1	1	3	31.92	10	1.2559	42.1487	3	0.683191	1	2	338.013	2	1	2	29.46	19	4.4959	68.7078	2	0.804455	1	5	383.13	3	2	5	63.57	27	2.58264	108.428	6	0.489727
1	8	473.152	4	4	7	99	34	4.7951	131.932	8	0.385164	1	3	151.111	1	1	2	42.15	11	0.6063	46.4554	3	0.672908	1	1	281.042	2	1	2	29.1	16	4.0651	69.6547	2	0.870167	2	4	333.131	3	2	4	54.02	23	3.5878	88.9899	4	0.898927
2	8	491.163	4	4	8	111.28	35	4.76372	134.78	9	0.341783	0	2	122.084	1	0	0	24.72	9	1.7831	39.975	2	0.437438	1	2	218.178	2	1	2	29.26	16	2.61944	69.9334	2	0.826513	1	3	380.156	3	2	5	41.57	27	3.91592	111.222	4	0.629055
1	8	462.136	4	4	8	95.34	33	4.64522	125.099	8	0.383267	0	3	149.095	1	1	1	30.18	11	-0.0371	47.328	3	0.515334	1	1	217.147	2	1	0	29.1	16	3.46692	66.6217	2	0.708027	1	5	373.135	3	2	5	64.63	26	4.3105	102.412	5	0.793366
1	8	490.167	4	4	9	95.34	35	3.86452	137.471	8	0.382814	0	2	138.116	1	0	1	15.6	10	1.6441	44.113	2	0.502878	0	2	258.048	2	1	2	34.14	16	3.4464	65.5108	2	0.814328	1	4	285.137	2	1	4	55.4	21	2.38106	81.1682	4	0.681446
1	7	486.136	4	4	7	101.49	35	4.5162	133.319	8	0.385677	1	1	150.122	1	0	1	20.23	11	2.0517	49.4578	1	0.44757	1	3	270.102	2	1	2	38.69	18	3.161	70.4798	3	0.897167	1	5	331.142	2	2	6	77.62	24	3.05644	89.2017	6	0.650055
2	7	476.152	4	4	8	108.56	34	4.65562	129.645	8	0.383027	0	1	141.127	0	0	4	48.76	10	3.123	42.702	3	0.3279	1	2	370.015	2	1	1	29.26	18	3.6521	74.5634	2	0.604212	1	4	353.21	3	2	4	58.8	26	3.1106	105.455	5	0.858274
2	8	505.178	4	4	9	111.28	36	4.82874	139.136	9	0.313515	0	2	118.099	0	0	3	18.46	8	1.2613	32.644	2	0.519296	1	2	359.038	2	1	4	38.33	18	3.5188	80.2742	3	0.660035	1	5	383.221	3	2	6	64.85	28	4.39124	110.634	6	0.594208
1	7	490.167	4	4	9	101.47	35	5.09454	133.724	8	0.325962	2	2	144.137	0	0	1	53.65	10	-0.2243	43.5811	4	0.231336	1	2	282.037	2	1	1	32.34	16	2.2879	66.8677	3	0.857311	1	4	344.201	3	2	4	40.51	25	2.54174	98.5697	5	0.926624
2	8	505.178	4	4	9	111.28	36	4.82874	139.136	9	0.313515	1	2	135.092	1	1	1	24.92	10	1.61391	42.9797	2	0.632476	0	3	261.119	2	1	1	33.02	18	4.12508	75.301	2	0.761892	1	5	329.174	2	2	5	73.22	24	2.93526	92.2017	6	0.856078
2	7	460.12	4	4	7	102.44	33	4.7269	127.239	8	0.413494	2	4	154.122	1	0	1	67.64	11	-0.1748	45.7348	4	0.550491	1	2	251.169	2	1	1	23.47	18	3.9515	70.1585	2	0.816531	1	5	356.221	3	2	4	59.39	26	2.74892	102.89	6	0.915095
1	8	488.152	4	4	8	102.66	35	3.91672	134.813	8	0.227818	1	1	112.075	0	0	1	72.61	8	1.92997	31.7107	4	0.176841	1	2	298.057	2	1	3	29.46	17	3.6861	71.8348	2	0.922165	2	4	318.158	2	2	4	80.42	23	2.7767	87.1764	6	0.849516
2	7	475.168	4	4	9	102.05	34	4.66872	131.982	8	0.341249	1	3	143.117	0	0	3	78.02	10	0.8808	40.0424	5	0.275294	2	2	253.123	2	1	4	32.26	17	2.4153	71.5175	2	0.863919	1	5	342.158	2	2	5	81.42	25	3.46056	94.9963	6	0.664581
1	8	476.152	4	4	8	95.22	34	3.94542	131.109	8	0.388766	0	1	152.106	1	0	2	61.12	11	2.8628	44.213	4	0.191911	1	2	234.119	2	1	3	24.39	16	3.2951	71.0277	2	0.492834	1	5	397.156	3	2	5	63.58	28	5.0804	112.214	5	0.714277
2	8	503.163	4	4	9	119.23	36	4.52292	137.436	9	0.320031	1	2	136.075	1	0	1	74.78	10	1.4678	38.9614	4	0.330509	1	2	282.037	2	1	1	32.34	16	1.883	67.5102	3	0.853234	1	4	321.113	2	2	6	51.58	22	4.02312	86.1228	4	0.816296
2	7	475.168	4	4	8	102.05	34	5.15794	133.063	8	0.341488	0	1	113.095	0	0	2	48.76	8	2.4853	33.516	3	0.299882	1	2	246.173	2	1	3	32.34	18	2.7455	74.5047	3	0.8891	1	7	339.17	3	2	5	87.2	25	2.1845	93.2538	7	0.840322
1	7	446.141	4	4	7	90.02	32	5.15762	124.193	7	0.311588	2	2	130.122	0	0	2	67.64	9	-0.4834	38.7308	4	0.229403	1	2	296.052	2	1	3	32.34	17	2.2731	72.1272	3	0.928031	3	6	341.126	3	3	4	94.14	25	3.423	96.4754	6	0.497138
1	8	475.168	4	4	8	91.04	34	3.89264	132.644	8	0.388938	2	2	154.111	0	0	3	41.13	11	-0.2662	44.9814	3	0.549548	1	2	272.055	2	1	2	29.26	17	3.1036	73.3614	2	0.839146	1	4	335.092	2	2	5	68.53	23	3.76672	87.8023	5	0.84446
1	8	476.152	4	4	8	99.25	34	5.05164	130.287	8	0.280513	2	3	169.121	1	1	4	52.15	12	0.2223	46.6025	4	0.677717	0	3	293.022	2	1	1	42.25	17	2.18998	70.126	3	0.588734	0	5	379.103	3	3	5	49.81	27	5.0717	92.917	5	0.619374
2	8	489.147	4	4	8	106.72	35	3.42012	135.769	9	0.292144	1	2	150.116	1	1	2	29.26	11	1.3304	48.2454	2	0.644343	1	1	293.019	2	1	3	29.1	18	3.2188	65.9937	2	0.852084	0	5	378.194	3	2	5	64.25	28	4.34016	108.24	5	0.440995
2	8	502.179	4	4	9	111.03	36	4.3394	139.648	9	0.327622	1	3	140.095	1	1	3	38.05	10	0.57392	38.6668	3	0.666319	1	2	262.168	2	1	2	43.78	19	2.96212	76.7968	4	0.890797	1	5	371.119	3	2	5	66.84	26	3.3872	102.779	5	0.812953
2	7	488.152	4	4	8	102.32	35	3.4972	135.815	8	0.395307	0	3	139.111	1	1	2	21.06	10	0.969	42.228	3	0.608409	0	2	214.147	2	1	1	27.03	16	3.04058	66.315	2	0.718125	2	5	426.182	3	2	6	86.92	30	3.598	117.818	6	0.738352
1	7	476.152	4	4	8	101.47	34	5.02952	129.367	8	0.35596	0	2	141.115	1	0	1	21.59	10	2.1989	42.076	2	0.512854	1	3	233.189	2	1	2	28.16	17	2.044	70.8077	3	0.84708	2	5	376.155	3	2	6	63.61	26	4.1331	102.097	5	0.79306
1	7	451.141	4	4	7	91.04	32	3.04764	122.556	8	0.435963	2	2	153.127	1	1	3	40.71	11	1.2525	45.4404	3	0.685844	1	2	303.025	2	1	3	29.1	18	3.8664	78.8442	2	0.918292	1	4	342.186	3	2	4	58.12	25	3.343	94.9242	5	0.925713
1	7	532.167	4	4	9	98.08	38	6.24254	146.36	8	0.256248	0	2	124.1	1	1	1	17.82	9	1.5435	37.297	2	0.554983	0	2	301.998	2	1	2	34.14	16	3.5555	68.2008	2	0.836967	1	4	300.147	2	2	5	68.29	22	2.5523	84.4682	5	0.861665
1	8	491.136	4	4	8	108.23	35	4.2135	131.928	9	0.392915	0	1	113.095	0	0	0	27.96	8	0.2344	36.595	3	0.326343	1	1	318.043	2	1	2	20.23	18	5.01	71.3408	1	0.812232	1	4	321.124	2	2	5	58.37	22	3.1948	86.9422	5	0.918458
1	7	532.167	4	4	9	98.08	38	6.24254	146.36	8	0.256248	1	2	138.116	1	0	1	29.26	10	0.7191	43.5024	2	0.578189	1	3	249.173	2	1	3	30.49	18	2.8069	73.5547	3	0.893231	1	5	374.178	3	2	5	65.54	26	2.3326	107.215	6	0.87015
1	8	475.168	4	4	8	99	34	4.80342	131.802	8	0.288521	0	1	139.111	1	0	0	27.96	10	0.7686	43.715	3	0.35962	1	2	220.146	2	1	1	29.46	16	3.6584	64.4098	2	0.782286	1	5	395.146	2	2	4	81.18	28	4.2219	96.0857	6	0.784175
1	8	491.151	4	4	9	103.55	35	5.2171	131.426	8	0.320312	1	2	127.1	1	0	2	32.59	9	1.8826	36.7835	2	0.342661	1	2	286.048	2	1	2	29.26	16	2.5113	66.5864	2	0.905295	0	5	431.141	3	3	11	68.5	30	5.5169	117.313	6	0.172985
1	7	488.152	4	4	8	93.65	35	4.81622	136.376	8	0.382369	0	1	85.064	0	0	1	48.76	6	1.7051	24.282	3	0.264172	0	2	247.157	2	1	3	29.54	18	2.63612	71.7305	3	0.821457	0	5	341.21	3	2	5	37.83	25	3.2962	101.699	5	0.834151
1	8	462.136	4	4	7	95.34	33	4.41674	126.052	8	0.408752	0	3	151.086	1	1	1	66.58	11	1.97874	41.488	5	0.343477	1	3	253.135	2	1	2	32.5	17	2.4526	74.7864	3	0.822221	1	6	396.162	3	2	8	65.54	28	3.8778	115.514	6	0.683386
2	7	503.151	4	4	8	106.62	36	5.4761	140.01	8	0.308664	1	1	123.105	0	0	3	12.03	9	1.8518	42.1537	1	0.564623	0	2	251.169	2	1	3	12.47	18	3.3233	71.306	2	0.81678	2	4	330.104	2	2	5	79.29	23	3.43586	91.203	5	0.821105
2	8	503.163	4	4	8	115.21	36	3.86652	140.549	9	0.277058	1	2	156.126	1	0	2	32.34	11	0.0726	44.2657	3	0.613475	1	2	302.106	2	1	2	29.26	20	3.72	78.0124	2	0.844315	1	6	358.099	3	2	4	69.56	25	3.43524	97.4537	6	0.848142
1	7	487.168	4	4	8	101.22	35	5.0899	136.473	8	0.345498	1	2	141.127	1	0	3	50.74	10	1.891	40.4634	3	0.363968	1	2	303.025	2	1	2	29.1	18	4.38352	79.8777	2	0.878024	1	5	379.19	3	3	6	65.38	28	4.00312	109.443	6	0.702946
1	7	489.136	4	4	8	101.74	35	4.85932	132.63	8	0.354834	1	2	128.131	1	0	1	15.27	9	0.3	39.5787	2	0.546162	1	1	330.026	3	2	4	37.3	20	4.106	81.6448	2	0.915559	1	4	397.156	3	2	6	56.63	28	4.60767	114.524	5	0.774001
2	8	488.163	4	4	8	125.02	35	4.28964	134.053	9	0.354479	0	1	156.137	0	0	2	52	11	2.7206	45.874	4	0.26228	1	1	301.087	2	1	2	29.1	19	2.962	78.7926	3	0.8362	2	6	406.1	2	2	6	76.14	25	4.35154	103.243	6	0.69378
1	8	464.152	4	4	8	91.41	33	4.89214	127.435	8	0.371203	0	3	140.095	1	0	2	33.95	10	1.2419	41.632	3	0.567832	1	2	259.118	2	1	2	23.47	18	2.9687	63.4888	2	0.882259	2	5	340.17	3	2	4	72	25	2.8478	97.4151	5	0.898863
1	9	489.147	4	4	8	106.42	35	3.4285	134.565	9	0.378052	2	1	155.142	1	0	1	39.12	11	1.01497	46.8054	3	0.438051	0	2	214.103	2	0	2	34.14	14	2.8017	57.7268	2	0.708025	1	5	357.158	3	2	6	68.23	26	2.9012	98.0373	6	0.857364
1	8	478.167	4	4	9	91.41	34	5.03132	131.5	8	0.337368	0	2	138.116	1	0	1	6.48	10	1.237	43.268	2	0.537568	1	2	288.043	2	1	1	43.78	18	3.1819	72.8678	4	0.863161	0	6	402.135	3	2	7	62.7	28	4.7867	108.341	6	0.620465
1	9	515.163	4	4	8	116.07	37	4.51942	140.021	9	0.206874	1	1	141.127	1	0	1	41.62	10	0.4152	42.9484	3	0.424397	1	1	301.033	2	1	1	26.02	14	3.085	68.8174	1	0.625898	1	4	379.135	3	2	4	54.34	27	3.43066	111.486	5	0.383239
1	8	476.152	4	4	9	99.25	34	4.4161	128.81	8	0.282022	1	3	130.111	1	0	2	38.49	9	-0.7243	36.2914	3	0.535647	1	2	318.012	2	1	2	29.46	15	2.7512	67.6618	2	0.849894	2	4	370.108	3	2	6	71.45	26	3.8484	102.194	5	0.809783
1	8	494.136	4	4	8	108.48	35	4.79992	129.175	9	0.350291	0	1	135.105	1	0	0	12.36	10	2.557	45.17	1	0.48376	1	2	297.073	2	1	3	23.47	17	3.8739	74.4068	2	0.915277	0	5	379.19	3	2	4	62.74	28	3.22402	108.599	6	0.46367
2	8	491.163	4	4	9	111.28	35	4.61312	134.475	9	0.328877	0	1	107.073	1	0	0	12.36	8	1.5733	36.256	1	0.445305	1	2	258.069	2	1	2	29.26	16	3.1254	70.0164	2	0.65273	2	7	424.178	3	2	7	113.2	30	3.01216	118.115	7	0.656389
1	8	489.136	4	4	8	99.64	35	5.0733	133.834	8	0.344884	1	2	158.142	0	0	5	32.34	11	0.4643	46.4717	3	0.630324	1	2	317.028	2	1	2	21.26	15	2.668	70.2257	2	0.847008	1	4	358.135	3	2	5	58.64	25	3.36092	98.2517	5	0.891526
2	7	475.168	4	4	8	101.9	34	4.27074	132.618	8	0.369151	2	3	153.127	1	0	0	50.41	11	0.9768	47.2111	3	0.544673	0	2	332.027	2	1	2	18.46	16	3.8612	73.95	2	0.604789	2	6	396.112	3	2	5	70.51	26	4.2753	104.995	6	0.785224
1	8	477.12	4	4	7	120.1	34	4.18962	123.789	9	0.393229	2	4	154.122	1	0	0	67.64	11	-0.1748	45.7348	4	0.508548	1	1	227.088	2	1	1	26.02	15	3.464	60.5944	1	0.781381	1	3	392.129	3	3	5	51.1	28	5.43356	113.532	4	0.464351
1	8	503.163	4	4	10	112.18	36	5.24132	138.122	9	0.178845	2	2	114.079	1	0	1	44.62	8	0.546	31.0532	3	0.226093	1	1	281.042	2	1	3	29.1	16	3.9679	69.3467	2	0.892607	1	4	416.21	4	3	5	50.8	31	4.95894	124.29	5	0.638798
1	8	474.136	4	4	7	103.18	34	3.66562	131.214	8	0.247641	0	1	99.0797	0	0	2	48.76	7	1.9527	28.851	3	0.288423	1	3	285.036	2	1	3	30.49	16	2.12312	66.9617	3	0.922991	1	5	426.161	3	2	6	60.03	30	4.28512	121.012	6	0.546275
1	6	474.146	4	4	8	86.11	34	4.5578	129.566	7	0.378275	1	2	141.09	1	0	2	68.99	10	1.4577	37.3608	4	0.352727	0	3	272.181	2	0	4	27.69	18	3.2006	75.331	3	0.735613	1	5	399.168	3	2	7	85.3	29	3.28042	106.751	7	0.769112
2	7	475.168	4	4	8	102.05	34	5.23802	132.921	8	0.33809	1	3	153.043	1	1	2	63.37	11	1.0871	39.0192	4	0.510491	1	3	255.103	2	1	3	30.49	17	2.19	68.4227	3	0.898284	1	5	358.135	3	2	4	58.64	25	3.47342	99.4457	5	0.850424
1	7	500.152	4	4	8	101.49	36	4.58122	137.676	8	0.355489	0	2	126.091	1	0	1	52	9	1.0008	35.048	4	0.29354	1	1	285.069	2	1	3	29.1	18	4.446	75.4182	2	0.873679	1	4	274.132	2	1	4	68.29	20	1.9123	73.6877	5	0.85157
1	9	478.131	4	4	8	108.48	34	4.50042	127.455	9	0.224015	0	2	137.059	1	0	2	57.99	10	2.113	36.916	4	0.248648	1	2	338.009	2	1	1	29.26	16	3.1089	69.9654	2	0.629843	1	4	318.084	2	2	5	62.12	22	3.3363	82.7472	4	0.919479
1	7	476.141	4	4	8	86.75	34	5.37632	131.632	7	0.343891	0	1	109.064	0	0	2	48.76	8	2.3865	33.1	3	0.226076	1	2	252.11	2	1	2	24.39	17	3.8992	73.2287	2	0.637424	0	3	425.171	3	3	6	29.72	31	5.92389	114.36	4	0.459093
1	8	487.168	4	4	8	99	35	4.66182	134.923	8	0.284977	1	2	129.115	0	0	2	35.25	9	1.2739	39.0324	2	0.609108	1	2	332.027	2	1	3	29.46	16	3.5686	73.0198	2	0.677357	1	4	340.17	2	2	4	83.01	25	3.09058	94.6769	5	0.926896
1	8	477.136	4	4	8	103.43	34	4.05802	130.287	8	0.231874	2	1	129.127	0	0	2	50.41	9	0.319	40.4351	3	0.416463	1	2	247.157	2	1	2	40.54	18	3.2572	73.1763	3	0.871691	2	5	340.154	3	2	6	95.42	25	1.4224	92.032	7	0.825709
1	8	487.168	4	4	9	99	35	4.7189	135.744	8	0.269383	1	1	129.127	0	0	1	41.62	9	0.2711	40.4454	3	0.407672	1	2	257.089	2	1	3	46.17	17	2.4367	63.5945	3	0.90364	1	5	352.142	3	2	5	73.44	26	3.8145	99.9412	6	0.828409
1	8	491.151	4	4	9	95.59	35	5.17772	133.632	8	0.254633	1	2	138.116	1	0	1	38.38	10	1.3281	44.0054	2	0.545274	2	3	288.08	2	1	2	35.5	18	2.8885	76.4915	3	0.878474	1	4	343.135	2	2	4	63.46	24	3.4867	98.8637	5	0.682144
2	7	488.152	4	4	8	102.32	35	4.98262	135.132	8	0.340589	1	2	141.115	0	0	4	32.59	10	2.5829	43.5605	2	0.277353	1	1	289.08	2	1	3	26.02	18	4.3637	74.3344	1	0.822137	2	5	399.148	3	2	6	77.02	29	3.2041	104.965	6	0.780181
1	7	473.189	4	4	9	81.93	34	5.03654	134	7	0.34322	1	1	137.12	1	0	0	12.03	10	2.0758	44.6807	1	0.538691	0	2	232.146	2	1	1	26.3	17	3.1332	67.802	2	0.695282	1	5	323.175	2	2	4	86.25	24	2.102	94.1849	6	0.87085
1	7	488.152	4	4	8	97.56	35	5.1411	135.852	8	0.342979	1	2	152.131	1	0	2	49.81	11	1.66518	44.7324	2	0.653902	0	1	313.028	2	1	2	23.79	18	4.68878	69.466	1	0.776762	2	5	389.151	3	2	6	86.47	27	3.82144	106.06	6	0.783751
1	7	473.152	4	4	7	102.95	34	5.57864	133.314	8	0.213538	1	2	140.131	1	0	2	15.27	10	1.1613	43.6017	2	0.618927	1	1	246.162	2	1	4	37.3	18	4.2409	73.1523	2	0.862319	0	6	420.021	3	2	4	71.06	26	3.8506	97.864	6	0.698987
1	7	491.136	4	4	7	110.45	35	4.62652	130.463	9	0.401036	0	3	181.086	1	1	3	27.69	13	1.89459	50.557	3	0.712323	0	2	272.102	2	1	2	26.3	19	3.6902	63.606	2	0.767415	0	4	366.069	3	2	5	52.6	24	4.1207	92.4318	4	0.798243
1	6	475.157	4	4	8	84.67	34	5.42324	132.583	7	0.367663	0	3	151.086	1	1	2	66.58	11	1.7914	40.769	5	0.360669	1	2	287.084	2	1	2	23.47	18	3.898	76.2638	2	0.891864	1	4	315.141	2	1	5	54.35	22	3.55904	92.1437	4	0.513355
1	9	505.178	4	4	10	102.49	36	4.365	138.288	9	0.250484	0	2	151.075	1	0	2	57.99	11	2.1555	41.783	4	0.338616	1	4	351.092	2	1	3	64.63	23	2.2473	80.7555	5	0.84882	2	5	436.167	4	3	7	78.35	31	4.6725	123.204	6	0.55986
1	7	473.152	4	4	7	97.19	34	3.49372	134.183	8	0.326007	0	2	114.091	0	0	2	52	8	1.2043	32.295	4	0.302117	1	2	282.073	2	1	2	29.26	16	3.0143	72.7504	2	0.903675	1	4	315.147	3	2	4	68.54	23	3.34692	86.2492	5	0.878581
1	7	462.136	4	4	7	97.56	33	4.5729	126.226	8	0.431995	0	2	128.106	0	0	3	52	9	1.5944	36.912	4	0.323268	1	1	251.108	2	1	4	29.1	17	3.5633	69.8977	2	0.871092	2	5	355.156	3	2	4	66.54	25	4.1642	104.953	5	0.863557
1	7	461.152	4	4	8	93.26	33	4.17172	126.397	8	0.39599	0	3	167.095	1	0	1	38.66	12	1.3389	47.287	3	0.590741	1	2	233.142	2	1	3	38.33	17	2.7577	67.3332	3	0.871404	1	5	355.109	3	2	5	64.11	25	3.5376	97.4857	5	0.830986
1	8	490.131	4	4	8	110.72	35	4.0485	132.627	9	0.371078	2	3	126.079	1	0	1	58.61	9	-0.3356	36.2532	3	0.504856	1	3	271.021	2	1	2	32.7	15	1.9869	61.9028	3	0.893255	1	5	381.205	3	2	5	71.53	28	3.9929	109.747	6	0.793043
1	7	475.157	4	4	8	82.45	34	4.43192	131.582	7	0.381352	0	2	126.068	1	0	2	18.46	9	1.4507	34.801	2	0.557168	1	1	257.074	2	1	3	26.02	16	4.5735	69.9654	1	0.843623	1	5	317.12	2	2	4	63.99	22	2.51644	89.3427	5	0.695017
1	7	500.152	4	4	8	101.49	36	4.58122	137.676	8	0.355489	1	2	115.1	1	0	1	21.26	8	0.3848	32.9007	2	0.533314	1	3	248.189	2	1	4	26.71	18	2.7028	76.2628	3	0.88722	1	5	363.124	2	1	5	64.63	25	3.701	95.9947	5	0.807895
1	8	503.163	4	4	9	112.18	36	5.33792	139.336	9	0.186392	0	1	161.12	1	1	3	3.24	12	2.3912	53.924	1	0.657618	0	2	302.993	2	1	2	37.38	16	2.6237	66.7518	3	0.842074	0	4	397.156	3	2	4	45.67	28	3.59856	111.722	5	0.739355
1	7	478.141	4	4	8	99.25	34	5.23712	128.157	8	0.347657	2	1	152.131	1	1	1	41.81	11	1.95966	47.6061	2	0.634282	1	2	265.087	2	1	3	46.17	18	2.508	70.5017	3	0.674251	2	4	328.179	2	1	5	81.42	24	2.4287	94.3296	5	0.813489
1	8	460.12	4	4	6	103.18	33	3.76834	125.77	8	0.439551	1	3	133.11	0	0	4	30.49	9	0.2132	36.3277	3	0.556138	2	2	246.153	2	1	2	38.05	18	2.8805	72.8281	2	0.787418	2	4	333.115	2	2	6	82.53	23	2.28882	88.4195	6	0.849536
2	8	490.131	4	4	8	123.27	35	3.74352	131.023	9	0.360704	1	2	112.1	0	0	2	27.09	8	1.10137	36.2277	2	0.531991	1	1	329.028	2	1	2	29.1	16	3.81	74.3637	2	0.82161	2	5	333.115	2	2	6	84.22	23	2.63394	91.2235	6	0.848789
1	7	490.141	4	4	8	103.18	35	4.2412	133.701	8	0.370418	1	1	113.064	1	0	0	26.02	8	1.127	30.9234	1	0.500295	1	2	235.121	2	0	2	26.02	15	3.3824	60.1104	1	0.7937	1	5	357.149	3	3	6	67.48	26	2.4043	97.2732	6	0.688165
1	7	476.152	4	4	8	101.47	34	5.02952	129.367	8	0.35596	1	1	123.105	1	0	1	12.03	9	1.3365	40.2917	1	0.554465	0	3	250.087	2	1	1	36.26	17	2.82528	68.389	3	0.769074	1	4	385.108	3	2	5	68.54	27	4.93794	104.31	5	0.740084
1	8	474.136	4	4	7	103.18	34	3.82744	129.977	8	0.408542	0	1	135.08	1	0	1	48.76	10	2.9207	40.22	3	0.229559	0	1	193.147	2	0	1	20.31	14	2.2079	56.798	2	0.584611	2	3	289.131	2	2	5	79.54	21	2.97032	79.296	5	0.886484
2	9	520.142	4	4	8	128.62	37	3.51764	140.332	10	0.340266	0	1	129.095	1	0	1	3.24	9	1.5638	35.9	1	0.519058	1	3	298.068	2	1	2	26.71	17	1.7283	73.0168	3	0.900757	1	5	370.18	3	2	7	82.16	27	3.94708	99.3837	6	0.746476
2	7	490.167	4	4	9	94.48	35	4.41312	135.989	8	0.362412	0	1	149.095	1	0	2	48.76	11	2.8191	45.017	3	0.329093	0	3	271.104	2	1	2	37.38	18	1.658	69.8868	3	0.820693	1	4	314.163	2	2	4	68.29	23	2.4812	88.8487	5	0.880404
1	8	470.152	4	4	8	105.72	34	4.6594	130.826	8	0.373395	0	2	177.065	1	1	0	17.82	12	1.92951	37.406	2	0.553448	1	2	258.134	2	1	2	29.26	18	2.6269	63.9084	2	0.883218	1	4	357.124	3	2	4	56.14	25	3.5828	100.828	5	0.849582
1	7	460.157	4	4	8	90.02	33	5.21672	128.4	7	0.286501	0	1	138.104	1	0	2	9.23	10	2.1536	42.858	1	0.56781	1	2	288.068	2	1	2	29.46	18	4.0879	74.1068	2	0.888272	1	5	379.178	3	2	5	64.63	28	4.2008	108.491	5	0.788979
1	7	479.125	4	4	7	103.43	34	4.36344	128.442	8	0.394802	0	1	123.105	1	0	1	12.36	9	2.0417	40.875	1	0.505675	1	2	297.036	2	1	5	38.33	17	2.7426	69.9657	3	0.907461	3	5	396.18	3	2	6	120.75	29	2.5973	109.553	8	0.69012
1	8	475.145	4	4	9	109.17	34	3.3662	129.531	8	0.369751	0	2	155.131	1	0	1	12.47	11	1.8343	46.098	2	0.572556	0	2	293.07	2	1	2	37.38	19	2.88	64.0538	3	0.84054	1	5	317.174	2	2	4	75.43	23	1.3933	89.0178	6	0.924522
2	8	505.178	4	4	9	111.28	36	4.92154	139.212	9	0.310596	0	2	126.116	0	0	3	24.72	9	1.5563	42.661	2	0.512555	2	2	249.13	2	1	2	27.3	17	2.5931	77.7864	3	0.787908	0	4	403.151	3	2	4	56.57	29	3.90918	101.49	5	0.776878
1	7	486.136	4	4	7	101.49	35	4.3694	134.153	8	0.389434	1	2	141.09	1	0	1	68.99	10	1.6002	37.4088	4	0.336062	1	1	329.028	2	1	2	29.1	16	3.3537	73.4982	2	0.828588	2	4	399.135	3	3	7	86.35	28	3.36214	110.053	6	0.59705
1	8	504.147	4	4	8	110.6	36	3.5456	137.148	9	0.367635	0	3	144.102	0	0	2	29.54	10	0.86649	38.917	3	0.538377	1	2	311.088	2	1	4	21.26	18	3.4953	79.0117	2	0.918684	1	4	347.14	3	2	4	48.72	24	2.707	95.3182	5	0.923492
2	7	473.152	4	4	8	110.01	34	4.48932	130.269	8	0.362887	1	2	152.075	1	0	1	49.81	11	1.06328	40.3464	2	0.610424	1	2	223.103	2	1	3	29.1	15	2.97652	63.3472	2	0.838291	1	5	431.182	3	2	7	56.15	31	5.3157	114.809	5	0.366487
1	8	474.136	4	4	7	103.18	34	3.66562	131.214	8	0.247641	0	2	143.131	1	0	2	12.47	10	1.1171	42.145	2	0.574027	1	2	324.072	3	1	0	29.46	19	4.2564	79.5768	2	0.77234	2	5	354.151	3	2	4	58.54	25	3.88454	105.183	5	0.646045
2	7	476.152	4	4	8	102.32	34	3.274	131.044	8	0.406407	1	2	138.116	1	1	1	30.95	10	1.35322	42.7524	2	0.623669	1	2	209.087	2	1	1	29.1	14	1.4697	59.6791	2	0.758613	2	6	349.146	2	2	6	88.68	24	1.79362	94.9692	6	0.829972
1	7	489.136	4	4	8	101.74	35	4.77922	132.147	8	0.357581	1	1	140.084	1	0	2	37.3	10	1.8174	38.7338	2	0.593825	1	1	281.042	2	1	2	29.1	16	3.5116	68.4812	2	0.883216	1	4	338.135	2	2	4	58.12	24	3.0524	83.6842	5	0.930841
1	7	518.151	4	4	9	98.08	37	6.14302	140.429	8	0.267249	0	2	117.115	0	0	4	12.47	8	1.2797	34.547	2	0.40602	1	2	233.142	2	1	2	40.54	17	2.0621	66.7983	3	0.849085	1	5	410.151	3	3	6	67.35	29	4.11002	115.706	6	0.661929
1	7	488.152	4	4	9	105.4	35	4.98032	133.224	8	0.333214	1	2	151.1	1	0	2	35.25	11	1.7093	45.7364	2	0.651673	1	2	332.07	2	1	4	29.26	19	3.2225	76.5584	2	0.916729	1	4	286.132	2	2	4	66.57	21	2.66884	79.5918	5	0.877461
1	7	476.152	4	4	8	101.47	34	4.94944	129.509	8	0.359105	1	2	139.1	1	0	0	32.59	10	2.1928	41.3765	2	0.404689	0	3	244.158	2	1	1	36.26	18	2.95208	72.613	3	0.761716	1	4	402.106	3	2	5	62.46	25	3.2611	104.42	5	0.832728
1	6	461.141	4	4	8	84.67	33	5.00122	127.359	7	0.399113	1	2	136.075	1	0	1	74.78	10	1.1186	39.1894	4	0.327074	1	2	237.119	2	1	2	29.1	16	2.2795	68.2141	2	0.854745	1	4	304.179	2	1	5	50.8	22	1.9274	87.2417	5	0.844612
1	7	490.167	4	4	8	85.69	35	4.2498	135.611	8	0.399161	1	2	151.1	1	1	1	39.16	11	0.25742	46.2474	2	0.624904	0	1	285.069	2	1	1	20.31	18	4.2556	75.3805	2	0.755185	0	6	443.123	3	2	8	48	30	5.59692	126.78	5	0.391121
2	8	503.163	4	4	9	119.09	36	4.24222	138.337	9	0.325628	2	1	127.111	1	0	1	50.41	9	0.073	38.3211	3	0.386714	1	1	231.162	2	1	2	29.1	17	3.6974	70.7407	2	0.825842	1	5	383.185	3	2	5	92.62	28	4.07972	104.031	7	0.83622
1	9	490.131	4	4	8	112.41	35	3.52762	131.792	9	0.376117	1	1	138.104	1	0	2	20.23	10	1.8912	42.7068	1	0.617469	1	1	217.147	2	1	3	29.1	16	3.22562	66.2437	2	0.82712	1	4	366.158	3	2	5	67.87	27	2.7643	102.236	6	0.652661
1	7	488.152	4	4	8	101.49	35	4.435	134.873	8	0.368215	1	3	129.079	1	0	1	41.82	9	0.873	33.8215	3	0.324079	1	2	291.025	2	1	3	29.1	17	2.9941	74.2001	2	0.927629	1	5	402.135	3	2	6	67.87	28	3.14	107.663	6	0.751658
2	8	491.163	4	4	9	111.28	35	4.133	133.26	9	0.338679	1	2	127.1	0	0	3	44.02	9	1.45118	35.7618	2	0.582982	2	3	287.161	2	1	1	27.3	20	3.3378	72.8994	3	0.829306	0	4	384.124	3	2	5	59.5	27	3.7406	103.18	5	0.736626
1	8	528.147	5	4	8	110.72	38	4.42392	142.597	9	0.337083	0	3	167.095	1	0	2	30.82	12	1.5199	48.138	3	0.583662	0	3	263.119	2	1	2	30.27	18	2.74208	75.089	3	0.821987	1	4	352.226	3	2	5	48.47	26	2.788	105.318	5	0.898915
1	7	514.168	5	4	7	97.56	37	5.063	141.563	8	0.344254	1	2	141.079	1	0	1	40.54	10	-0.3769	37.3528	3	0.505719	1	2	258.173	2	1	3	32.34	19	2.5937	79.1807	3	0.845211	2	6	443.152	3	3	7	89.03	31	4.37616	118.376	7	0.526736
1	8	487.168	4	4	8	99	35	4.66182	134.923	8	0.284977	0	2	164.131	1	0	2	27.03	12	1.79488	49.547	2	0.581754	1	3	287.096	2	1	2	28.16	18	3.5306	77.5627	3	0.843785	2	6	388.211	2	2	6	106.35	28	3.92292	105.713	8	0.776629
1	8	491.163	4	4	9	102.49	35	4.2604	132.807	9	0.349079	1	2	156.079	1	0	2	49.83	11	1.1947	40.3448	3	0.482349	1	3	290.126	3	1	3	49.41	20	0.3839	79.7465	4	0.819066	1	6	455.174	4	3	7	86.99	33	4.2321	120.902	7	0.573776
1	7	464.125	4	4	7	95.34	33	4.3256	124.583	8	0.408992	1	2	138.116	1	0	2	24.39	10	1.692	44.1027	2	0.616646	1	2	378.05	3	2	4	29.26	22	4.2768	96.1564	2	0.858994	2	5	409.228	3	3	6	73.91	30	4.0262	118.902	6	0.643124
2	7	502.167	4	4	8	102.32	36	5.11072	140.074	8	0.326082	1	2	155.095	1	0	2	38.33	11	0.8168	41.9527	3	0.640681	1	2	250.148	2	1	2	32.34	18	2.41442	69.9877	3	0.873898	0	4	306.113	2	2	3	44.12	21	4.03702	83.0485	4	0.803944
2	7	490.167	4	4	9	106.2	35	5.30862	137.489	8	0.308136	0	2	153.115	1	0	1	33.02	11	1.96278	42.937	2	0.576595	0	2	232.146	2	1	4	18.46	17	3.9072	70.538	2	0.783296	1	5	353.12	3	3	5	68.02	25	4.39266	99.7407	5	0.688964
2	8	488.163	4	4	8	114.26	35	3.57052	136.202	9	0.16963	1	3	147.043	1	1	1	79.77	11	0.05218	37.4699	4	0.609087	1	3	220.127	2	1	3	38.69	16	2.3105	62.6388	3	0.794028	1	4	343.17	3	2	4	54.46	25	2.7643	94.0292	5	0.927449
1	7	474.136	4	4	8	93.65	34	4.5078	131.639	8	0.403956	0	1	124.075	1	0	2	61.12	9	2.0826	34.979	4	0.177765	1	2	296.935	2	1	1	23.85	16	4.70407	69.0577	1	0.746241	2	5	384.088	3	2	6	90.73	27	3.2326	103.101	6	0.742896
2	8	491.163	4	4	9	111.28	35	4.61312	134.475	9	0.328877	1	2	131.106	0	0	2	50.85	9	-0.1858	36.9354	4	0.320965	1	1	218.167	2	1	1	20.23	16	4.3473	68.0158	1	0.742754	1	5	400.151	3	2	4	72.86	29	4.73634	108.265	5	0.805971
1	6	462.146	4	4	7	90.02	33	4.40674	126.425	7	0.439135	0	2	138.116	1	0	2	15.6	10	1.2949	44.341	2	0.561191	1	2	322.057	3	1	1	29.46	19	3.6072	79.2588	2	0.855482	1	4	377.21	3	2	6	58.22	28	4.8224	112.718	5	0.578988
1	8	476.152	4	4	8	99.25	34	4.59182	128.861	8	0.293222	1	2	134.084	1	0	0	49.81	10	1.11368	40.0454	2	0.504427	0	2	271.194	2	1	2	33.02	20	4.93208	81.603	2	0.714256	1	3	367.158	3	2	5	59.31	27	4.5066	104.772	4	0.624908
1	6	486.173	4	4	9	84.42	35	5.47422	138.572	7	0.338927	2	2	117.09	0	0	2	73.63	8	-0.4002	32.0308	4	0.293401	1	2	239.098	2	1	3	46.17	16	2.21592	63.7565	3	0.878739	2	5	343.19	3	2	5	78.45	25	2.494	98.3635	6	0.871978
1	7	462.136	4	4	7	97.56	33	4.63962	125.535	8	0.429727	3	2	140.095	1	1	1	62.04	10	0.70604	40.6019	3	0.537525	1	3	248.152	2	1	2	43.78	18	1.9152	72.3233	4	0.868056	2	5	372.16	3	2	5	85.77	27	1.9186	98.3235	7	0.834095
2	8	502.131	4	4	8	119.51	36	4.65	136.241	9	0.336648	2	1	114.116	0	0	3	35.88	8	1.37327	36.3114	2	0.421672	1	1	255.119	2	1	3	26.02	17	4.4493	69.5304	1	0.848526	1	4	414.058	3	3	6	64.21	26	4.6638	105.768	5	0.636048
1	8	477.136	4	4	8	99	34	4.27232	128.933	8	0.380632	2	1	141.127	1	0	1	36.42	10	0.1896	43.1234	3	0.403784	1	2	246.173	2	1	4	32.34	18	2.6957	73.0187	3	0.885585	2	6	438.155	3	2	7	76.87	30	5.05198	109.881	6	0.588792
1	8	476.152	4	4	9	95.34	34	3.4174	131.194	8	0.292134	1	2	153.079	1	0	1	49.66	11	1.2505	42.9068	3	0.615928	0	2	255.048	2	1	3	20.31	16	2.9748	68.883	2	0.774332	1	6	396.169	3	2	7	80.59	29	2.64302	110.59	7	0.728048
1	7	454.158	4	4	7	96.49	33	4.3064	127.65	7	0.418211	1	2	115.111	0	0	1	41.62	8	0.2302	35.6004	3	0.229905	1	2	288.068	2	1	2	29.46	18	3.8125	74.4908	2	0.89668	2	4	316.142	2	2	5	80.56	23	2.63072	86.6195	6	0.888347
1	6	472.141	4	4	7	103.39	34	4.43278	129.233	8	0.428146	0	2	125.06	0	0	2	26.3	9	1.10589	35.653	2	0.313669	2	1	234.119	2	1	2	24.06	16	2.6201	71.2954	2	0.769262	0	5	372.185	3	2	5	51.66	27	3.565	102.322	5	0.751357
1	7	507.113	4	4	8	97.31	35	4.53372	135.846	8	0.375995	1	2	138.116	1	0	1	29.26	10	0.3699	43.7304	2	0.56696	1	2	295.057	2	1	4	29.1	17	3.2675	73.2302	2	0.864047	2	4	310.141	2	2	4	49.84	22	4.28764	80.3964	4	0.88435
1	8	476.152	4	4	9	99.25	34	4.5355	129.225	8	0.279723	2	2	153.127	1	1	3	54.7	11	1.3819	45.1851	3	0.68892	1	2	253.114	2	1	3	46.17	17	1.9017	69.5145	3	0.894025	1	5	374.103	3	2	5	77.52	26	2.745	96.5732	6	0.642828
2	8	489.147	4	4	9	119.24	35	4.1895	132.084	9	0.336033	1	3	139.111	1	0	0	41.62	10	0.5388	42.6044	3	0.531859	1	3	258.1	2	1	4	29.26	17	2.6158	67.5834	2	0.841783	3	4	337.119	2	2	5	104.45	23	2.44984	87.5183	7	0.727054
1	7	475.168	4	4	8	93.26	34	4.48014	131.134	8	0.377833	1	1	142.079	1	0	2	20.23	10	1.7983	38.1408	1	0.622895	1	2	301.165	2	1	2	21.26	21	4.3934	76.3877	2	0.874269	0	4	378.217	3	2	6	85.2	28	3.7277	109.302	7	0.435982
1	7	475.168	4	4	8	93.26	34	4.62882	132.704	8	0.373657	1	1	156.102	1	0	1	40.31	11	0.7267	42.1402	3	0.568336	1	1	282.026	2	1	2	37.3	16	3.8075	66.4768	2	0.89576	1	4	339.195	3	2	3	54.46	25	3.669	98.5067	5	0.926909
1	8	474.147	4	4	8	115.84	34	4.83912	131.155	9	0.22063	2	1	141.127	1	0	1	50.41	10	0.4631	42.9381	3	0.411574	1	1	262.098	2	1	1	20.23	18	4.5978	58.8928	1	0.733296	1	6	355.19	3	2	5	65.38	26	3.75064	100.407	6	0.827649
1	8	462.136	4	4	8	95.34	33	4.5785	125.79	8	0.385301	0	3	141.079	1	1	2	35.26	10	1.55402	37.17	3	0.626441	1	1	279.003	2	1	2	29.1	17	3.5209	61.8972	2	0.881882	0	5	400.167	3	2	5	66.4	28	3.228	109.925	6	0.569063
2	9	492.147	4	4	9	115.57	35	3.77924	132.081	9	0.341732	0	2	124.1	1	1	1	8.17	9	1.0911	39.74	2	0.543786	1	2	252.139	2	1	3	15.27	17	3.3068	74.9587	2	0.888099	0	5	360.172	3	2	6	41.49	25	3.26232	102.339	5	0.790475
1	8	489.147	4	4	8	106.42	35	3.6113	131.91	9	0.379139	0	2	154.111	1	0	2	32.67	11	1.2506	44.277	3	0.434948	1	1	253.108	2	1	2	26.02	18	3.418	65.0734	1	0.858288	0	5	395.128	3	2	4	39.5	27	4.20378	99.895	4	0.777816
1	8	464.152	4	4	8	91.41	33	4.97222	127.293	8	0.368085	2	3	128.095	1	0	2	49.49	9	-0.5155	35.5462	3	0.526055	0	2	323.052	2	1	3	37.38	19	3.1668	77.581	3	0.85636	1	5	417.105	3	2	6	57.95	26	3.6045	107.8	5	0.728796
1	7	504.102	4	4	8	97.01	35	5.54288	135.541	7	0.317495	2	2	153.07	1	1	3	51.61	11	1.26778	39.9724	3	0.686528	1	1	203.131	2	1	3	29.1	15	2.16272	60.7747	2	0.801045	1	4	353.174	3	2	5	65.79	26	2.67052	99.8942	6	0.83955
1	7	488.152	4	4	9	93.65	35	4.5034	134.703	8	0.372805	1	3	129.079	0	0	3	50.15	9	0.97927	34.6507	3	0.455809	2	3	283.134	2	1	2	41.49	19	4.1937	79.0045	3	0.799686	1	4	374.158	3	2	6	54.62	26	2.2987	102.765	5	0.783364
1	8	459.137	4	4	8	113.93	33	4.4857	122.822	8	0.412925	0	2	149.084	1	1	2	26.03	11	2.49064	45.208	2	0.603609	1	2	285.12	2	1	4	46.17	19	3.0728	72.7585	3	0.923789	3	5	383.13	3	3	6	91.32	27	4.18732	107.81	6	0.593686
2	7	473.152	4	4	8	109.86	34	4.4119	132.879	8	0.364778	1	2	170.142	1	0	4	32.34	12	0.6052	48.9307	3	0.670007	1	2	312.959	2	1	1	21.26	17	4.0857	71.9537	2	0.788435	2	5	371.13	3	2	5	82.53	26	3.438	104.148	6	0.786971
1	7	476.152	4	4	9	97.56	34	4.6502	129.795	8	0.377657	1	3	163.075	1	1	1	52.5	12	1.53161	46.2004	4	0.638556	1	1	335.997	2	1	4	37.3	19	4.2058	66.7878	2	0.893864	1	5	359.13	3	2	5	71.53	25	3.1582	97.7577	6	0.890068
2	7	475.168	4	4	8	102.05	34	4.43282	131.445	8	0.365609	1	2	142.122	0	0	1	53.98	10	0.2585	44.0924	4	0.246941	1	2	253.123	2	1	3	23.47	17	3.0753	71.1818	2	0.895059	2	4	315.158	2	2	5	84.22	23	2.78444	87.6315	6	0.830981
1	8	476.152	4	4	9	99.25	34	5.16782	130.767	8	0.262813	0	1	121.089	1	0	1	12.36	9	1.9618	40.851	1	0.470137	1	1	281.078	2	1	2	26.02	16	4.4193	72.2624	1	0.853376	1	5	372.088	3	2	5	79.73	26	3.1937	95.2678	6	0.815149
2	7	489.183	4	4	9	102.05	35	4.58554	135.309	8	0.333667	0	2	140.106	1	0	3	52	10	1.5944	39.345	4	0.333422	1	3	248.189	2	1	2	26.71	18	1.9591	74.9378	3	0.866478	1	5	408.162	3	2	5	65.54	29	3.37594	119.918	6	0.466806
1	7	473.152	4	4	7	102.95	34	5.57864	133.314	8	0.213538	2	2	153.127	1	1	3	54.7	11	1.12932	45.2111	3	0.683549	1	1	222.106	2	1	2	37.3	16	3.1841	58.7348	2	0.833956	2	5	339.111	3	2	4	88.88	25	1.7667	89.4716	6	0.825467
1	8	476.152	4	4	8	99.25	34	5.13172	130.145	8	0.277887	1	2	128.095	0	0	2	41.46	9	0.2116	37.6947	3	0.530612	1	2	226.076	2	1	4	29.46	15	2.977	60.6028	2	0.855527	2	5	316.136	2	2	4	80.9	22	3.10336	91.0461	5	0.668932
1	8	512.163	4	4	8	121.1	37	4.3558	140.646	9	0.348317	1	3	139.111	1	0	1	41.62	10	0.5388	42.6044	3	0.575724	1	2	273.069	2	1	4	21.26	17	3.823	71.8537	2	0.900692	1	6	375.087	3	2	5	77.88	26	3.80332	96.0218	6	0.800651
1	8	503.151	4	4	9	105.76	36	5.10602	137.724	8	0.248241	0	2	138.068	1	0	2	26.3	10	1.4358	38.473	2	0.576698	1	2	314.079	2	1	2	29.26	18	3.2464	75.9084	2	0.907643	1	4	353.154	3	2	7	66.32	26	4.3459	98.1918	5	0.749928
1	7	502.167	4	4	8	93.53	36	4.61834	138.509	8	0.355078	0	1	123.08	0	0	3	48.76	9	2.7766	37.717	3	0.239621	1	3	220.121	2	1	2	43.78	16	1.1366	63.1113	4	0.811291	2	4	313.179	2	2	4	63.25	23	3.67052	92.4699	5	0.903753
2	7	491.151	4	4	8	102.69	35	5.70724	133.704	8	0.327414	1	1	149.097	1	1	1	20.23	11	2.23051	46.2718	1	0.648818	1	1	295.068	2	1	1	41.62	17	2.573	75.2364	3	0.639051	1	5	327.158	2	2	5	71.53	24	2.64002	93.2502	6	0.854908
2	6	487.157	4	4	8	93.46	35	5.58324	137.013	7	0.316432	0	1	149.095	1	0	2	48.76	11	2.8175	44.995	3	0.329093	1	3	254.078	2	1	4	37.3	17	2.601	65.7168	2	0.839165	1	5	442.214	3	2	8	71.26	31	5.3222	124.323	6	0.55975
1	9	463.131	4	4	7	112.14	33	3.71882	124.806	9	0.412856	0	2	145.11	0	0	4	29.54	10	0.5012	39.804	3	0.576251	1	3	234.137	2	1	3	43.78	17	1.1322	66.1753	4	0.851238	1	5	382.099	3	2	4	67.87	27	2.84352	106.929	6	0.500358
2	8	503.163	4	4	9	119.09	36	4.24222	138.337	9	0.325628	2	2	128.095	1	0	3	55.12	9	-0.3862	34.8361	3	0.543754	1	2	233.178	2	1	1	23.47	17	3.49134	72.7388	2	0.802289	1	5	357.169	3	2	6	84.66	26	2.2353	95.8038	7	0.856945
1	7	503.172	4	4	8	89.35	36	4.6879	139.414	8	0.350859	1	2	163.1	1	1	2	35.25	12	1.77409	48.9984	2	0.720798	1	2	259.118	2	1	1	23.47	18	3.1738	63.1908	2	0.836963	1	4	301.179	2	2	4	56.15	22	2.78264	86.4287	5	0.944463
1	8	473.152	4	4	8	99	34	4.159	130.132	8	0.303008	0	1	113.084	0	0	2	26.07	8	1.1619	35.0244	2	0.228249	1	3	253.087	2	1	3	32.7	17	2.2127	68.3438	3	0.896675	1	5	415.193	3	2	5	71.53	29	4.432	116.108	6	0.784025
2	7	475.168	4	4	8	102.05	34	4.91212	132.363	8	0.351123	0	2	154.099	1	0	2	26.3	11	2.0483	43.162	2	0.449175	1	1	303.043	2	1	2	26.02	17	3.5776	68.4534	1	0.887777	2	5	348.142	2	2	6	80.37	24	3.08112	95.4121	5	0.621722
1	8	476.152	4	4	9	99.25	34	4.4161	128.81	8	0.282022	0	2	154.122	1	0	2	52	11	1.7794	44.26	4	0.339546	1	2	244.119	2	1	1	29.26	17	2.6329	60.8664	2	0.822463	2	4	316.179	2	2	6	75.36	23	3.09524	89.208	5	0.858454
1	7	461.152	4	4	8	93.26	33	3.7871	127.242	8	0.401498	1	2	129.127	0	0	2	41.62	9	0.4762	40.1474	3	0.334469	0	1	265.123	2	1	2	20.31	18	4.0895	75.2955	2	0.788726	2	3	290.109	2	1	3	50.36	20	2.35092	82.1224	4	0.660902
2	8	520.178	4	4	10	111.55	37	4.6304	142.014	9	0.295041	0	1	135.105	1	0	1	12.36	10	2.3519	45.468	1	0.489291	1	2	254.107	2	1	1	29.46	17	3.577	69.1448	2	0.830201	2	5	382.12	3	3	5	90.13	27	4.26494	106.747	6	0.68743
1	9	491.115	4	4	7	116.07	35	3.24242	130.586	9	0.394644	1	2	129.115	1	0	2	21.26	9	1.326	36.9477	2	0.567754	0	2	301.998	2	1	2	34.14	16	3.5555	68.2008	2	0.836967	1	5	365.222	3	2	7	53.4	27	3.7147	109.786	6	0.812555
1	8	476.152	4	4	8	99.25	34	4.38292	131.218	8	0.376773	2	1	115.111	0	0	1	50.41	8	-0.0711	35.8181	3	0.37101	1	2	291.064	2	1	3	29.1	19	3.5411	66.3782	2	0.863164	1	5	361.115	2	2	5	65.46	25	4.87379	98.1089	4	0.607601
2	8	491.163	4	4	9	107.37	35	3.76562	133.465	9	0.369168	0	2	138.068	1	0	2	18.46	10	1.18279	38.272	2	0.57015	1	2	258.134	2	1	2	24.92	18	4.091	64.2817	2	0.863761	1	5	373.119	3	2	5	76.19	26	3.69	101.841	6	0.64104
1	8	476.152	4	4	8	95.34	34	4.4683	132.429	8	0.40323	0	1	135.08	1	0	1	48.76	10	2.9207	40.22	3	0.301321	1	2	270.026	2	1	2	29.46	15	3.1314	63.0328	2	0.895015	2	4	413.183	3	3	6	76.19	30	4.62984	111.147	5	0.456368
2	8	477.147	4	4	8	111.28	34	4.4553	130.043	9	0.360594	0	2	98.0844	0	0	3	24.72	7	1.1237	33.177	2	0.472507	1	2	267.129	2	1	3	46.17	18	2.83276	73.2305	3	0.915035	2	7	347.148	3	2	6	94.84	25	0.3493	88.371	8	0.782971
1	7	491.136	4	4	8	112.18	35	5.51952	133.536	9	0.25634	1	2	138.116	1	0	2	29.26	10	0.7207	43.5244	2	0.608939	2	2	240.144	2	1	2	24.06	17	2.2233	63.7304	2	0.827991	1	5	355.19	3	2	4	65.9	26	2.82404	102.368	6	0.909728
1	8	462.136	4	4	7	99.25	33	4.9931	126.403	8	0.386182	1	2	153.127	1	1	2	31.92	11	1.34652	47.0297	3	0.695074	0	1	239.027	2	1	1	23.79	15	4.08658	62.4	1	0.678037	0	5	358.072	3	2	5	68.73	25	2.6177	92.113	6	0.768413
1	7	448.157	4	4	8	82.18	32	4.64132	123.958	7	0.395541	1	3	139.111	1	0	1	41.62	10	-0.1564	43.1044	3	0.54835	1	3	241.087	2	1	3	32.7	16	1.7056	63.6708	3	0.874651	1	5	368.21	3	2	6	60.45	27	2.93824	105.162	5	0.794644
1	7	476.152	4	4	8	101.47	34	5.02952	129.367	8	0.35596	0	3	139.111	1	0	0	18.84	10	0.7091	42.62	3	0.491921	1	2	316.044	2	1	1	29.26	15	3.17212	74.3724	2	0.636851	1	4	361.133	3	2	4	87.82	26	2.893	92.4838	6	0.846236
1	8	476.152	4	4	8	95.34	34	3.92192	131.766	8	0.41418	0	1	138.104	1	0	1	9.23	10	2.2977	42.928	1	0.539905	2	2	246.173	2	1	2	41.13	18	2.54996	74.8764	3	0.841714	2	4	365.135	3	2	5	67.11	26	3.56447	88.8839	5	0.850743
1	7	475.168	4	4	8	93.26	34	4.38652	131.477	8	0.38015	0	2	154.122	1	0	2	52	11	2.1286	44.032	4	0.34123	0	2	207.126	2	0	3	37.38	15	1.7377	56.982	3	0.521885	2	5	299.175	2	2	4	84.14	22	1.94824	88.0281	6	0.901138
1	9	507.146	4	4	9	108.75	36	4.0976	137.094	9	0.339887	0	1	135.068	1	0	0	29.43	10	1.49	41.013	2	0.462546	1	3	240.036	2	1	2	55.76	16	1.5163	60.0483	4	0.796394	2	5	319.109	2	2	4	77.24	22	3.85434	88.8146	5	0.836807
1	7	460.157	4	4	8	86.11	33	5.0417	129.794	7	0.292787	0	1	147.08	1	1	1	48.76	11	3.24524	44.722	3	0.332371	1	1	231.162	2	1	2	29.1	17	3.74056	71.2407	2	0.82501	1	5	354.158	3	2	7	77.52	26	3.36282	97.1422	6	0.771584
1	7	477.136	4	4	7	89.99	34	5.1299	132.438	8	0.396918	1	1	136.1	1	0	1	38.38	10	1.2482	43.9814	2	0.427302	1	2	252.092	2	1	2	29.46	17	3.41542	69.2408	2	0.817686	1	4	346.108	2	2	5	68.29	24	3.70974	93.4532	5	0.837844
1	9	477.147	4	4	9	112.14	34	4.1421	127.015	9	0.28272	0	1	155.142	0	0	2	48.76	11	3.3674	47.227	3	0.333308	1	2	259.053	2	1	1	23.47	16	2.9066	67.0898	2	0.838782	1	4	311.163	2	2	5	67.05	23	3.64752	89.8592	5	0.916218
1	6	494.118	4	4	8	88.33	34	5.1179	132.777	7	0.341993	0	1	137.064	1	0	0	23.79	10	2.47368	36.738	1	0.470322	1	1	268.046	2	1	1	20.23	15	3.8577	65.9748	1	0.820403	1	5	352.136	3	3	5	59.81	25	3.92336	101.366	5	0.707093
1	7	476.152	4	4	8	101.47	34	5.02952	129.367	8	0.35596	0	1	97.064	0	0	1	48.76	7	2.2204	28.577	3	0.273446	1	2	206.131	2	1	1	29.46	15	3.2683	59.7928	2	0.763778	1	5	370.12	3	3	6	71.26	26	3.849	100.745	6	0.713179
1	8	446.152	4	4	7	94.82	32	4.067	124.408	8	0.427719	0	1	109.089	0	0	3	12.36	8	2.1669	38.12	1	0.388777	1	1	270.119	2	1	2	20.23	18	4.4659	72.4938	1	0.840851	0	6	378.158	3	2	7	73.07	28	4.07058	106.083	6	0.726074
2	8	489.147	4	4	9	119.23	35	3.8331	131.709	9	0.340569	0	2	143.142	0	0	4	18.84	10	0.8331	45.1	3	0.329662	1	2	240.092	2	1	1	29.46	16	3.4642	64.3638	2	0.81471	1	5	353.093	3	2	4	64.11	25	4.0104	96.9137	5	0.841202
1	8	503.163	4	4	9	112.18	36	5.33792	139.336	9	0.186392	1	1	129.127	0	0	1	41.62	9	0.2711	40.4454	3	0.407672	2	1	260.06	2	1	1	24.06	17	2.6127	62.5164	2	0.758985	1	5	335.137	2	1	6	85.3	24	1.8012	87.5028	7	0.798076
1	8	476.152	4	4	8	95.34	34	3.9763	132.837	8	0.303602	0	2	101.084	1	0	2	12.47	7	0.642	27.794	2	0.473208	1	2	314.095	2	1	3	32.34	20	4.2855	84.1077	3	0.90245	0	5	406.226	3	2	5	64.25	30	5.20204	117.354	5	0.388763
1	7	492.135	4	4	8	101.99	35	5.28564	131.355	8	0.335643	1	1	130.111	0	0	3	46.33	9	0.797	37.1214	3	0.603031	1	1	45.0579	0	0	0	26.02	3	-0.035	14.7284	1	0.406237	0	5	358.135	3	2	4	49.85	25	2.9794	99.112	5	0.788682
1	7	477.157	4	4	8	91.04	34	4.09474	131.211	8	0.412387	0	2	136.1	1	0	0	6.48	10	0.6842	41.904	2	0.451861	1	2	345.059	2	1	2	23.47	17	3.2785	80.3938	2	0.831962	1	5	442.096	3	3	7	66.82	30	4.7973	120.86	6	0.421068
1	6	472.157	4	4	8	88.33	34	5.44252	134.059	7	0.343528	0	1	135.08	1	0	1	48.76	10	2.4274	40.378	3	0.300992	1	2	241.128	2	1	3	35.25	17	2.2628	61.6024	2	0.880631	1	5	368.174	3	2	5	71.63	27	3.15084	104.445	6	0.498653
1	7	476.152	4	4	8	101.47	34	5.02952	129.367	8	0.35596	2	2	139.111	1	1	2	54.7	10	1.0655	40.3541	3	0.643448	1	2	220.146	2	1	2	29.46	16	3.7398	64.7718	2	0.769242	1	4	318.125	2	2	4	59.28	22	2.69156	88.3117	5	0.695737
1	7	475.168	4	4	8	93.26	34	4.56022	130.992	8	0.37566	0	3	165.103	1	1	2	25.36	12	1.33839	49.575	3	0.660864	1	2	286.048	2	1	2	29.26	16	2.5113	66.5864	2	0.905295	0	5	400.107	3	2	5	51.66	27	4.0885	95.0385	5	0.758758
1	8	489.136	4	4	9	99.64	35	4.9767	132.62	8	0.331192	0	1	137.12	1	0	1	3.24	10	2.172	44.761	1	0.535096	1	1	230.131	2	1	3	37.3	17	3.7349	68.6298	2	0.803117	1	5	342.158	3	2	5	69.68	25	2.9067	93.8982	6	0.904656
1	7	476.125	4	4	7	95.34	34	4.70022	128.448	8	0.388331	1	2	141.101	0	0	2	87.14	10	1.4099	40.5214	5	0.203395	1	2	244.073	2	1	2	20.23	16	4.0952	60.7528	1	0.844958	1	4	344.125	2	2	5	61.6	25	4.24948	88.3587	4	0.650576
1	8	479.136	4	4	8	112.14	34	3.76142	124.288	9	0.382693	2	2	142.111	1	0	1	44.62	10	1.3262	40.2872	3	0.250893	0	2	296.041	2	1	2	26.3	17	4.4221	71.277	2	0.596312	1	6	341.165	3	2	4	74.07	25	2.71308	92.6957	6	0.921607
1	7	532.167	4	4	9	98.08	38	6.24254	146.36	8	0.256248	1	3	135.08	1	0	0	48.18	10	1.00908	39.1047	3	0.53848	0	2	278.042	2	1	1	27.03	16	2.93608	68.164	2	0.789949	2	5	405.162	3	2	6	89.64	29	4.25728	119.08	6	0.751444
1	8	473.152	4	4	8	99	34	4.21422	130.669	8	0.302208	1	1	149.107	1	0	1	29.03	11	1.0141	47.3938	2	0.553871	1	2	264.164	2	1	4	32.34	19	2.5635	74.5717	3	0.847684	0	5	352.136	3	3	5	43.06	25	3.27669	100.384	5	0.662029
1	8	477.147	4	4	9	116.09	34	4.84612	128.862	9	0.208115	0	2	154.122	1	0	1	52	11	1.7794	44.26	4	0.322425	1	3	207.126	2	1	3	30.49	15	1.7101	58.5517	3	0.765334	1	4	315.141	2	2	4	54.88	22	3.7495	91.5127	4	0.689431
1	8	503.151	4	4	8	99.52	36	5.26992	137.52	8	0.32898	0	1	141.115	0	0	3	20.31	10	1.4309	42.742	2	0.544366	1	2	227.112	2	1	2	35.25	16	2.1845	57.1054	2	0.840097	1	5	383.076	3	2	6	62.3	26	2.9893	107.022	5	0.61376
1	8	504.147	4	4	8	110.6	36	3.5456	137.148	9	0.367635	0	2	73.0276	0	0	1	57.99	5	0.8581	16.155	4	0.196341	1	3	310.068	2	1	3	35.83	18	2.3247	78.2838	3	0.929826	2	5	354.169	3	2	4	89.53	26	1.69872	101.634	7	0.868625
1	7	475.157	4	4	8	82.45	34	5.41184	132.874	7	0.344593	1	1	101.084	0	0	1	29.1	7	0.3884	28.9047	2	0.508259	1	4	264.184	2	1	4	33.73	19	2.51832	78.4247	4	0.905781	1	4	377.21	3	3	7	56.15	28	4.31094	111.895	5	0.624336
2	7	475.168	4	4	8	102.05	34	4.91294	132.66	8	0.351093	1	2	137.084	1	0	1	32.59	10	1.9688	41.2825	2	0.334269	0	2	287.982	2	1	2	34.14	15	3.1654	63.5838	2	0.837723	1	4	359.14	3	2	5	54.46	25	3.5325	99.5592	5	0.886834
1	7	503.151	4	4	9	101.74	36	4.45692	135.364	8	0.338613	1	2	128.095	1	0	2	47.61	9	0.561	35.9024	3	0.335369	1	2	276.06	2	1	3	29.26	17	3.4172	68.6794	2	0.857687	0	4	338.211	3	2	4	49.33	25	2.93584	99.773	5	0.859943
1	8	490.167	4	4	9	95.34	35	4.8584	137.046	8	0.360092	1	2	126.091	1	0	1	74.78	9	1.1765	34.7604	4	0.319426	1	2	295.134	2	1	5	38.33	20	4.1061	81.1367	3	0.830401	1	5	333.088	2	2	6	83.39	23	2.8123	86.7693	6	0.496945
1	8	477.136	4	4	8	105.76	34	4.59222	129.794	8	0.290105	2	1	155.142	1	0	1	64.4	11	0.9826	47.2998	3	0.336641	1	1	217.147	2	1	3	29.1	16	3.5486	66.5017	2	0.82385	0	6	393.158	3	2	6	66.88	29	4.1826	110.562	6	0.686077
1	6	486.173	4	4	8	84.42	35	5.11164	137.625	7	0.374076	1	2	143.095	1	0	2	40.54	10	-0.1529	37.4468	3	0.545887	1	2	246.173	2	1	4	32.34	18	1.858	73.4707	3	0.879194	2	5	329.12	2	2	4	65.46	23	2.63082	93.174	5	0.84649
2	8	503.163	4	4	9	119.24	36	4.49792	136.821	9	0.3206	1	2	153.115	1	0	2	35.25	11	1.4416	46.0104	2	0.651186	2	3	301.111	2	1	2	36.95	19	4.1095	82.1954	3	0.862989	1	5	369.205	3	2	5	73.34	27	3.23386	104.107	6	0.875859
1	7	488.152	4	4	8	93.65	35	4.6	135.917	8	0.389646	1	2	140.084	1	0	1	29.46	10	0.8784	39.7008	2	0.585488	1	2	243.089	2	1	2	26.02	16	2.7318	63.5394	1	0.863995	1	4	318.077	2	2	5	68.29	22	2.2491	82.6632	5	0.85855
2	8	489.147	4	4	8	119.23	35	4.3702	133.572	9	0.350305	0	1	109.064	0	0	2	48.76	8	2.3865	33.1	3	0.226076	1	1	268.139	2	1	1	32.34	19	3.56644	70.6887	3	0.829396	1	5	394.198	3	2	5	50.28	28	4.7614	103.258	5	0.792332
2	8	503.163	4	4	9	115.33	36	4.85652	137.562	9	0.335217	1	2	154.122	1	0	3	60.79	11	2.1749	43.9997	4	0.377732	1	3	263.189	2	1	2	32.7	19	2.4279	77.6788	3	0.88926	1	5	372.196	3	2	5	59.91	27	2.9738	104.201	6	0.870799
1	9	501.147	4	4	9	119.13	36	4.4288	136.293	9	0.360296	0	1	113.095	0	0	4	48.76	8	2.4869	33.538	3	0.232594	2	2	276.13	2	1	2	41.13	19	2.4147	81.0304	3	0.815136	0	4	330.093	3	2	4	52.6	23	3.6481	88.7278	4	0.803119
1	7	446.141	4	4	7	90.14	32	5.23492	124.645	7	0.388536	2	2	127.086	1	0	2	72.82	9	0.5108	33.3064	5	0.245322	1	2	289.01	2	1	2	29.1	17	3.6172	74.2532	2	0.901043	1	5	352.179	3	2	5	64.47	26	3.3189	99.7028	5	0.836503
2	7	489.183	4	4	9	102.05	35	5.54804	137.68	8	0.29904	1	3	140.106	1	1	3	44.81	10	0.6509	39.9437	4	0.670103	1	2	281.155	2	1	1	23.47	19	4.1043	81.8768	2	0.837511	1	4	330.138	3	2	4	60.45	24	3.119	86.6722	5	0.935569
1	8	503.151	4	4	9	103.55	36	5.62812	138.211	8	0.231582	0	0	110.11	0	0	1	0	8	2.7747	38.792	0	0.455188	1	3	282.14	2	1	3	49.41	19	2.3949	77.6925	4	0.925841	0	5	410.14	3	3	6	61.31	29	5.5964	114.317	5	0.495009
1	7	505.167	4	3	8	97.83	36	4.25362	138.234	8	0.363067	0	1	123.105	1	0	1	3.24	9	1.7819	40.144	1	0.513448	1	3	221.142	2	1	3	30.49	16	2.1708	64.3907	3	0.848199	2	4	337.179	3	3	5	67.15	25	3.06296	99.317	5	0.703266
1	7	446.141	4	4	7	90.02	32	5.15762	124.193	7	0.311588	0	2	150.116	1	0	3	15.6	11	1.8102	48.636	2	0.442279	1	2	238.137	2	1	1	29.46	17	2.9908	64.1568	2	0.814646	1	5	354.206	3	2	4	69.56	26	3.1492	102.539	6	0.909517
1	8	476.115	4	4	7	114.63	34	4.1092	125.585	9	0.399283	1	2	154.122	1	0	2	74.78	11	2.1618	43.6964	4	0.369097	1	2	286.204	3	1	4	32.34	21	2.9574	84.8417	3	0.922687	2	5	365.165	3	3	6	74.8	27	3.0126	104.749	6	0.400564
1	8	502.131	4	4	8	110.72	36	4.6415	134.399	9	0.349493	0	2	149.108	1	1	1	16.13	11	1.63821	47.76	2	0.564168	2	2	268.105	2	1	1	35.5	18	1.6134	72.7615	3	0.758702	0	3	383.129	3	2	4	46.61	27	5.17	105.685	4	0.684011
1	7	449.141	4	4	8	86.48	32	5.6871	124.541	7	0.372001	1	2	114.091	0	0	0	53.98	8	-0.5217	34.8584	4	0.199229	1	2	253.128	2	1	0	29.1	18	3.49612	66.9457	2	0.76639	1	6	313.154	2	2	5	89.24	23	1.55934	86.4147	7	0.515162
1	8	502.159	4	4	9	105.72	36	4.977	135.903	8	0.321944	0	1	137.12	1	0	1	3.24	10	1.3499	43.649	1	0.493041	2	2	344.075	2	1	2	24.06	17	3.6222	82.4804	2	0.801085	1	5	347.119	2	2	6	64.63	24	3.8112	95.3592	5	0.807152
1	8	477.136	4	4	8	103.55	34	5.35622	128.902	8	0.34093	0	2	167.131	1	0	3	21.59	12	2.7551	51.216	2	0.633003	1	2	246.074	2	1	1	29.26	16	2.3221	59.3314	2	0.770955	2	4	328.17	3	2	3	57.26	24	2.6612	92.8849	5	0.909414
1	8	473.152	4	4	8	99	34	4.21422	130.669	8	0.302208	0	1	126.116	0	0	1	15.6	9	1.1524	41.86	2	0.379938	1	1	338.998	3	2	2	29.1	21	4.5555	86.1697	2	0.630186	1	5	452.162	4	3	6	76.46	32	4.15022	123.769	7	0.609149
1	8	518.162	4	4	8	110.6	37	3.85402	141.885	9	0.354887	1	1	129.127	0	0	1	41.62	9	0.2711	40.4454	3	0.407672	0	2	277.034	2	1	2	37.38	17	2.2176	64.0338	3	0.777549	1	5	355.142	3	2	6	66.02	26	3.48762	99.7297	6	0.634665
1	7	491.125	4	4	8	99.52	35	4.1622	133.254	8	0.371414	1	3	122.072	1	1	0	51.8	9	0.54941	35.6404	3	0.546319	1	2	239.098	2	1	3	46.17	16	2.2976	63.6365	3	0.879372	1	4	312.139	2	2	5	70.71	23	2.48182	85.6127	5	0.680867
2	8	502.179	4	4	10	114.94	36	4.7294	138.43	9	0.237938	0	0	112.112	0	0	1	0	8	1.0635	36.0994	1	0.351329	1	2	300.064	2	1	3	29.26	17	2.9014	71.2034	2	0.929918	1	4	388.126	3	2	5	62.55	27	3.7301	104.076	5	0.793103
2	8	503.163	4	4	10	119.23	36	5.03482	137.149	9	0.28914	1	3	165.127	1	1	2	42.15	12	1.5084	52.1884	3	0.721877	1	1	384.02	2	1	1	20.23	19	5.3093	76.1988	1	0.651147	2	5	374.131	3	2	3	83.96	26	3.74262	99.7621	5	0.854421
1	8	473.152	4	4	8	99	34	4.6253	130.937	8	0.226337	1	2	152.131	1	0	2	29.26	11	0.6175	48.2994	2	0.628154	0	1	329.028	2	1	2	20.31	16	3.09932	75.357	2	0.603115	1	4	359.201	3	2	5	59.5	26	4.4329	99.8187	5	0.634395
2	7	507.167	4	4	9	111.28	36	5.6046	137.459	9	0.304605	1	2	136.075	1	0	1	74.78	10	1.1186	39.1894	4	0.327074	2	2	264.13	2	1	2	35.5	18	1.9363	77.3565	3	0.800302	2	4	364.19	3	3	5	85.67	27	4.20226	108.093	6	0.523303
1	8	476.152	4	4	8	99.25	34	4.95344	129.051	8	0.283583	1	2	129.127	0	0	3	27.63	9	0.4893	40.4507	3	0.340983	0	2	349.984	2	1	2	34.14	16	3.3976	73.2178	2	0.766523	0	6	376.071	3	2	5	74.97	26	3.8876	94.0855	6	0.736847
1	8	476.152	4	4	8	95.34	34	4.20994	131.477	8	0.409363	2	2	155.142	1	0	1	50.41	11	0.8532	47.5551	3	0.435518	1	4	265.168	2	1	5	39.72	19	3.37532	76.7137	4	0.88567	1	6	400.119	3	3	6	83.55	28	3.0481	111.699	6	0.687118
1	8	484.168	4	4	8	96.07	35	4.29378	137.43	8	0.296027	0	2	139.1	1	0	1	21.59	10	1.7698	42.28	2	0.542204	1	2	247.157	2	1	2	38.33	18	2.97536	72.8037	3	0.872171	1	5	350.154	3	2	4	74.29	26	2.42466	95.8848	5	0.916618
1	8	462.136	4	4	8	99.37	33	4.9351	126.46	8	0.367888	0	2	166.097	1	0	2	97.52	12	3.2674	44.108	6	0.341431	2	3	282.032	2	1	2	38.05	17	2.9171	82.0811	2	0.816018	2	5	441.116	3	2	6	70.15	28	4.1269	116.298	6	0.704422
1	7	479.151	4	4	9	93.9	34	5.16702	131.665	8	0.356085	0	1	111.092	1	1	1	8.81	8	0.3325	31.282	2	0.461795	0	2	242.131	3	1	1	26.3	18	3.15682	70.601	2	0.707046	1	5	303.158	2	2	5	65.38	22	2.2425	84.3502	6	0.919755
2	7	500.199	4	4	9	101.8	36	4.9703	141.641	8	0.314737	1	2	130.111	0	0	1	35.83	9	1.1342	37.7945	3	0.249854	1	2	237.153	2	1	4	21.26	17	2.9029	66.3607	2	0.869053	0	4	375.165	3	2	4	38.77	27	4.36932	100.54	4	0.744189
1	8	476.152	4	4	8	99.25	34	5.13172	130.145	8	0.277887	1	2	141.115	1	0	3	21.26	10	1.2886	41.7907	2	0.597856	1	1	231.162	2	1	3	29.1	17	3.239	69.8727	2	0.849788	2	4	313.179	2	2	6	65.46	23	2.89644	92.099	5	0.860422
1	8	504.114	4	4	8	105.72	35	5.04138	135.465	8	0.334833	2	2	114.116	0	0	3	49.87	8	1.15347	36.2841	2	0.5312	0	1	329.028	2	1	1	20.31	16	3.3001	74.457	2	0.724198	2	5	327.104	2	2	5	69.22	23	2.4372	95.7765	5	0.501406
1	9	490.142	4	4	8	128.45	35	5.06464	133.677	10	0.158065	3	3	149.095	1	1	1	75.89	11	1.23877	47.7695	3	0.414733	1	1	231.162	2	1	3	29.1	17	3.3	69.5047	2	0.849318	0	4	399.124	3	2	5	55.84	28	4.2687	108.127	5	0.704409
1	8	487.168	4	4	9	99	35	5.04412	135.176	8	0.26066	1	2	164.118	1	1	1	36.74	12	1.11317	49.0981	3	0.376627	1	3	249.173	2	1	3	30.49	18	2.9133	72.9807	3	0.893156	1	4	359.14	3	2	4	54.46	25	3.69472	100.789	5	0.904008
1	7	488.152	4	4	8	97.56	35	5.1411	135.852	8	0.342979	0	2	112.1	0	0	2	15.6	8	0.7623	37.243	2	0.481473	2	3	252.093	2	1	3	42.52	17	1.1929	69.6464	4	0.791157	1	3	345.113	2	2	4	55.4	24	4.36918	95.7542	4	0.837017
1	9	517.178	4	4	9	106.42	37	3.69422	143.118	9	0.337572	0	2	140.084	1	0	2	18.46	10	1.4916	39.646	2	0.578221	1	2	315.063	2	1	3	23.47	18	3.5755	75.3348	2	0.921302	2	6	426.193	3	2	6	93.94	30	3.31718	118.125	7	0.73541
1	7	476.152	4	4	8	101.47	34	5.02952	129.367	8	0.35596	3	3	140.095	1	0	1	72.27	10	-0.5213	40.0316	3	0.428975	1	3	265.114	2	1	3	40.54	18	2.3955	73.9843	3	0.85317	0	5	386.166	3	2	6	42.01	27	3.68452	110.136	5	0.71043
1	8	491.151	4	4	9	91.68	35	5.1921	134.547	8	0.324031	0	1	166.122	1	0	1	52	12	2.8458	47.985	4	0.335448	2	2	278.145	2	1	2	33.29	19	2.93712	82.5844	3	0.815028	1	5	356.174	3	2	5	71.78	26	1.98564	99.4802	6	0.887009
1	8	505.178	4	4	9	102.49	36	4.42202	138.378	9	0.335972	2	1	143.106	0	0	2	67.48	10	-0.1528	40.5971	4	0.416921	2	2	276.06	2	1	3	38.05	17	2.9108	69.1951	2	0.89112	1	4	290.093	2	2	3	59.28	20	2.45424	79.1942	5	0.697123
1	7	489.183	4	4	9	93.26	35	4.67842	134.858	8	0.343327	1	2	155.095	1	0	1	46.17	11	0.6952	40.7117	3	0.56629	1	2	351.008	2	1	1	40.54	20	2.9785	70.2843	3	0.844385	1	4	344.093	3	3	5	56.4	24	4.149	93.0402	5	0.756092
2	8	516.147	4	4	9	119.51	37	4.3277	139.458	9	0.317903	0	1	150.104	1	0	3	9.23	11	2.4638	47.451	1	0.600163	1	2	253.094	2	1	3	35.25	17	3.1714	69.7884	2	0.840315	2	3	384.142	3	2	4	56.73	27	2.89654	108.387	5	0.628729
1	7	478.141	4	4	8	99.37	34	5.45356	127.257	8	0.358935	0	2	139.1	1	0	3	12.47	10	1.0183	41.729	2	0.578473	1	1	329.028	2	1	2	29.1	16	3.72832	74.4837	2	0.82332	1	5	323.211	2	2	5	78.83	24	3.7767	98.6524	5	0.905628
2	8	489.147	4	4	8	118.97	35	3.66024	132.811	9	0.286337	0	3	140.095	1	1	3	29.27	10	1.5208	40.064	3	0.637074	1	3	248.189	2	1	1	26.71	18	2.62112	76.3828	3	0.827359	0	5	378.123	3	2	8	46.15	26	4.8302	101.315	5	0.657932
1	7	474.184	4	4	9	96.77	34	3.4489	132.095	8	0.373384	0	2	113.084	1	0	2	21.59	8	1.4187	32.842	2	0.391744	1	2	234.173	2	1	1	36.1	17	2.6358	71.4327	3	0.810577	0	5	329.174	3	2	4	58.81	24	2.43632	91.2455	6	0.86213
2	8	517.178	4	4	9	105.56	37	3.967	144.163	9	0.325692	2	3	109.064	1	0	0	47.85	8	-0.45582	29.7014	3	0.413858	1	3	216.126	2	1	1	38.49	16	0.8334	65.4064	3	0.706757	1	5	440.162	3	3	7	88.33	31	4.11142	118.489	7	0.5968
1	7	491.151	4	4	9	103.55	35	4.73022	135.283	8	0.360943	1	2	139.1	1	0	2	32.59	10	1.5074	42.1288	2	0.617559	1	2	260.178	3	1	3	29.46	19	3.7725	76.0098	2	0.896044	2	6	294.058	2	2	4	103.63	21	2.43434	79.4755	5	0.900876
1	8	489.147	4	4	9	112.18	35	5.18222	133.915	9	0.195738	2	1	153.127	1	0	1	48.24	11	1.54407	47.2844	3	0.435465	0	3	297.005	2	1	2	20.31	18	4.5855	81.989	2	0.588262	0	4	374.14	3	2	5	51.54	26	3.91602	101.385	5	0.745251
1	7	488.152	4	4	8	97.56	35	5.1411	135.852	8	0.342979	1	2	127.1	1	0	1	38.55	9	1.0263	36.8964	2	0.421719	0	2	359.038	2	1	3	29.54	18	2.642	79.568	3	0.777035	1	4	373.108	3	2	6	56.79	26	4.6387	103.285	5	0.749328
1	8	488.152	4	4	8	103.18	35	4.05572	135.831	8	0.226652	2	2	139.111	1	1	2	54.7	10	1.1167	41.7561	3	0.644639	1	2	228.062	2	1	1	37.3	15	1.7702	57.3912	2	0.795069	1	6	395.059	2	2	6	81.7	26	3.85442	100.138	6	0.750943
1	8	489.136	4	4	8	99.52	35	4.13262	133.997	8	0.373748	0	2	130.111	0	0	1	24.83	9	0.5703	38.672	3	0.382714	0	3	236.141	2	1	4	27.69	17	3.37	67.307	3	0.801825	1	6	430.13	3	3	7	82.67	30	4.3541	116.326	7	0.599485
1	6	472.157	4	4	8	84.42	34	4.80322	132.888	7	0.398108	1	1	139.1	0	0	3	29.1	10	1.2548	42.6377	2	0.462519	1	2	225.173	3	0	3	38.33	16	2.1063	63.0837	3	0.798558	1	5	370.135	3	2	5	62.66	26	3.94884	103.762	5	0.863411
1	7	488.152	4	4	8	105.25	35	3.89604	132.86	8	0.377341	1	1	137.12	1	0	2	12.03	10	2.0758	44.6807	1	0.614084	1	2	272.15	2	1	2	29.26	19	3.269	70.0304	2	0.894969	1	5	328.19	3	2	5	61.46	24	1.37152	94.4627	6	0.898196
1	8	490.167	4	4	10	99.25	35	5.12872	133.738	8	0.243006	0	1	138.116	1	0	1	15.6	10	1.5	44.043	2	0.535843	1	2	268.058	2	1	2	29.26	15	2.3722	66.6284	2	0.892725	1	5	320.072	2	2	5	72.83	22	3.60702	83.9598	5	0.852059
2	8	462.147	4	4	8	114.79	33	3.0693	125.965	9	0.386806	2	2	124.1	1	0	1	38.05	9	0.582	38.5771	2	0.536377	1	1	279.039	2	1	1	26.02	17	4.3567	65.7424	1	0.812387	0	6	415.091	3	2	5	48	28	4.73504	117.666	5	0.519518
1	7	446.141	4	4	8	90.02	32	4.69292	123.41	7	0.311859	1	2	128.095	1	0	2	47.61	9	0.561	35.9024	3	0.335369	1	2	272.15	2	1	2	29.26	19	3.4332	69.5274	2	0.835672	1	5	318.104	2	2	5	68.29	22	2.27404	85.0042	5	0.858836
1	8	502.167	4	4	9	93.65	36	5.2791	140.798	8	0.311333	0	1	125.095	1	0	1	48.76	9	2.6294	36.019	3	0.293649	1	2	282.037	2	1	1	32.34	16	2.2879	66.8677	3	0.857311	2	4	319.109	2	2	4	65.46	22	2.85402	88.629	5	0.909176
1	7	459.137	4	4	7	102.95	33	5.27022	128.577	8	0.229392	1	2	126.091	1	0	1	74.78	9	1.1765	34.7604	4	0.319426	1	2	261.173	2	1	2	40.54	19	3.6457	77.7713	3	0.883134	1	6	412.109	3	2	5	77.1	29	2.85212	113.481	7	0.462371
2	8	518.162	4	4	10	111.55	37	4.03542	139.903	9	0.306717	1	3	151.111	1	0	1	50.74	11	1.1104	47.9504	3	0.442676	0	1	237.092	2	1	3	20.31	16	3.241	65.315	2	0.790498	1	4	348.124	2	2	5	60.45	24	3.86582	95.1262	5	0.890708
1	8	490.159	4	4	8	105.72	35	4.28718	131.77	8	0.367429	0	2	110.059	0	0	1	72.55	8	1.59888	28.838	4	0.286748	2	2	248.098	2	1	2	41.13	17	2.1228	73.1354	3	0.787746	1	5	314.163	3	2	4	64.47	23	3.27144	87.6448	5	0.938033
1	7	475.168	4	4	8	93.26	34	4.56022	130.992	8	0.37566	1	2	129.127	0	0	2	41.62	9	0.6203	40.2174	3	0.256876	1	2	263.059	2	1	2	29.1	17	2.6383	61.3481	2	0.888384	1	4	330.14	2	2	5	51.22	23	4.4397	93.5137	4	0.823528
2	8	510.146	4	3	9	123.94	36	3.8771	131.747	9	0.41882	1	2	140.131	1	0	1	29.26	10	0.5939	43.8244	2	0.54019	1	2	230.148	2	1	3	29.46	17	2.6324	70.4898	2	0.808528	0	5	374.166	3	2	5	51.66	26	3.53536	104.033	5	0.803289
1	8	463.12	4	4	7	103.43	33	4.0458	122.959	8	0.414962	2	2	154.111	1	1	2	48.91	11	1.33382	43.3365	3	0.674834	2	2	259.118	2	1	2	32.26	18	3.4208	63.3295	2	0.852545	1	5	329.163	2	1	5	64.63	24	3.0476	90.9847	5	0.841265
1	7	489.183	4	4	9	93.26	35	4.62442	135.768	8	0.344861	1	2	137.084	1	0	0	32.59	10	2.1967	42.1948	2	0.545039	2	2	219.162	2	1	4	32.26	16	2.2931	66.5055	2	0.814077	2	6	369.197	3	2	5	85.07	27	3.18338	102.922	6	0.841956
1	7	489.136	4	4	7	102.9	35	4.34944	131.851	8	0.38896	0	2	140.084	1	0	2	18.46	10	1.4916	39.646	2	0.540903	1	3	360.07	2	1	3	26.71	18	2.1825	84.0878	3	0.837608	1	5	309.138	2	2	7	64.72	22	3.06634	80.0588	5	0.851267
1	8	492.168	4	4	9	103.93	35	4.44322	132.187	9	0.346212	2	1	126.116	1	0	1	35.88	9	1.37327	38.7444	2	0.403794	1	2	292.123	3	1	2	29.46	20	4.7597	80.3258	2	0.85139	1	4	314.072	2	2	4	81.4	22	2.8986	82.9698	5	0.940478
1	7	487.168	4	4	8	102.95	35	5.55766	137.663	8	0.198329	1	1	112.1	1	0	1	27.09	8	0.93527	34.1377	2	0.396348	1	2	271.104	2	1	3	46.17	18	2.74512	68.3315	3	0.918485	0	3	343.145	3	2	3	36.44	24	3.5682	97.2955	4	0.854473
1	8	474.136	4	4	8	103.3	34	4.91652	129.003	8	0.361711	0	1	109.089	1	0	1	3.24	8	1.3918	35.527	1	0.491562	1	2	292.03	2	1	3	29.26	17	2.9913	73.9244	2	0.868232	2	4	320.145	2	2	5	66.91	23	3.14036	84.3049	5	0.887993
1	8	477.136	4	4	8	99.52	34	4.3391	131.513	8	0.379169	1	2	138.116	1	0	1	38.38	10	1.3281	44.0054	2	0.545274	0	2	287.048	2	1	1	29.54	18	3.2444	72.3965	3	0.793602	1	4	324.147	3	2	6	59.92	24	2.8857	92.6367	5	0.656406
1	8	490.131	4	4	8	116.36	35	5.17532	133.001	9	0.206764	2	2	155.117	1	0	2	86.81	11	1.0712	42.5131	5	0.270244	1	3	266.145	2	1	2	32.34	18	2.65752	76.2312	3	0.8923	1	5	389.151	3	2	5	73.22	27	3.74664	103.324	6	0.790232
2	7	490.131	4	4	8	113.77	35	4.3747	132.795	9	0.379072	1	2	150.116	1	1	1	29.26	11	1.64322	49.9184	2	0.616573	1	3	334.007	2	1	2	38.69	16	2.4761	69.0228	3	0.844879	1	4	323.116	3	3	5	68.54	24	2.9469	89.6302	5	0.733066
1	8	491.163	4	4	8	102.49	35	4.27692	134.163	9	0.36716	0	2	154.122	1	0	3	52	11	1.7794	44.26	4	0.34703	1	1	241.103	2	1	2	26.02	16	3.103	65.0614	1	0.791553	2	5	427.101	3	3	6	70.15	27	3.73572	112.587	6	0.626302
2	7	493.158	4	4	9	102.05	35	5.4588	132.759	8	0.300368	1	2	127.1	0	0	3	29.1	9	0.7395	38.3427	2	0.566411	0	2	292.009	2	1	2	34.14	17	4.0998	70.5208	2	0.822328	1	4	339.195	3	2	3	54.46	25	3.669	98.5067	5	0.926909
1	7	514.168	5	4	7	93.65	37	5.264	142.931	8	0.361451	1	4	152.106	1	1	1	56.2	11	0.32954	44.4634	4	0.357938	1	1	329.028	2	1	3	29.1	16	3.4649	73.9822	2	0.667748	1	5	398.14	3	2	6	60.45	28	4.34032	110.679	5	0.733215
1	7	475.168	4	4	8	93.26	34	4.4075	131.676	8	0.379651	0	2	115.075	0	0	2	57.99	8	1.6792	30.234	4	0.30657	1	2	238.087	2	1	1	32.34	16	2.1788	64.1777	3	0.81354	0	4	316.159	2	2	5	44.12	23	3.99724	87.2565	4	0.618482
1	9	556.178	5	5	10	116.32	40	5.16712	153.207	9	0.236056	1	1	140.084	1	0	2	37.3	10	1.8174	38.7338	2	0.593825	0	2	258.013	2	1	1	27.03	16	3.43378	62.722	2	0.77201	2	5	411.196	3	2	7	76.12	30	4.4499	116.88	6	0.705814
1	8	504.147	4	4	8	110.6	36	3.3006	136.745	9	0.368829	0	1	111.043	0	0	1	65.83	8	1.3994	28.967	4	0.218065	0	2	271.157	3	1	3	37.38	20	3.6415	77.596	3	0.787003	1	4	325.179	3	2	5	56.67	24	2.2691	94.3908	5	0.913778
1	8	491.151	4	4	9	107.31	35	5.50754	131.08	8	0.2413	1	1	129.035	1	0	0	26.02	8	1.7455	35.4404	1	0.529972	1	2	283.057	2	1	2	23.47	16	2.9652	69.3488	2	0.902203	0	5	364.179	3	2	5	64.25	27	4.03174	103.503	5	0.45638
1	7	464.152	4	4	9	101.32	33	4.225	123.511	8	0.370042	1	2	156.131	0	0	4	50.85	11	-0.4534	47.7464	4	0.340289	1	1	339.116	3	1	2	29.1	22	5.3281	91.5622	2	0.7747	1	4	351.158	3	3	4	75.29	26	3.73912	101.482	6	0.776835
2	7	503.151	4	4	9	106.62	36	4.6622	139.184	8	0.321846	1	2	138.116	1	0	1	29.26	10	0.3699	43.7304	2	0.56696	1	1	256.119	2	1	2	24.39	18	3.0566	64.7107	2	0.637985	0	5	291.147	2	1	5	48	21	2.27482	79.409	5	0.778918
1	8	464.152	4	4	8	91.41	33	4.97222	127.293	8	0.368085	0	1	97.064	0	0	1	48.76	7	2.2204	28.577	3	0.273446	1	3	271.021	2	1	2	30.49	15	2.243	62.9207	3	0.837474	1	5	340.19	3	2	4	57.7	25	2.54492	100.728	6	0.92686
1	9	505.131	4	4	8	116.71	36	4.5776	135.158	9	0.273266	1	3	129.127	0	0	3	18.51	9	0.0854	39.6497	3	0.544593	1	1	279.039	2	1	1	26.02	17	4.3567	65.7424	1	0.812387	1	6	404.086	3	1	5	67.87	27	3.9043	108.328	6	0.592938
1	7	504.163	4	4	8	86.11	36	5.67782	137.837	7	0.245531	0	2	166.091	1	0	3	27.03	12	1.62528	45.001	2	0.636702	1	2	319.004	2	1	3	29.1	17	2.5889	71.8381	2	0.927453	0	6	367.19	3	2	6	64.55	27	3.0523	105.018	6	0.577541
1	8	462.136	4	4	8	99.25	33	4.4923	124.998	8	0.304134	1	2	115.075	0	0	2	68.99	8	1.2711	29.9908	4	0.32836	0	2	286.118	2	1	3	26.3	20	3.994	68.219	2	0.785184	1	4	338.12	3	2	4	61.18	24	3.22578	97.9527	5	0.863855
1	8	480.147	4	3	7	110.72	34	2.45912	125.376	9	0.517328	1	1	150.116	1	0	1	27.09	11	1.65757	47.8007	2	0.446408	0	2	282.037	2	1	1	23.55	16	1.894	67.15	3	0.785565	0	7	384.169	3	2	7	71.69	28	2.1733	108.308	7	0.684473
1	8	476.152	4	4	8	99.25	34	4.80072	129.735	8	0.287988	0	1	125.095	0	0	1	48.76	9	2.8565	37.741	3	0.293726	2	1	203.142	2	1	2	36.42	15	1.3373	63.1424	3	0.561866	1	4	346.108	3	2	4	62.54	24	2.8902	93.4948	5	0.924245
1	8	502.167	4	4	8	103.18	36	4.24852	140.411	8	0.218261	2	1	141.127	1	0	2	50.41	10	0.4615	42.9161	3	0.433387	0	2	301.998	2	1	2	34.14	16	3.5555	68.2008	2	0.836967	1	5	407.167	3	3	8	63.58	29	4.84612	118.503	5	0.42896
1	8	476.152	4	4	8	99.25	34	4.80072	129.735	8	0.287988	2	2	125.084	1	0	1	32.26	9	0.0613	37.1345	2	0.519165	0	3	246.075	2	0	2	34.14	15	2.4055	66.0458	2	0.701701	1	5	414.107	3	2	6	62.54	28	4.46856	116.729	5	0.558197
1	8	474.136	4	4	8	103.18	34	3.44792	129.621	8	0.392539	1	1	116.084	0	0	2	37.3	8	1.5072	31.7078	2	0.593323	1	2	237.117	2	1	1	40.54	17	1.6556	61.7848	3	0.80655	0	4	343.17	3	2	4	55.32	25	3.451	92.542	5	0.853119
1	8	470.152	4	4	7	105.72	34	4.6373	130.985	8	0.392357	2	1	127.111	1	0	1	36.42	9	-0.0564	38.5764	3	0.38234	1	2	336.045	2	1	2	29.26	19	3.391	71.6304	2	0.89641	0	5	404.178	3	2	7	45.4	28	4.8638	110.414	5	0.658716
2	8	502.179	4	4	9	109.34	36	4.35352	140.716	9	0.350097	2	3	116.095	0	0	2	58.61	8	0.0919	33.5942	3	0.305012	2	3	274.129	2	1	3	33.29	19	2.6475	67.4364	3	0.888703	1	3	412.065	2	2	5	55.13	22	3.73936	95.2882	4	0.761862
2	7	475.168	4	4	8	102.05	34	4.52644	131.102	8	0.36326	0	1	122.073	0	0	2	9.23	9	1.048	37.697	1	0.497279	1	4	267.129	2	1	3	30.49	18	2.8599	76.8267	3	0.911992	0	5	333.124	3	2	4	47.36	23	2.65744	89.6375	5	0.807046
1	9	518.174	4	4	10	125.07	37	4.94474	140.654	10	0.177683	1	1	115.111	0	0	0	27.63	8	-0.2468	36.1057	3	0.348147	1	1	271.053	2	1	2	29.1	17	3.6198	70.8152	2	0.818403	1	5	300.159	2	2	4	81.34	22	2.2148	85.6619	6	0.935923
2	8	489.147	4	4	8	122.61	35	4.39316	133.134	9	0.213704	0	0	142.059	1	0	0	0	10	2.694	36.984	0	0.487442	0	1	208.092	2	1	1	17.07	14	2.7028	60.9104	1	0.693246	1	5	369.158	3	2	7	85.72	27	4.02914	100.282	6	0.7418
2	7	462.136	4	4	7	110.11	33	4.52244	126.492	8	0.388534	0	1	143.104	1	0	3	12.53	10	1.951	39.855	1	0.434052	1	2	317.028	2	1	3	21.26	15	3.2706	71.2177	2	0.864143	1	5	414.098	3	2	6	96.8	29	3.177	106.135	7	0.575641
1	7	434.141	4	4	7	82.18	31	4.96362	120.741	7	0.413964	0	2	148.075	1	1	2	61.65	11	2.5858	42.421	4	0.360882	2	3	299.081	2	1	2	32.26	19	3.0602	82.0355	2	0.822215	1	5	349.19	3	2	5	63.05	26	2.6699	103.766	6	0.665823
1	8	464.152	4	4	8	91.41	33	4.97222	127.293	8	0.368085	0	4	140.106	1	1	2	33.95	10	-0.1233	38.394	4	0.573866	0	3	277.135	2	1	2	30.27	19	2.98808	79.636	3	0.832504	2	5	367.153	3	2	6	92.92	27	2.50574	101.809	7	0.767433
2	7	501.183	4	4	9	98.14	36	5.02012	142.209	8	0.312643													1	2	237.153	2	1	2	23.47	17	2.5175	66.2398	2	0.854036
1	7	460.157	4	4	9	90.02	33	4.8321	127.475	7	0.284158													2	2	232.158	2	1	2	41.13	17	2.30236	70.3074	3	0.82119
1	8	477.136	4	4	8	103.43	34	4.25372	130.302	8	0.229797													0	2	210.071	2	1	1	34.14	14	1.9788	57.0708	2	0.709953
1	8	448.12	4	4	7	99.25	32	4.35312	120.933	8	0.331329													0	2	273.173	3	1	3	29.54	20	3.8321	78.221	3	0.83727
1	8	503.151	4	4	9	99.52	36	5.12774	137.048	8	0.251182													1	2	335.018	2	1	2	23.47	16	2.639	71.1398	2	0.840315
1	7	462.173	4	4	9	82.18	33	5.15446	128.613	7	0.346333													0	2	224.087	2	1	2	34.14	15	2.793	60.5008	2	0.773766
1	7	472.168	4	4	7	93.01	34	3.9767	133.483	8	0.409203													1	1	208.126	2	1	1	20.23	15	3.0902	58.1628	1	0.75155
2	8	478.131	4	4	8	111.03	34	4.0146	128.748	9	0.370285													1	3	235.157	2	1	5	30.49	17	3.3325	69.0797	3	0.793991
2	7	461.152	4	4	7	98.14	33	4.52304	128.828	8	0.42159													1	1	273.08	2	1	2	26.02	18	3.9972	68.5404	1	0.824249
1	7	487.168	4	4	9	102.95	35	5.25312	136.596	8	0.196405													0	2	293.07	2	1	2	37.38	19	2.6496	63.9798	3	0.840387
1	7	476.152	4	4	8	101.47	34	5.02952	129.367	8	0.35596													1	2	253.087	2	1	2	40.54	17	2.388	67.4968	3	0.879927
																								0	2	225.082	2	1	2	37.38	15	1.8612	59.0518	3	0.77012
																								1	2	260.189	2	1	1	32.34	19	2.5206	77.8577	3	0.841255
																								1	2	261.173	2	1	2	38.33	19	3.8474	76.1917	3	0.877847
																								1	2	233.178	2	1	2	35.25	17	3.8624	72.0664	2	0.78711
																								1	2	251.108	2	1	2	29.1	17	3.2141	70.1257	2	0.874617
																								0	2	301.998	2	1	2	34.14	16	3.5555	68.2008	2	0.836967
																								1	1	257.139	2	1	1	26.02	18	3.7781	65.2354	1	0.761206
																								1	3	252.118	2	1	1	29.46	17	3.613	72.5228	2	0.827598
																								0	2	258.048	2	1	2	34.14	16	3.4464	65.5108	2	0.814328
																								1	2	252.139	2	1	3	15.27	17	3.3068	74.9587	2	0.888099
																								1	2	205.147	2	1	2	23.47	15	2.4263	63.1078	2	0.801216
																								0	2	249.099	2	1	3	23.79	17	4.10868	69.468	1	0.804613
																								2	2	272.048	2	1	2	41.13	17	3.9162	72.0274	3	0.8571
																								1	2	283.021	2	1	3	40.54	16	1.9665	65.5598	3	0.86265

## Sheet: fig4_source_data
#H bonding donor_gt	#H bonding acceptor_gt	Molar mass_gt	#ring_gt	#aromatic ring_gt	#rotatable bond_gt	TPSA_gt	#heavy atom_gt	logP_gt	Molar refractivity_gt	#nitrogen + #oxygen_gt	QED_gt	#H bonding donor_pred	#H bonding acceptor_pred	Molar mass_pred	#ring_pred	#aromatic ring_pred	#rotatable bond_pred	TPSA_pred	#heavy atom_pred	logP_pred	Molar refractivity_pred	#nitrogen + #oxygen_pred	QED_pred
1	2	295.157	2	2	7	40.54	22	3.80892	88.6048	3	0.789659	0.998347	3.58103	306.854	2.07486	1.91974	7.05405	39.9663	22.7978	4.14144	92.5704	3.08513	0.790573
2	7	484.232	4	1	5	132.2	35	0.31608	123.936	10	0.614968	2.04669	7.00903	494.148	4.31747	1.01064	5.97411	133.902	35.9651	0.775513	129.161	10.1298	0.585071
1	5	296.164	3	2	4	62.87	22	3.58318	85.2287	5	0.93629	0.997254	4.75887	312.423	3.10249	2.08958	4.43678	61.4592	22.9733	3.79721	90.1206	4.78112	0.915287
0	4	299.086	2	1	4	36.44	19	2.5189	78.8765	4	0.801711	-0.0205185	4.37851	304.739	2.06088	1.61834	4.2293	34.5433	19.4235	2.7788	81.2038	3.82267	0.734498
1	4	320.185	2	0	5	93.51	23	0.12168	82.8827	7	0.72823	1.03042	4.29441	326.06	1.97957	-0.0115646	4.75194	92.7966	23.1029	0.595355	83.8289	6.80561	0.782835
1	5	399.242	4	3	7	47.23	30	3.50878	121.046	5	0.660514	0.974374	4.47	401.411	4.11341	2.67132	7.32408	46.8258	30.1078	3.70406	122.989	4.85775	0.631207
1	4	318.11	1	1	5	69.02	22	1.79458	70.7777	5	0.840599	0.994156	4.05085	329.83	1.13753	1.68519	5.37888	65.0459	22.577	2.07506	73.2846	4.99877	0.852318
3	3	283.226	0	0	11	70.23	20	1.2092	82.3701	5	0.394175	3.0342	4.10986	299.221	0.155223	-0.0181911	11.7997	66.0537	21.1869	1.38371	87.656	5.08685	0.400506
2	5	314.06	1	1	5	94.88	20	1.4991	76.5759	6	0.860646	1.9882	5.12609	329.343	1.31982	1.27979	5.63477	93.1652	21.0531	1.45768	81.8735	5.98576	0.787747
0	3	322.012	2	2	3	34.89	19	3.52622	75.4095	3	0.639739	-0.0147839	2.24917	347.064	2.10281	1.63761	5.06991	30.6358	20.3423	3.91047	81.7907	2.94569	0.617211
1	5	346.12	4	1	4	78.25	24	2.04608	88.5457	6	0.90228	1.00011	4.67746	366.217	4.31785	1.46771	4.71788	79.4956	24.6231	2.62764	91.3578	6.13626	0.870443
2	5	380.152	2	1	6	111.53	26	2.29348	97.4502	8	0.786364	2.02463	5.50858	399.555	2.07429	1.01646	6.68322	119.039	27.5059	2.09184	104.2	8.28433	0.698729
1	10	430.255	3	2	9	126.96	31	0.1079	113.282	12	0.555443	1.01145	9.21102	429.272	2.94731	2.16641	9.24605	120.305	31.2108	0.544414	115.468	11.4021	0.534872
0	4	331.109	3	2	5	49.58	23	2.8503	89.2535	5	0.845029	-0.00315154	4.05664	354.817	3.17091	2.20041	4.94243	46.6753	24.4109	3.53706	95.9991	4.85385	0.790997
3	6	481.233	3	2	9	133.49	35	2.64962	129.425	10	0.372463	3.01229	6.66638	491.375	2.99692	2.47517	9.61136	133.176	36.1069	2.91575	135.798	10.0286	0.355279
1	5	446.195	4	2	6	91.84	33	1.7823	122.095	8	0.683362	1.01009	4.95135	457.243	4.18264	2.12519	6.39207	90.7478	34.0191	2.26464	126.774	8.15655	0.667438
1	5	281.116	2	2	5	75.01	21	2.5306	78.9032	5	0.672988	0.977384	4.18655	302.816	2.16025	1.89006	5.69607	71.2456	22.4683	2.98564	84.8204	4.80213	0.763878
1	5	346.143	4	3	3	91.66	26	3.4699	96.1632	6	0.733225	1.01959	4.87441	354.755	4.05658	3.09938	5.19497	83.4728	26.2881	3.856	98.6839	5.72763	0.666216
0	6	381.115	3	3	7	96.85	27	4.04348	101.448	6	0.572959	-0.00178957	5.10048	395.415	3.136	2.48161	7.27977	93.0893	27.9187	4.15155	106.181	5.81367	0.575566
2	8	342.155	3	2	5	134.92	25	-0.43012	86.487	10	0.747088	2.02399	7.89728	358.817	3.11057	2.03935	5.82755	132.949	26.0758	0.203756	90.6388	9.89824	0.741486
2	3	303.195	2	1	5	53.6	22	2.8553	90.4514	5	0.822475	2.02469	2.80887	306.405	2.04527	1.01351	4.97591	52.3279	22.1029	3.22911	90.3869	4.97264	0.85694
2	4	394.167	2	1	7	98.82	27	1.6271	103.907	8	0.686794	2.02221	4.31948	401.598	2.02782	1.0103	7.34382	104.59	27.8443	1.7306	107.921	8.33676	0.644903
0	5	293.109	2	1	5	59.32	20	3.03178	76.451	4	0.782929	-0.0033462	4.55826	292.59	2.05597	1.34146	5.24818	55.7584	19.8579	2.95767	76.4398	3.81114	0.788916
1	5	343.237	3	1	9	63.05	25	2.4763	98.0287	6	0.552597	1.00564	4.66859	351.554	3.17768	1.66075	8.9412	59.2885	25.4133	2.75949	99.9147	5.8532	0.613158
1	5	414.188	3	1	5	76.46	29	1.59814	97.8227	7	0.742991	1.01156	4.96546	434.475	3.09935	1.55077	5.20447	77.2722	30.3608	1.84627	102.416	7.06508	0.702016
3	5	343.201	2	1	8	106.91	25	1.56638	94.6311	7	0.49047	3.03109	4.67145	352.021	2.02745	1.93967	8.62895	106.253	25.2424	1.55206	96.3115	7.08105	0.586006
2	6	403.147	4	3	7	90.7	29	4.00338	112.591	6	0.622113	1.98392	4.93594	413.608	4.11878	2.55678	7.17517	90.0118	29.6633	4.21387	115.917	6.05955	0.607295
3	3	310.143	2	2	6	97.78	23	2.55498	86.6576	6	0.76442	3.09447	4.55407	327.348	2.24925	2.24292	6.2141	96.4392	24.2294	2.89314	92.196	5.99852	0.76231
1	4	350.076	2	2	7	66.48	23	3.0834	92.8575	5	0.780497	0.997209	4.47697	369.078	2.07975	2.19214	6.07632	67.0817	24.3621	3.48619	99.0975	5.12829	0.766362
1	2	349.071	2	1	2	21.26	23	3.7307	62.6917	2	0.648991	1.03922	1.66726	350.812	2.10723	0.994464	2.51637	16.0936	23.0509	4.41523	63.2656	1.65241	0.593596
1	3	317.21	1	1	5	65.36	23	4.076	92.1947	5	0.88971	1.01137	3.46714	313.703	1.1482	0.934498	4.85408	62.1862	22.6544	4.05738	91.3656	4.76343	0.88223
0	6	333.126	3	1	2	90.19	23	0.9267	83.5035	7	0.802794	0.00847602	5.71709	341.495	3.00104	1.47816	2.33404	83.3694	23.3307	1.22711	86.7624	6.69837	0.805333
1	7	362.243	3	1	6	77.73	26	0.4778	99.7988	8	0.741871	1.00632	6.1522	367.41	2.96734	1.72962	6.01555	75.7901	26.1981	0.576388	100.945	7.74241	0.764163
1	4	345.216	3	1	5	82.19	25	1.5446	93.5787	7	0.820923	1.0164	4.18132	364.114	3.15449	1.64182	4.95261	79.9386	26.2648	1.74548	99.3671	6.99472	0.824507
1	4	324.147	3	1	5	87.03	24	2.51158	87.8877	5	0.843096	1.03051	4.09579	339.843	3.19192	1.04206	4.95525	83.7348	24.7294	2.62543	90.907	4.92764	0.817882
0	5	357.172	3	2	4	57.74	25	4.41752	99.822	5	0.812342	-0.0127122	5.00571	367.834	3.05614	2.01017	4.21295	55.3372	25.4741	4.43479	102.509	5.00535	0.810405
0	3	274.15	2	1	3	27.03	19	3.8426	81.191	2	0.783552	-0.0141441	2.99422	280.51	2.12753	1.02988	2.83564	27.6802	19.4281	3.77672	83.2224	1.9568	0.804866
1	3	351.094	2	2	8	75.96	24	3.4679	88.9816	5	0.4488	0.999581	4.21742	362.868	2.05883	1.97812	6.7841	73.162	24.7959	3.36106	92.9933	5.0355	0.420042
2	7	369.19	2	0	6	123.33	26	-1.26412	89.7656	9	0.442167	2.04241	7.29099	379.954	2.1005	-0.0152199	6.62704	123.552	26.6347	-0.824239	92.8606	9.03553	0.541554
0	4	364.226	5	1	4	60.23	27	3.2912	105.155	5	0.76938	0.00859404	4.56237	373.952	4.24096	1.60794	4.89078	59.0634	27.3771	3.70436	106.995	4.95946	0.780064
2	5	427.064	3	2	4	98.12	27	3.52668	106.798	7	0.776734	1.9829	4.91404	446.077	3.13687	2.62088	4.26068	101.724	28.6257	3.97396	114.272	7.21411	0.690096
1	5	306.169	3	1	3	91.82	22	2.1511	79.7938	7	0.682107	1.00696	5.40269	318.384	3.00913	1.3149	3.23629	85.6735	22.4647	2.12855	82.3783	6.89784	0.701081
2	5	292.091	2	2	3	67.13	20	1.58312	79.0904	6	0.510645	2.01027	4.50887	305.148	2.01578	1.84089	3.1827	60.5419	20.6617	1.92862	82.7013	5.76366	0.476055
2	3	308.246	2	0	8	52.57	22	2.3303	89.5475	4	0.676751	2.00443	3.12982	318.084	2.05277	-0.0147043	7.29293	52.364	22.3105	2.19948	89.9498	4.13921	0.687168
2	6	362.139	2	1	4	125.52	26	1.04038	89.3321	8	0.771003	2.01902	5.72005	381.811	2.14179	1.01811	5.15746	127.706	27.5228	1.21132	96.6809	8.18072	0.721463
0	6	435.107	3	2	6	66.97	27	4.01168	104.754	6	0.68479	-0.0110695	4.91462	454.557	3.14948	2.1643	8.3562	64.9423	28.257	4.40095	109.983	5.89402	0.636243
0	4	339.119	3	1	1	66.22	24	2.75568	76.9865	5	0.789025	0.00294638	4.06943	360.024	3.10009	1.28388	1.07683	66.1589	24.9369	3.36931	80.9022	4.94679	0.805118
1	5	339.15	3	2	3	81.91	25	2.13218	90.3952	6	0.926277	1.01	4.59729	349.022	3.06238	2.12242	4.39195	77.715	25.425	2.77415	93.1417	5.75601	0.924508
2	3	349.273	2	0	10	61.44	25	2.4757	101.167	5	0.595754	2.02506	3.1505	352.628	2.1334	-0.00336587	10.3302	61.0936	25.1126	2.5157	102.316	5.08627	0.55527
2	4	258.137	2	2	7	54.38	19	2.2102	77.2555	4	0.590338	2.00678	3.45347	265.377	2.10178	1.43501	6.84297	51.7672	19.3359	2.58556	77.5374	3.81482	0.604724
1	4	275.127	3	1	1	78.35	20	0.90638	70.1252	6	0.82585	1.01748	3.79099	281.262	3.11703	1.27434	1.28035	76.2647	20.1234	1.02115	70.9325	5.71511	0.830191
0	7	383.178	3	2	8	66.97	27	3.68008	107.746	6	0.650656	-0.00639009	6.97286	391.196	2.9527	2.02449	8.16517	66.0098	27.7944	4.0266	111.319	5.84868	0.61118
0	2	277.15	2	1	6	20.31	19	4.089	81.055	2	0.7172	-0.0132197	2.83615	284.044	2.04975	1.38922	5.98004	18.6681	19.4051	3.97921	82.2481	1.99978	0.742664
1	5	343.201	3	1	4	84.72	25	0.49878	92.5267	7	0.862631	1.00862	4.70511	362.921	3.25118	1.68505	5.64355	87.4982	26.271	1.17001	98.0787	7.3134	0.826937
1	2	318.231	2	0	5	49.41	23	3.0522	92.8207	4	0.792123	1.02966	2.10079	325.366	2.00635	-0.000152826	4.71679	47.9986	23.2868	3.21315	94.4551	3.99428	0.773704
2	3	291.195	2	0	5	61.44	21	0.2168	81.2434	5	0.712301	2.01923	3.0288	306.139	2.11491	-0.0127542	5.09598	62.3307	21.8039	0.468236	84.5984	5.20551	0.722559
0	3	261.127	4	2	2	49.57	20	3.38138	76.183	3	0.832268	-0.000142336	3.01735	286.317	4.21823	2.06364	1.93695	46.6783	21.2585	4.09725	81.979	2.96111	0.814837
0	5	336.159	3	2	3	79.11	25	2.6851	92.3565	6	0.860813	0.00439084	4.6206	352.667	3.11451	2.21705	3.2966	71.2954	25.8866	3.15036	98.0714	5.71017	0.851767
0	6	381.926	2	2	4	110.3	22	2.99668	79.7672	7	0.456032	-0.00439239	6.17417	411.407	2.11815	2.02243	4.08425	115.244	23.4721	3.48194	86.7536	7.07994	0.490071
0	7	464.217	4	2	4	111.77	34	1.7079	121.34	10	0.681012	0.0129066	6.71572	471.206	4.28703	2.14759	4.70536	109.637	35.0455	1.99317	126.957	9.99901	0.647647
0	4	380.221	4	1	4	56.22	28	2.3749	109.65	6	0.595271	0.00319386	3.48779	387.709	4.01922	1.01576	3.08025	56.6858	28.5123	3.09645	110.815	5.82703	0.644701
2	8	370.187	3	2	6	121.81	27	0.26222	97.3424	10	0.694684	2.01675	8.16553	388.475	3.16621	2.11651	6.73392	119.509	28.3089	1.02444	103.582	9.84096	0.622718
0	6	347.221	3	1	9	56.59	25	2.1629	94.965	6	0.389212	0.0125031	5.18457	351.427	2.82996	1.68652	9.15799	54.1075	25.1578	2.48459	97.5062	5.81959	0.415989
2	6	326.149	3	2	4	106.93	24	1.40008	86.6179	8	0.879265	2.0166	5.68577	347.167	3.08608	2.01225	4.77329	104.044	25.4344	2.10751	93.356	7.7243	0.852489
3	3	281.21	1	0	7	84.22	20	1.091	79.9788	5	0.610763	3.01414	2.9189	285.004	1.03444	-0.00972593	7.02355	85.051	20.1679	1.10218	81.0286	5.17065	0.615767
1	4	218.153	2	1	5	53.64	16	1.76458	61.5227	4	0.819027	1.00571	4.38354	223.176	1.98765	1.29029	4.69767	49.4044	16.04	1.75669	62.1672	3.82983	0.812752
0	4	342.206	2	1	6	67.65	25	0.99138	95.58	6	0.773178	-0.00123823	3.91081	348.009	2.08379	1.01701	5.60961	65.599	25.2827	0.916292	97.1581	5.90295	0.792871
3	5	367.19	2	2	9	94.38	27	3.06518	104.879	6	0.63315	3.00405	5.07934	369.902	2.16625	1.98959	9.01526	92.489	27.1342	3.38933	105.956	5.87823	0.633934
1	3	337.168	2	2	7	55.4	25	4.22512	99.3597	4	0.607628	1.00546	3.74053	339.338	2.0542	1.9497	6.94952	53.5131	25.2687	4.38939	100.484	3.99196	0.659686
0	7	393.216	3	3	9	80.11	29	4.2263	111.871	7	0.541249	-6.73532e-05	5.72339	407.939	3.16472	2.89913	9.28569	75.1289	30.0191	4.62688	117.327	6.74161	0.499725
1	5	376.157	3	1	4	93.51	26	0.63518	96.6145	7	0.832114	1.02571	4.94516	384.49	3.00886	1.01959	4.21855	93.6072	26.2615	1.05082	98.2034	6.82137	0.836848
1	4	324.195	4	1	3	69.02	24	2.47448	91.2677	5	0.927188	1.01405	4.13797	342.886	3.95127	1.26488	2.63861	67.0339	24.6391	3.02683	94.2978	4.82561	0.922568
1	5	343.201	3	1	3	91.02	25	1.2928	91.5512	7	0.895209	1.0179	4.9206	357.196	3.08489	1.33548	2.83879	92.7022	25.7723	1.76076	95.2651	6.96048	0.874259
2	8	390.166	5	3	3	143.37	29	0.59908	100.495	11	0.661528	2.02805	8.13088	414.124	5.28071	3.17647	4.03756	140.344	30.9996	1.1161	109.439	11.0925	0.604825
3	5	372.18	2	1	8	122.53	27	1.43058	98.7382	8	0.595898	3.06338	5.36062	377.052	2.01794	1.01129	7.71749	121.071	27.2588	1.59337	100.525	7.94786	0.5659
1	4	303.122	1	1	5	92.55	22	1.0812	80.6251	7	0.381126	1.02212	5.26558	314.308	0.996973	1.00789	5.19366	92.1882	22.2346	1.37796	82.1137	6.80574	0.45793
1	3	311.236	3	1	4	39.06	23	3.64568	94.2717	3	0.922362	1.00827	2.94228	325.294	2.96455	1.02684	4.37967	38.559	23.5516	4.08314	96.7861	2.86717	0.904045
1	5	344.221	1	1	12	78.25	25	2.5771	99.4527	6	0.465647	0.983627	4.36655	335.018	0.935746	1.0399	11.9854	74.2714	24.2301	2.80503	96.3798	5.70441	0.452805
2	4	318.158	1	1	8	76.66	23	0.856	86.7144	6	0.550385	2.02649	4.25855	314.015	1.05658	1.00684	8.44894	71.5178	22.6033	1.17068	85.6666	5.70181	0.610792
0	5	330.158	2	1	4	79.63	24	2.26978	87.232	6	0.791291	-0.00342071	4.75685	338.765	2.13449	1.02296	3.95804	76.5913	24.6414	2.53353	90.4695	5.71345	0.791279
2	5	343.181	3	2	7	71.84	25	2.7579	93.7739	6	0.598922	2.00054	4.96456	358.606	3.15953	2.11095	6.48855	68.1254	26.1403	3.34229	98.9141	5.87958	0.749555
2	5	414.227	3	1	4	103.69	30	3.74608	112.13	8	0.780943	2.04185	4.98951	416.07	2.97829	1.00696	4.38753	105.727	30.1251	3.78483	113.34	8.08757	0.753785
1	6	341.16	3	2	4	110.91	25	0.24108	87.2252	9	0.856249	1.01197	5.90218	356.352	3.07559	2.06693	4.36443	108.458	25.9673	0.919936	91.811	8.70642	0.855588
2	6	345.18	3	1	4	109.04	25	1.06268	89.5384	8	0.79328	1.99384	4.83914	356.55	3.17218	1.71555	5.06285	105.847	25.5759	1.21972	92.7643	7.77273	0.788992
1	9	368.182	3	2	5	143.41	27	-0.37274	92.5057	11	0.752425	1.00589	8.75989	387.285	3.2647	2.54726	5.45456	137.598	28.3746	0.421895	98.0336	10.6617	0.750689
2	4	352.165	4	2	2	108.88	26	1.21302	92.4044	8	0.846524	2.02225	4.23894	376.068	4.14579	2.04922	3.60708	108.983	27.5602	1.3012	100.163	8.0788	0.820319
0	2	346.262	2	0	9	40.62	25	3.3132	100.747	4	0.474602	-0.0197805	2.55689	350.776	2.05258	0.00417328	9.30733	41.4441	25.2577	3.49927	102.16	4.01741	0.522365
0	8	430.203	4	4	8	88.45	32	3.23288	117.736	8	0.42645	0.00366068	7.38548	436.655	4.10415	4.01534	8.19377	81.5111	32.6754	3.68944	122.525	7.52426	0.41727
3	6	363.089	2	1	4	117.62	25	0.6933	90.8772	8	0.411609	3.09556	4.8086	389.594	2.01745	2.09874	5.65954	122.257	26.9613	1.42271	100.307	8.39388	0.494368
2	5	321.159	3	2	5	90.7	24	2.2772	90.3939	6	0.881393	2.00384	5.13858	338.105	3.12317	2.06978	5.4137	89.055	25.0152	2.77587	95.0199	5.92284	0.855384
2	5	387.263	2	1	5	90.16	28	2.53748	109.784	7	0.600028	2.02982	5.15553	398.371	2.12782	1.42668	5.81681	90.0051	28.8085	3.61235	112.674	6.93274	0.704903
2	4	325.146	1	1	8	93.43	22	1.07688	85.1933	6	0.74763	1.97577	5.12513	337.506	1.55738	1.00689	8.06832	91.7919	22.8422	1.17073	88.4586	5.98025	0.748222
0	9	398.254	4	2	8	88.03	29	1.35282	108.66	9	0.663164	0.0169135	8.67844	403.743	4.07925	2.00909	8.72119	84.7742	29.3444	1.73424	111.122	8.5984	0.630538
1	6	464.242	4	2	8	93.12	34	3.16752	127.859	8	0.47852	1.00815	5.81036	467.722	4.07142	2.28941	7.86884	93.1201	34.6262	3.55297	130.969	8.19361	0.447931
1	2	254.091	1	1	4	15.27	16	3.1915	75.9117	2	0.656022	1.00672	3.57486	255.273	0.936602	1.16419	4.30561	14.8299	15.9533	3.33981	77.0557	2.09433	0.700621
2	5	444.162	4	3	5	85.23	32	3.46458	124.677	6	0.590413	1.99788	5.22881	460.022	4.12563	3.05571	5.57934	85.3749	33.1374	3.91127	130.34	6.15465	0.527302
0	5	411.216	3	1	5	90.71	30	2.54908	110.371	7	0.694717	0.00659597	5.17084	423.11	3.22072	1.00353	5.18999	93.3041	30.9952	3.06655	114.892	7.18286	0.663007
1	4	402.243	3	1	5	68.6	29	3.65688	110.337	6	0.816182	1.0289	3.73929	410.581	3.16946	1.01824	6.69717	68.7886	29.7515	4.16512	113.107	6.09368	0.810554
1	6	360.151	3	2	5	86.84	26	1.25768	87.4017	7	0.867406	1.00722	5.24722	372.729	3.12966	2.04202	5.87343	80.3457	26.8402	1.58466	91.8765	6.76163	0.862398
2	5	443.282	1	0	10	79.9	30	4.1438	123.517	7	0.298273	2.02036	5.10719	447.532	0.944713	0.00942373	12.2088	80.1042	30.5338	5.12645	128.365	6.88978	0.214885
0	5	409.248	4	1	5	70.89	30	0.94008	113.651	7	0.723945	0.00353611	4.90945	427.513	4.29173	1.01099	5.07459	72.5719	31.3463	1.25742	119.725	7.18099	0.715725
2	5	336.216	2	0	6	94.46	24	0.41358	89.0044	7	0.685407	2.03543	4.91553	344.664	2.12882	-0.00903761	5.70149	94.4592	24.27	0.715556	90.7105	6.95976	0.714251
1	6	319.147	2	1	6	81.91	22	1.60778	87.4697	6	0.857598	0.9939	5.513	330.418	2.09811	1.14611	6.21109	81.1	22.5957	1.82383	90.1616	5.96584	0.85613
0	3	231.126	2	2	6	35.26	17	3.6991	67.691	3	0.710934	0.00580263	3.88525	236.464	2.01463	1.91076	5.74186	31.3884	17.0106	3.70601	67.5575	2.75125	0.704477
1	3	294.137	2	2	6	62.12	22	3.04148	83.8397	4	0.89037	0.977948	3.78252	308.827	2.13711	1.89185	6.1199	58.5738	23.0955	3.04998	88.133	3.97	0.868854
1	3	271.124	1	0	5	63.24	18	1.121	71.6885	4	0.601851	1.02394	3.68185	303.037	1.07887	-0.00175691	6.70098	64.778	19.8518	1.39508	77.5467	4.24023	0.613316
1	4	340.226	5	1	5	50.16	25	2.0828	96.4117	5	0.835187	1.01046	4.57454	353.31	4.70136	1.23193	4.87785	47.746	25.3583	2.22899	97.0512	4.86147	0.83043
1	5	363.206	3	2	5	81.91	27	2.87308	104.146	6	0.883209	1.00235	4.68193	363.78	3.03758	2.2959	5.41792	79.1342	26.8528	3.23563	103.287	5.79842	0.865767
1	6	327.115	3	2	3	81.91	23	2.117	88.5042	6	0.933543	1.00911	5.84776	342.41	3.1246	2.02926	3.51545	79.2603	24.0954	2.51099	93.0002	5.91517	0.919706
0	4	419.053	2	2	7	59.32	26	4.37548	98.669	4	0.624423	-0.00840044	3.5698	424.99	2.0853	1.98471	7.47934	56.8211	26.5035	4.64345	102.543	4.03228	0.581794
1	4	404.225	3	1	7	69.3	28	2.79952	113.207	6	0.560422	1.01444	4.35603	423.093	3.25834	1.74091	7.43669	66.066	29.6294	3.74358	120.373	5.96364	0.605686
2	7	416.207	5	3	5	111.24	31	2.20088	114.322	9	0.659607	2.02456	7.2128	428.371	5.21729	3.11178	5.68055	115.454	32.0879	2.91562	118.607	9.30936	0.605756
0	5	358.237	3	1	6	58.56	26	2.1282	100.331	6	0.729317	0.00324631	4.84884	363.773	3.07166	1.44255	5.55108	53.76	26.0057	2.19402	101.917	5.89707	0.752657
1	5	349.19	3	2	3	81.91	26	2.44188	99.3287	6	0.920256	1.01564	4.81884	356.529	2.9948	2.18646	2.75976	79.1723	26.2859	2.721	100.127	5.71034	0.920018
0	3	333.234	1	0	11	46.61	22	3.9562	92.5958	4	0.537755	-0.0164156	3.18777	351.537	1.03613	-0.00610483	11.9218	48.3283	23.3975	4.28211	98.5195	3.95421	0.46315
1	5	194.08	1	1	3	91.81	14	0.41	46.1932	6	0.751831	1.00195	4.75847	201.448	1.5217	1.01393	3.30944	82.6569	14.4314	0.636127	48.8003	5.50722	0.745638
2	3	341.135	1	1	6	81.99	24	2.69268	80.4754	5	0.616431	2.03642	3.59468	352.522	0.98521	0.993919	6.25359	77.8804	24.3224	2.81323	82.9041	4.98128	0.630794
2	4	313.182	1	0	8	61.44	21	0.8667	88.3354	5	0.652816	1.98486	3.99351	317.064	1.02917	-0.0131134	8.26255	58.6558	21.1449	1.10306	88.9701	4.89431	0.632312
1	4	321.184	3	2	3	57.94	24	3.97508	94.9587	4	0.928899	0.998879	4.75328	333.764	3.14589	2.20782	2.90018	54.7922	24.6148	4.45895	97.709	3.80689	0.908063
1	6	399.207	4	1	5	94.08	29	2.29366	103.902	7	0.819876	1.00923	6.06033	421.061	4.20412	1.32025	5.47405	98.9754	30.5307	2.89029	108.405	7.24824	0.778547
2	6	416.157	4	3	5	89.86	30	3.33378	103.67	7	0.663251	2.02064	5.71237	429.96	4.05896	3.08163	6.86988	88.1296	31.0141	4.03081	109.074	6.92185	0.629463
0	3	360.221	3	1	4	32.78	26	4.13472	100.433	4	0.756916	-0.0149856	3.02592	371.577	3.00047	1.02126	4.34741	30.6325	26.6668	4.36197	104.696	4.04639	0.739192
1	3	310.226	1	0	7	58.64	22	2.1225	87.4497	5	0.732854	1.02425	3.23561	310.848	1.03008	-0.0189986	6.37449	56.5731	21.7878	1.94774	87.254	4.9593	0.740783
1	6	411.237	2	0	7	97.41	29	-0.0513997	106.169	9	0.590171	1.02093	6.0161	404.04	2.00906	-0.0140711	8.03709	97.5758	28.4533	-0.0553348	105.185	9.09434	0.529774
1	5	411.216	4	1	4	91.66	30	2.20912	109.998	7	0.82021	1.02324	5.11999	419.074	4.15818	1.00998	4.8054	91.8729	30.4926	2.22905	112.138	6.96544	0.793138
1	3	369.165	3	2	5	56.13	27	3.40318	98.0412	4	0.87884	1.02778	3.20067	379.615	3.11454	2.02262	5.46382	54.5813	27.6069	4.0064	100.598	4.0057	0.844179
3	4	377.162	3	1	6	90.12	26	1.0985	98.8006	7	0.647401	3.01358	3.80712	391.51	3.08484	1.38074	6.36562	88.1332	26.7689	1.54392	101.967	7.0713	0.559124
1	5	314.174	3	1	4	67.35	23	1.2353	86.0602	6	0.846946	1.00847	4.73012	335.244	3.27405	2.03725	4.05258	66.0668	24.0302	1.4746	90.2591	6.07774	0.85958
1	3	341.21	3	1	4	62.3	25	2.6523	96.9022	5	0.856573	1.01195	3.53636	356.733	3.12696	1.23155	4.02201	64.7785	25.779	2.86754	100.306	5.25929	0.877627
1	4	393.069	2	1	4	82.43	24	2.93858	93.4747	6	0.796549	1.02068	4.26465	411.334	2.09379	1.0192	4.22234	85.0696	25.0633	3.17897	98.8475	6.19358	0.793065
1	4	386.174	3	2	3	76.44	29	1.39088	109.163	6	0.638959	1.02795	3.97987	401.888	3.14992	2.00872	4.57863	80.2604	30.1069	2.10057	114.072	6.22869	0.719652
1	5	369.169	4	1	4	91.66	27	1.22168	95.7817	7	0.806043	1.03496	5.21921	389.838	4.16385	1.01224	4.47095	94.2798	28.2669	1.8848	101.361	7.26962	0.815968
2	3	302.157	2	1	3	30.54	21	1.2001	92.5154	4	0.647126	2.03629	2.68473	316.397	2.064	1.02165	3.71964	29.8776	21.6949	1.80576	94.2471	4.18251	0.759696
1	2	330.231	3	0	3	49.41	24	3.1947	95.3017	4	0.808011	1.03813	2.20794	344.019	3.21993	-0.00262332	3.01956	50.964	24.7792	2.93205	97.2136	4.21881	0.815766
0	2	344.246	3	0	6	40.62	25	3.5385	99.951	4	0.691624	-0.00114453	2.12259	362.475	2.94129	-0.0220861	5.98453	39.4286	25.9745	3.9211	104.098	4.03158	0.646983
3	6	392.196	4	2	6	111.84	29	2.07418	106.394	8	0.651802	2.97617	4.86312	410.518	4.30041	2.57425	6.60097	112.322	30.3395	2.36144	113.002	8.34425	0.609182
2	4	422.232	3	2	8	87.32	31	3.6355	119.265	7	0.636114	2.00247	4.38844	431.485	3.17347	2.1658	8.75001	87.0538	31.7068	3.92365	124.14	7.15091	0.587686
1	5	263.175	1	1	7	73.95	19	0.40558	72.3197	6	0.570814	1.0028	4.24824	268.761	1.00755	1.33661	7.46421	69.8971	19.3456	0.610112	74.0824	5.82307	0.627815
2	4	345.205	1	1	4	91.22	25	3.37938	95.8379	6	0.874929	2.03997	4.83769	350.827	1.38247	0.99038	4.10213	88.6624	25.2282	3.61722	96.7139	5.8654	0.841121
1	5	439.102	3	2	5	88.08	30	2.9631	101.368	7	0.571339	1.0205	4.98291	462.74	3.0952	2.05466	7.24961	85.5228	31.4877	3.56717	109.552	7.06101	0.517179
2	3	318.242	1	1	3	69.85	23	4.45108	94.4484	5	0.86399	2.01395	3.88092	319.727	1.04026	1.4394	2.80227	68.8541	23.1038	4.75198	93.1276	4.86082	0.8324
0	4	258.118	1	1	7	44.12	18	2.1073	62.249	4	0.427202	-0.0181994	3.12253	262.072	0.94845	1.22854	3.99845	38.0226	17.8148	2.16261	61.7585	3.82324	0.419426
2	4	307.19	1	1	8	84.23	22	1.8304	84.0334	6	0.717649	2.01435	4.42774	310.283	1.02335	1.23192	7.96694	78.5691	21.9877	1.85505	84.3749	5.81403	0.701188
2	7	421.215	3	1	7	100.79	29	1.5016	113.801	8	0.647351	1.99946	6.53777	428.018	2.98479	1.81676	8.28993	106.037	29.7383	1.59671	116.805	8.24472	0.544046
2	5	472.259	4	3	10	95.91	35	4.7288	135.735	8	0.417134	2.01182	5.11217	496.023	4.10702	3.1317	10.6136	95.5775	37.005	5.22888	144.138	7.99058	0.35741
3	5	408.216	2	2	8	103.25	30	3.53688	117.251	7	0.579888	3.01733	5.37251	410.485	2.13468	2.0307	8.36605	100.5	30.3114	4.07715	119.241	6.74874	0.552631
2	6	360.159	4	3	5	94.97	27	2.92198	99.4325	6	0.726348	2.00404	4.92221	377.618	4.15425	2.55641	5.16528	90.879	27.9752	3.34949	104.816	5.73924	0.714552
1	4	348.289	2	0	6	59.37	25	2.62888	101.071	5	0.801521	1.03026	3.89523	353.163	2.15508	-0.0093894	5.96659	57.8248	25.2105	2.69087	102.054	5.00576	0.774811
1	5	404.084	3	2	5	107.7	28	2.62768	96.9251	7	0.820815	1.00971	5.18354	428.157	3.20301	2.03307	7.6943	111.688	29.8012	3.0699	104.348	7.19622	0.757896
2	6	491.347	3	0	9	94.22	35	2.1216	135.963	9	0.4801	2.02648	5.87577	501.163	3.25031	-0.00505161	9.52677	97.358	36.1453	2.23896	139.031	9.29023	0.449673
0	5	492.274	5	1	3	73.4	36	2.3362	134.61	8	0.605968	0.0137762	4.93618	507.298	5.07109	1.02238	4.83515	75.2622	37.3528	3.07411	140.582	8.27702	0.54976
1	7	349.154	4	3	7	85.43	26	3.5608	98.0087	7	0.518407	1.0047	6.22081	366.602	4.06133	2.93595	7.28448	82.1924	26.9334	3.80959	101.577	6.82476	0.509378
5	8	460.232	3	1	7	155.15	33	1.21278	118.685	10	0.380405	4.90055	7.89537	471.929	3.02803	1.0135	7.48452	150.218	33.9373	1.69547	124.374	9.94903	0.303497
3	6	354.136	2	1	8	111.1	24	-0.8445	90.377	8	0.563425	3.03357	6.16533	361.564	2.09708	1.02914	8.41005	113.61	24.4455	-0.368135	91.82	8.18478	0.539751
1	3	346.226	2	0	7	58.64	25	2.27	97.7287	5	0.568215	1.02232	3.2563	348.999	2.12615	-0.0141929	7.19275	61.7119	24.916	2.36098	96.9779	5.2889	0.653088
4	9	349.13	2	2	8	148.98	25	0.10358	82.995	10	0.490381	3.68166	8.73383	360.34	2.1756	2.03338	7.84514	140.795	25.8844	0.669581	88.0704	9.58259	0.46302
0	6	414.069	3	3	6	61.94	26	3.64052	103.332	6	0.455731	-0.00419104	4.68657	431.972	3.15741	2.81179	7.74562	60.1756	27.4425	4.02657	110.269	6.01688	0.437725
1	6	330.217	2	1	5	85.15	24	1.01948	92.4377	7	0.867458	1.00633	4.92839	330.951	2.08759	1.75141	5.04229	81.6012	23.9168	1.0821	92.3593	6.74466	0.86429
2	4	359.221	2	1	7	80.32	26	2.7361	100.55	6	0.579386	1.99762	4.66695	357.453	1.94348	1.81493	6.85466	79.1933	25.6949	3.04007	100.525	5.97384	0.66181
1	5	329.165	3	2	5	63.05	24	2.3183	89.1452	6	0.855284	1.01417	4.88	341.542	3.03935	2.10753	5.71742	58.097	24.7084	2.64758	93.0994	5.76288	0.856291
0	6	394.167	4	3	5	50.08	28	3.8093	113.731	6	0.658204	-0.016519	5.43649	403.096	4.09147	3.10706	4.99962	47.9276	28.4542	3.89003	115.34	5.80397	0.58819
1	3	333.161	2	1	4	56.13	23	3.1347	91.9547	4	0.920559	1.02238	3.04465	347.453	2.07562	1.00165	3.91009	57.5125	23.6152	3.4118	94.7628	4.06101	0.924843
0	8	429.166	3	2	9	85.71	29	3.82416	118.367	6	0.444819	0.00826728	6.93566	440.208	3.22691	2.26784	9.1317	83.3852	30.1535	4.35514	122.025	6.01494	0.444244
1	4	311.127	2	1	6	39.06	21	3.07888	80.2177	3	0.647183	1.0155	3.76435	318.083	2.05993	1.02087	6.05362	38.7592	21.2679	3.28975	82.8584	2.99414	0.827882
0	7	394.248	2	2	10	90.76	29	3.86386	113.089	7	0.60753	-0.0102861	5.09167	407.686	2.19505	2.46904	10.5058	88.1722	29.8751	4.19835	117.481	6.97639	0.558093
2	6	401.243	2	1	9	107.35	29	1.40418	108.59	8	0.605926	2.00456	5.86577	403.212	1.90365	0.968844	9.55594	106.497	29.1062	1.35881	109.933	7.96352	0.57052
1	5	338.174	3	2	5	82.16	25	3.07138	94.1332	6	0.905776	1.01465	5.08184	352.388	3.12178	2.04841	5.34686	78.347	25.8418	3.1979	97.9731	5.96002	0.877533
2	5	361.2	2	1	6	91.76	26	1.30242	97.962	7	0.745458	1.99824	4.77355	361.675	2.03636	1.16815	5.7142	87.4288	26.0226	1.69972	99.4432	6.7739	0.766521
2	3	241.074	2	2	3	69.89	18	2.841	68.7621	4	0.811562	2.03589	3.54593	264.725	2.11241	1.96812	3.3218	68.917	19.6646	3.45945	74.2534	4.01677	0.761865
1	5	446.278	4	0	8	77.1	32	2.6678	120.638	7	0.580334	1.02085	5.08512	461.175	4.15521	-0.0360051	8.22183	76.0229	33.1985	2.92373	125.026	7.12169	0.533255
0	7	427.201	4	4	10	86.29	32	5.437	123.288	7	0.247478	-0.00116432	5.21422	429.212	3.89918	3.37756	10.7399	77.2353	32.3012	6.00401	127.171	6.59382	0.230949
1	5	368.033	2	1	6	96.26	24	2.38368	86.5662	6	0.613581	1.03561	5.22116	386.748	2.03732	1.00454	6.68131	94.6928	25.0383	2.69802	92.0896	6.01956	0.523144
1	3	316.226	3	1	4	52.23	23	2.06794	91.2447	5	0.865299	1.01385	3.16906	329.486	3.09235	1.44977	4.30341	50.9573	23.7497	2.53747	94.0813	4.94587	0.868213
1	5	322.143	3	3	4	83.85	24	3.72054	90.8352	6	0.793115	1.00075	5.23385	336.41	3.04425	3.06236	4.81338	79.2881	24.744	3.77879	95.3176	5.7381	0.754228
2	4	342.206	2	1	6	74.33	25	0.8868	96.8999	6	0.594669	2.01534	4.16436	350.807	2.03988	1.23424	6.79287	72.7509	25.2075	1.31317	98.0284	5.97639	0.634386
0	2	221.178	1	0	2	12.47	16	2.3144	68.247	2	0.523926	-0.00967431	1.79363	228.949	1.02058	0.0300285	2.84666	12.0366	16.4747	2.60189	69.6428	1.88189	0.608247
1	6	442.087	3	3	6	104.85	30	3.78058	113.91	7	0.624955	0.979973	5.32305	456.895	3.18948	2.4412	6.29996	105.553	30.9595	3.91827	118.573	7.01559	0.581497
0	6	396.032	1	1	8	96.7	24	1.94578	88.4675	7	0.377992	-0.00698876	5.33234	405.975	1.07185	1.15166	8.63057	96.5293	24.9114	2.08051	93.5552	7.0253	0.403928
1	4	387.046	2	2	5	65.78	26	3.81588	83.2592	4	0.625885	0.993086	3.92381	405.715	2.17634	2.25371	6.46521	60.9308	27.2874	4.49549	90.8662	3.93842	0.615538
1	4	411.135	3	2	5	82.43	29	2.94038	109.553	6	0.766647	1.02529	4.08607	432.375	3.21597	2.03874	5.8477	83.2184	30.6541	3.67044	117.21	6.36038	0.693046
2	2	372.104	3	2	3	50.36	26	3.66	98.3624	4	0.807742	2.03624	2.24553	387.824	3.15189	2.02047	4.63204	51.3898	26.8791	4.01175	103.722	4.14731	0.780765
1	3	273.184	1	1	5	56.13	20	2.17288	79.7747	4	0.89424	1.00621	3.35924	281.991	1.09388	1.0033	5.2162	54.5796	20.4858	2.31821	81.5389	3.92506	0.899939
2	4	375.277	2	1	13	50.72	27	4.264	111.391	4	0.399396	2.02105	3.62881	367.776	1.92506	1.02086	12.9027	47.4426	26.355	4.83568	109.909	3.80421	0.414903
1	3	330.09	1	1	7	41.57	21	3.1512	87.4222	4	0.834491	1.00509	2.76935	341.89	1.04403	0.997169	7.15926	40.1187	21.5088	3.41807	89.9306	4.03042	0.79783
0	4	358.135	2	2	8	70.4	25	2.95798	96.4488	5	0.680372	-0.0128862	4.28974	373.489	2.11556	1.97531	8.20069	71.7486	25.955	3.06526	100.789	5.19395	0.693659
1	3	346.145	3	1	4	41.57	24	2.37722	94.6937	4	0.85103	1.01894	2.96503	372.675	3.02588	1.02423	5.12357	43.6404	25.3472	2.86829	101.343	4.17562	0.819497
1	4	386.232	4	1	3	78.53	28	1.92824	104.803	7	0.805413	1.02946	3.95065	391.524	4.06672	1.70685	2.86032	75.874	28.1149	2.24833	106.499	6.73244	0.805465
2	4	283.109	2	1	6	67.16	19	1.97762	73.1509	5	0.83765	1.98862	4.6841	297.364	2.09937	1.4689	6.30551	66.105	19.6919	2.21029	75.1235	4.94956	0.790559
1	4	308.145	2	1	5	58.12	22	1.1869	77.3092	5	0.83021	1.014	3.73244	312.036	2.06855	1.11859	5.6519	54.1462	21.8871	1.35456	77.0343	4.94582	0.807515
2	2	258.211	0	0	10	41.13	18	2.5768	74.3484	3	0.466931	2.02721	2.28724	270.933	0.0260766	-0.0214068	10.5107	35.514	18.5378	2.82213	75.778	2.8692	0.460722
2	7	335.149	3	3	5	108	25	1.5348	92.0939	8	0.731961	1.99607	6.75866	349.102	3.07252	3.02217	5.70243	103.749	25.7399	2.00654	95.9376	7.63928	0.684081
1	2	282.211	2	0	5	32.34	20	2.5273	79.2027	3	0.785941	1.02985	2.07835	287.877	2.03117	-0.00746441	4.70314	34.5487	20.1071	2.50599	78.3948	3.1286	0.820787
0	7	296.102	3	2	2	104.89	22	0.29818	74.3145	8	0.784229	0.00860977	6.60379	313.231	3.15544	2.0297	3.9366	98.1352	23.1638	0.950037	79.3177	7.68284	0.823446
1	7	472.175	4	3	6	113.78	35	4.06498	127.332	9	0.538172	1.00287	5.41902	486.623	4.27301	2.91423	6.7942	114.488	36.2157	4.86845	134.317	9.09087	0.498106
1	8	377.189	3	2	7	76.3	26	2.8638	103.323	7	0.747926	1.00917	7.7455	385.481	3.04169	2.08889	7.00149	71.9394	26.7879	3.05685	105.97	6.71226	0.733926
0	6	417.945	3	3	5	62.98	24	5.13278	98.8055	4	0.538011	0.00208306	4.92658	447.239	3.18088	2.46609	7.98011	60.7524	25.5476	5.23038	105.138	3.95492	0.459753
2	4	282.137	2	2	6	65.28	21	2.58308	80.7525	4	0.854384	2.00695	3.61599	295.774	2.09925	1.8919	6.17737	62.2439	21.7988	2.80614	84.1103	3.87635	0.845752
0	4	363.039	3	3	2	62.71	25	5.2559	84.634	4	0.62298	-0.00439393	4.53521	382.668	3.19868	2.15124	3.01458	58.1048	25.9298	5.5688	90.68	3.91571	0.610859
0	4	364.16	3	1	7	62.56	26	3.87158	89.712	5	0.736751	-0.0047183	3.80343	373.969	3.06799	1.03233	7.71903	58.4614	26.4311	4.08691	93.795	4.93613	0.714921
1	5	337.167	2	1	7	63.05	23	1.9744	91.0177	6	0.772671	1.01703	4.36186	352.26	2.08192	1.57151	6.92167	59.4958	23.7243	2.25123	94.7979	5.92745	0.745739
2	6	445.114	3	3	7	88.88	32	5.0799	109.791	6	0.389555	1.99501	5.12941	466.042	3.11511	2.61226	7.50203	83.971	33.5705	5.47564	116.703	5.95046	0.283074
1	4	335.165	2	1	5	74.59	24	3.12888	87.5237	6	0.896918	1.02227	3.96189	337.817	2.08001	1.01123	6.5851	69.9148	24.2621	3.40341	89.4152	5.81527	0.893235
1	4	339.077	2	2	5	82.85	24	3.4042	92.1997	5	0.668095	0.995012	4.23132	354.019	2.07563	2.11021	5.24748	77.2957	24.8298	3.6505	96.8883	4.7835	0.61929
0	5	396.011	3	3	4	72.21	25	4.23458	96.2715	5	0.616337	0.00425351	4.22715	414.077	3.19693	2.28048	4.46495	69.9375	26.352	4.64232	104.139	4.91573	0.559194
1	2	355.134	3	2	5	38.33	25	4.718	101.882	3	0.788063	1.01736	1.98906	364.891	3.06508	2.01344	5.40143	35.5718	25.3097	4.90294	104.429	2.93368	0.775495
3	5	343.201	3	1	6	88.05	25	0.10852	93.7336	7	0.639868	2.97003	4.7608	357.962	3.09346	2.22229	7.08574	85.0021	25.7619	0.393594	96.0336	6.96727	0.611559
1	5	315.206	2	1	5	81.91	23	2.43498	88.6127	6	0.902157	0.995661	5.04945	322.042	2.17985	1.45143	4.73493	82.1412	23.1652	2.57444	89.1817	5.95565	0.907569
0	7	329.149	4	1	2	91.58	24	-0.19922	83.127	8	0.741822	0.0448638	6.82424	343.892	4.02409	1.40856	2.28921	89.2607	24.2709	0.452217	85.5159	7.84398	0.776428
1	3	300.195	2	1	4	59.37	22	2.6722	87.7637	5	0.929725	1.02129	2.92973	305.184	2.02028	1.01274	4.1058	58.8996	22.2525	2.74517	87.6466	4.95245	0.935689
2	5	301.154	2	1	5	112.11	22	0.47918	80.5571	7	0.821092	2.00711	5.35341	314.166	2.15086	1.30107	5.53322	113.453	22.644	0.715401	84.0922	7.03743	0.808264
2	6	318.133	2	1	9	106.39	23	1.0904	83.7578	8	0.305424	1.99622	4.90254	324.499	1.96977	1.64636	9.17726	105.141	23.0358	1.29435	84.2322	7.78943	0.329128
1	3	324.129	2	1	5	50.8	23	1.6975	79.6747	5	0.662438	1.02842	2.83548	329.381	1.95479	1.01784	5.14928	47.7863	23.1374	1.99878	81.2783	4.89674	0.685976
0	5	344.221	4	1	7	62.47	25	2.7261	93.823	6	0.711832	0.0207803	4.74215	358.057	4.34663	1.67956	6.85129	63.5481	25.543	2.7175	96.0614	6.03479	0.716384
3	5	310.083	1	1	4	115.11	21	0.82238	76.5162	7	0.712196	3.00691	5.64429	325.82	1.12409	1.58413	4.8317	113.285	21.8241	1.16467	79.8006	6.94952	0.704474
1	5	321.159	3	2	3	72.26	24	2.36538	93.1437	6	0.939396	1.00351	4.78122	339.283	3.14255	2.37311	3.35072	71.5852	25.2114	2.85564	98.7059	5.87661	0.934898
1	4	348.198	1	1	10	72.25	24	2.80498	99.5887	5	0.660912	0.987228	4.28402	344.297	0.973069	1.47932	11.0372	70.7777	23.7457	3.86625	99.6519	4.94602	0.539923
1	4	353.174	4	1	4	82.43	26	2.59768	93.6947	6	0.901861	1.03521	4.14814	380.678	4.23214	1.01688	4.30133	83.2344	27.4983	2.92697	100.519	6.08268	0.867281
1	3	330.231	2	1	7	41.57	24	2.91272	97.7787	4	0.781738	1.01845	3.05337	330.877	1.95441	1.01719	6.83544	40.7033	23.9511	3.38272	97.6703	3.99092	0.784741
1	3	372.241	4	0	3	58.64	27	2.2058	102.549	5	0.772972	1.03012	3.1483	385.063	4.28784	-0.0280364	4.18625	59.4967	27.5382	2.30044	105.36	5.11587	0.745096
1	3	346.226	4	0	2	60.85	25	1.9547	94.6558	5	0.777677	1.03995	3.22196	361.159	4.25484	-0.0284457	1.53203	60.8308	25.8245	1.86694	98.3122	4.99175	0.781407
1	4	326.154	2	2	6	69.02	24	2.86858	90.0832	5	0.886052	0.985267	4.22079	336.012	2.18994	2.22164	6.00139	65.4268	24.4833	3.43024	92.3635	4.85468	0.868712
4	8	364.151	4	3	6	160.95	27	0.47698	93.1793	11	0.490763	4.29476	8.28458	385.834	4.19458	1.08539	10.0775	155.862	28.5136	1.03047	99.6444	10.9015	0.437264
1	4	330.194	3	1	7	50.8	24	1.8688	93.4147	5	0.775642	1.0191	3.81512	336.285	3.00949	1.01043	6.99001	48.4237	24.1725	2.50508	95.0836	4.87634	0.784509
1	3	317.13	2	1	3	56.13	22	2.84748	88.3207	4	0.872148	1.02412	3.04814	330.114	2.09639	1.02229	3.4487	56.4549	22.6441	3.14206	90.7596	4.06749	0.872427
0	4	353.21	3	2	4	55.2	26	3.29822	104.07	5	0.79267	0.00670075	4.24454	359.351	3.13372	2.16933	3.94253	52.7596	26.3825	3.63851	104.952	4.84536	0.787625
3	5	467.214	3	2	6	103.25	33	3.646	115.246	8	0.564535	2.98748	5.09099	482.579	3.0892	2.13522	6.15453	99.521	34.2565	4.13335	123.519	8.18174	0.508422
1	2	330.231	4	0	5	49.41	24	2.7436	93.1157	4	0.788122	1.03234	2.22119	344.847	4.2602	-0.00693262	4.40911	51.5901	24.4633	3.00916	93.8829	4.14764	0.806561
1	4	308.258	2	0	9	38.82	22	0.7806	90.9727	5	0.639081	1.01959	3.83783	306.478	2.14927	-0.00449061	8.7558	38.4158	21.6885	0.754626	90.2612	4.98212	0.603282
1	2	326.236	2	1	7	32.34	24	3.4202	99.6927	3	0.778794	1.02028	1.94641	329.988	2.01252	1.01791	7.17364	32.2208	24.1117	3.4806	100.242	3.02653	0.778827
1	5	300.159	3	1	4	78.25	22	1.2573	80.5262	6	0.846928	1.01675	4.82892	314.751	3.11003	1.12491	3.90279	75.9795	22.505	1.55137	83.4711	5.83728	0.903671
1	5	339.252	1	0	6	74.59	24	2.93038	93.6397	6	0.805139	1.01958	4.81628	347.786	1.27153	-0.00839794	6.30193	74.363	24.5871	3.10101	96.4397	6.02466	0.792485
2	3	347.12	3	2	6	54.02	24	3.3685	93.6119	4	0.842021	1.99865	4.52102	369.039	3.20881	2.17836	6.31019	50.9264	25.2483	3.81756	99.315	4.00367	0.764257
1	2	313.215	2	1	6	35.58	23	2.5291	94.3137	4	0.64694	1.02694	1.85639	313.593	2.02973	1.01717	5.87394	34.3722	22.9203	2.61592	93.7255	3.98234	0.812213
2	3	277.066	2	2	3	78.06	20	2.75118	65.6394	5	0.905007	2.0119	3.84995	299.3	2.23013	2.10498	3.82878	73.6642	21.4303	3.35665	71.6207	4.96548	0.90862
1	4	439.193	4	2	6	69.72	31	2.8138	121.309	6	0.703045	1.02677	4.27613	456.849	4.24705	2.10833	6.1941	72.8977	32.3447	3.08417	127.127	6.3009	0.657615
0	3	336.127	3	2	5	61.17	25	2.85768	89.792	4	0.788945	-0.00303757	3.05158	354.854	3.12601	2.01427	5.54035	61.5596	26.3211	3.55139	96.2862	4.07109	0.793142
0	5	433.182	3	2	8	65.69	31	5.98938	128.345	5	0.378806	-0.0194796	5.05327	452.464	3.14831	2.03761	9.46983	63.3861	32.2305	6.46666	132.133	4.91103	0.270188
0	3	308.192	2	0	6	23.55	21	2.9371	91.666	3	0.704953	-0.0199561	3.08971	331.306	2.2134	0.0119166	6.30093	23.2297	22.2482	3.52948	96.3476	3.03316	0.677433
0	3	285.137	3	1	5	46.61	21	3.1632	78.683	4	0.616423	-0.00398552	3.00425	290.107	2.96925	1.01802	4.0256	44.442	21.04	3.50744	79.406	3.96833	0.500904
1	3	299.237	1	0	8	35.58	21	1.823	85.1027	4	0.69458	1.02077	2.84154	293.499	1.01232	-0.0181403	7.69657	34.7184	20.3092	1.78383	81.4317	3.97223	0.686246
2	6	377.05	2	2	7	120.15	25	2.83238	93.9478	7	0.711778	1.95897	6.21772	394.574	2.1638	2.24432	7.28193	119.972	26.0085	3.15715	99.6244	6.98908	0.67537
1	5	318.151	3	1	5	69.02	22	2.5984	86.9017	5	0.905796	0.998318	4.70636	339.526	3.13484	1.69716	5.26555	70.1235	23.2429	2.76066	91.2732	5.22638	0.897791
2	4	281.174	1	0	6	93.43	20	0.55998	73.5285	6	0.549277	2.03871	4.10243	292.964	1.00818	-0.0146472	6.72762	93.9281	20.6588	0.966062	75.724	6.08995	0.644127
1	3	305.247	2	0	7	35.58	22	1.8532	90.5357	4	0.575875	1.02574	2.71416	310.644	2.02267	-0.0125008	7.38527	33.7934	22.1298	2.25718	90.27	3.77612	0.640873
1	5	488.162	4	3	6	95.32	35	4.5571	132.353	7	0.548541	1.00817	4.95937	499.909	4.11794	2.90946	6.06138	92.865	35.7415	4.77285	137.131	7.01887	0.544118
1	6	326.186	3	2	6	75.94	24	1.58412	91.3237	7	0.815862	1.00913	5.78944	338.972	2.97279	1.98252	6.44304	73.7764	24.7306	1.94271	94.6727	6.86146	0.745147
1	5	391.049	3	2	6	95.99	26	4.05868	94.9312	6	0.5909	1.01604	4.71811	411.575	3.07953	2.21106	6.75959	91.9514	27.2964	4.27228	101.616	5.90425	0.591077
1	8	355.122	4	2	4	107.69	25	1.47438	91.3102	8	0.884583	1.00937	7.81144	371.869	4.25859	2.01885	4.21951	102.122	26.0873	2.06737	96.3149	7.8651	0.848242
2	4	333.242	1	1	12	63.25	24	3.3231	98.4639	5	0.454856	2.00695	3.69041	322.225	0.974565	1.18662	11.4142	57.4983	23.04	3.51956	95.8314	4.64094	0.536418
2	5	384.207	3	2	8	86.8	28	2.28	103.314	7	0.538623	2.00122	4.99726	395.733	3.18118	2.42101	7.60419	82.6442	28.8541	2.79382	108.614	6.918	0.601198
1	5	316.099	4	1	3	75.19	22	0.3857	79.7922	6	0.818499	0.997244	4.81084	337.244	4.19737	1.77745	3.93969	76.2079	22.9824	0.852617	83.6904	6.03949	0.821412
2	6	352.084	2	1	5	140.46	24	-0.30272	81.1283	9	0.740718	1.99836	6.48893	372.303	2.11864	1.2342	5.71013	141.612	25.4919	0.307179	87.4221	9.1687	0.734308
0	5	392.221	4	2	6	50.6	29	2.1354	110.841	6	0.707076	0.0124438	4.67318	399.473	4.14736	2.78312	6.82993	49.7966	29.4616	2.87591	114.481	5.80752	0.701503
2	7	327.181	2	2	8	108.52	24	0.97888	87.9754	8	0.699649	1.99019	5.74745	337.118	2.11673	1.99546	8.73481	100.097	24.6126	1.31419	92.5407	7.43218	0.657036
1	2	330.192	2	0	5	32.34	23	2.8165	82.5097	3	0.786376	1.02882	1.99697	348.194	2.11617	-0.0123826	5.73202	32.8001	23.8096	2.98846	84.6928	3.08175	0.756237
3	5	404.044	3	3	5	96.25	27	3.2281	100.449	7	0.448713	3.01698	5.31764	430.318	3.14082	2.60116	5.42945	99.0823	28.8722	3.91952	111.333	7.20871	0.396639
1	5	373.204	3	0	4	82.44	25	0.7694	97.8646	7	0.578957	1.03056	5.98963	388.152	3.21353	-0.0222162	4.09864	89.212	25.861	0.507023	99.8103	7.44221	0.501864
2	3	363.195	2	2	7	81.99	27	3.9663	106.506	5	0.780846	2.01929	4.53901	366.971	2.16363	2.01986	7.19534	80.4129	27.2	4.48521	108.78	4.96827	0.74104
3	3	346.237	2	1	6	86.88	25	2.4431	97.9211	6	0.691533	3.03485	3.75854	353.533	1.96907	2.0702	6.14928	83.6132	25.2734	2.65049	99.4585	6.03019	0.691761
1	4	285.184	3	1	4	48.29	21	2.55578	83.4897	4	0.923376	1.01789	3.85325	302.934	3.06685	1.03698	3.99431	47.8262	21.6553	2.70496	85.8085	3.93443	0.926119
1	5	287.055	3	2	3	48.71	19	3.32448	83.6517	3	0.938083	0.997767	4.74568	331.31	3.18617	2.15134	4.25231	46.8927	21.137	4.13855	91.7257	2.91263	0.907772
3	5	360.17	3	3	6	106.49	27	2.83532	101.953	7	0.626568	2.96108	5.31337	369.194	3.07629	2.95099	6.39307	102.785	27.4002	3.11967	104.979	6.88355	0.614164
3	5	285.123	2	2	5	114.69	21	1.06998	73.8542	7	0.759769	3.01673	5.43043	304.817	2.15441	1.99399	5.51484	110.405	22.1969	1.19269	79.8794	6.74452	0.742472
1	4	360.076	2	2	7	72.83	25	4.3416	95.9388	5	0.586936	0.992867	4.17143	364.092	2.04652	1.87252	7.25528	69.4111	25.2512	4.59143	98.7171	4.85616	0.527023
0	6	395.034	4	4	4	80.53	27	4.82688	101.234	6	0.493811	-0.00774038	5.49823	423.639	4.17219	3.36911	4.87888	75.9858	28.9228	5.4905	111.35	5.79367	0.416537
1	5	313.19	2	1	7	63.05	23	1.1653	89.4507	6	0.46613	1.00981	4.51126	331.869	2.08941	1.83459	7.75961	60.3612	24.2661	1.38773	94.6434	5.90708	0.580093
1	4	345.242	3	1	7	46.5	25	2.5409	99.6472	5	0.772706	1.00911	4.13478	350.237	2.8934	1.92851	6.97173	42.2419	25.0703	2.89075	99.9836	4.85326	0.76494
0	6	376.157	3	1	5	94.37	26	1.20388	96.0308	7	0.766449	0.00334895	5.83717	397.637	3.25971	1.15825	5.08388	97.8851	27.2299	1.57814	101.491	7.14512	0.745678
0	2	356.029	1	1	6	44.1	20	4.04328	84.504	3	0.770843	-0.0272331	2.67279	382.203	1.06634	0.929214	6.87977	44.7124	21.398	4.33262	90.5998	3.19007	0.738192
1	4	359.085	1	1	6	82.43	24	2.68298	84.0427	6	0.791525	1.01124	4.33868	373.085	1.09651	0.997873	6.53532	79.245	24.855	3.1919	87.5064	6.09322	0.813189
4	6	335.148	2	1	6	122.99	24	-0.5826	85.2026	8	0.51579	3.75026	6.18401	342.673	1.86373	1.51989	5.91258	118.703	24.3608	-0.388555	86.8143	7.71842	0.520762
3	5	344.196	2	1	7	110.15	25	0.91968	93.7771	8	0.681156	3.0487	4.9593	345.396	1.99112	1.2784	6.58256	106.828	25.0129	1.47669	94.788	7.99688	0.707545
2	6	381.169	3	2	7	94.82	28	2.17178	103.029	7	0.763325	2.03683	5.91895	392.781	3.11871	2.01371	7.27507	93.6268	28.9108	2.69153	107.785	6.88131	0.732234
1	4	407.148	4	1	6	61.77	28	3.6127	104.237	5	0.783659	1.02176	4.17638	429.596	4.26575	1.00511	6.09553	63.1948	29.4347	4.02911	111.16	5.11593	0.72616
1	4	347.201	2	1	5	65.36	25	2.78408	93.9327	5	0.889429	1.01386	4.21441	359.61	2.14613	1.01243	4.87278	64.5939	26.0235	3.07031	97.541	5.14936	0.892164
1	4	318.194	2	1	7	50.8	23	2.44972	91.0157	5	0.784721	1.01684	3.66869	322.748	2.06225	1.0224	6.91098	47.5084	23.2365	2.85413	93.1485	4.77024	0.793689
2	3	363.196	3	1	4	77.65	26	2.85522	98.7766	6	0.489859	2.03851	3.86217	372.797	3.10643	1.0038	3.91752	78.8792	26.5332	2.75667	101.273	6.26026	0.459314
2	5	347.185	3	1	6	93.46	25	1.7661	91.0549	7	0.76507	2.00423	4.93552	356.693	3.04491	1.53611	6.25504	93.225	25.4601	1.99065	93.5619	6.90339	0.751817
0	5	336.147	4	2	3	76.12	25	4.33792	90.612	5	0.615433	0.0238051	4.78324	353.384	4.29824	2.29929	3.87424	71.7236	25.9604	4.86478	95.9823	4.80922	0.631264
1	4	254.199	1	0	6	41.57	18	1.5665	73.4847	4	0.576866	1.02172	3.68446	248.199	0.988983	-0.00507951	6.27186	39.2029	17.489	1.48827	71.4759	3.73068	0.573585
1	5	362.174	4	2	5	78.25	27	2.48658	100.768	6	0.884075	0.997325	4.6568	372.698	4.07482	2.36864	4.98132	75.3011	27.5309	2.97057	104.385	5.91967	0.880857
1	6	343.201	3	1	4	91.14	25	1.6993	93.0477	7	0.894586	1.00008	5.68801	352.809	3.03824	1.60541	4.40496	89.6073	25.4234	1.81511	95.5751	6.90337	0.881471
2	4	363.252	2	0	7	70.67	26	1.0152	101.318	6	0.66267	2.01683	3.97484	374.519	2.14865	-0.0129938	8.77604	71.877	26.7219	1.3332	105.096	6.31861	0.61012
1	5	326.174	3	1	6	78.25	24	1.80478	90.1727	6	0.636972	0.999797	4.74485	344.524	3.11559	1.47416	6.42116	76.8461	24.7478	2.2818	94.2776	5.90381	0.635563
1	7	425.143	4	3	3	90.08	30	3.31052	112.63	8	0.695354	1.01418	6.95395	437.471	4.04808	3.12737	7.45537	86.1038	31.2696	3.80484	118.91	7.8725	0.652319
2	5	326.174	2	2	9	90.95	24	2.87588	91.3094	6	0.739153	1.99576	4.96056	324.985	2.83856	1.95787	8.37769	86.3172	23.8136	3.4266	91.1109	5.72421	0.765653
1	3	294.231	3	0	6	41.57	21	2.2042	85.1037	4	0.763703	1.02502	3.07828	305.784	2.05665	-0.00217795	6.22362	39.5008	21.5477	2.64054	87.297	3.96375	0.741055
0	3	272.152	2	1	3	53.33	20	2.3653	76.3975	4	0.848474	-0.0112339	3.03422	287.13	2.00126	1.02731	3.05629	54.0596	20.7672	2.70744	79.6177	3.96091	0.870162
1	5	445.107	3	3	6	82.85	31	5.2135	110.409	5	0.416913	1.0007	4.94341	454.674	3.07145	3.02588	6.58337	78.7124	31.7794	5.20738	115.017	5.06895	0.396841
0	4	344.258	3	1	5	41.37	25	2.7119	100.164	5	0.771391	-0.00694418	3.87272	354.073	2.99409	1.09874	4.79891	38.4731	25.5539	3.04532	103.649	4.88623	0.761893
1	5	371.17	1	0	8	73.2	24	2.37568	102.01	5	0.709031	1.02465	4.8822	378.56	1.09365	-0.0135562	8.03566	68.3443	24.3665	2.69284	102.328	5.12679	0.695994
0	4	337.179	3	2	5	54.79	25	3.1568	97.6135	5	0.621962	-0.0141711	4.28184	347.288	3.06613	2.14894	5.07183	52.2689	25.5286	3.53093	100.565	5.01276	0.595637
1	3	329.174	2	1	4	83.71	24	1.311	90.9829	6	0.667605	1.00681	3.30988	329.346	2.00926	1.00941	4.36485	85.7483	24.0331	1.87082	92.2775	6.08815	0.817717
4	4	322.2	2	0	8	99.33	23	0.2843	86.6258	7	0.381017	4.09166	3.8496	337.478	2.03129	-0.00548172	8.38755	100.445	23.7531	0.505589	90.7854	7.23037	0.401057
0	6	288.17	3	1	3	67.15	21	-0.3792	75.954	7	0.709431	0.00323784	5.57065	311.098	3.12677	1.44116	3.27625	63.3762	22.2639	0.185148	81.4077	6.82504	0.739912
1	5	347.175	3	2	5	81.91	26	2.56238	100.742	6	0.898773	1.00396	4.70013	358.233	3.04743	2.23242	5.37842	80.238	26.7287	3.06203	103.471	5.88988	0.838906
3	6	473.218	4	3	5	147.63	35	3.35662	128.971	10	0.517508	3.14001	6.20777	490.499	4.10947	3.13908	5.23219	142.916	36.2868	3.85474	136.106	10.0138	0.458773
2	3	337.217	2	0	6	61.44	24	2.0553	92.0084	5	0.576002	2.02588	2.91956	342.817	2.1396	-0.00683761	6.78861	57.8571	24.3162	2.27688	94.2335	4.88274	0.713709
0	5	344.167	3	1	4	60.23	24	2.66458	97.032	5	0.840269	0.00461733	4.9378	351.499	3.03462	0.981034	3.91482	57.2655	24.3439	3.12082	97.807	4.87658	0.841043
1	7	404.199	3	2	5	92.48	28	2.62622	109.719	8	0.61082	1.01046	6.81127	416	3.07812	2.03697	5.32382	92.1908	29.0097	2.91201	114.486	7.99254	0.573137
1	2	350.199	3	2	6	41.57	26	4.477	103.854	4	0.78074	1.02784	2.02003	354.068	3.03766	1.99955	6.08046	38.8893	26.0899	4.77324	106.097	3.87345	0.775842
1	3	260.114	1	1	5	33.62	18	2.7655	63.8647	3	0.652087	1.00744	2.39038	280.462	1.01197	0.984957	5.06196	31.428	18.9445	3.07071	66.6968	3.07071	0.673713
2	5	348.216	2	0	7	94.46	25	0.57968	93.5274	7	0.518368	2.03806	4.88852	347.898	2.10995	-0.00713348	6.52704	92.0053	24.6985	0.937957	93.0449	6.8647	0.56997
1	6	491.196	5	4	6	108.21	37	4.14348	137.907	8	0.434263	1.01569	5.97178	500.25	5.26484	4.14636	6.14908	104.549	37.8235	4.42004	143.535	7.93234	0.413964
2	7	300.133	2	2	7	116.73	22	1.13068	78.0679	8	0.735914	1.99565	6.96544	304.629	2.6615	1.95731	7.24054	110.479	22.3759	1.57507	79.5978	7.72258	0.729039
2	5	417.264	5	3	7	69.85	31	2.634	123.027	7	0.456888	2.01123	5.05425	430.972	5.01655	3.04026	8.53811	69.6266	31.8985	3.29839	128.917	6.99362	0.405635
2	4	444.112	3	2	4	85.23	30	4.46988	119.193	6	0.727485	2.02113	3.76438	464.37	3.13435	2.02338	4.53609	87.0927	31.2989	4.8757	124.481	6.14347	0.663238
0	3	264.126	3	2	4	45.91	20	3.6643	77.377	3	0.846108	-0.011731	4.71662	283.189	3.02733	2.01058	4.3344	42.8044	20.8204	4.01871	82.2062	2.79465	0.83422
1	4	342.206	3	1	4	68.6	25	1.75568	94.9377	6	0.905163	1.02732	3.81287	353.081	3.02364	1.01712	3.65671	68.548	25.4247	2.14482	98.1209	6.00162	0.907922
1	2	195.126	3	0	5	40.54	14	1.5016	54.0948	3	0.533612	1.01601	1.97501	210.613	2.06155	0.0248621	4.91345	38.8983	14.5029	1.52344	55.9009	2.94585	0.503502
2	5	444.216	3	2	8	106.32	33	3.29398	123.57	7	0.607888	2.00752	5.58056	464.696	3.16088	2.41453	9.00863	107.94	34.3497	3.28155	130.024	7.3055	0.554423
1	5	342.169	3	1	2	84.42	25	0.6258	90.3972	7	0.796957	1.01488	5.04437	364.812	3.10612	1.41214	1.79467	84.4613	26.3366	1.15404	96.8203	7.06056	0.790414
0	9	358.121	3	3	9	93	25	2.40938	93.259	8	0.579646	0.00795031	7.45704	366.029	3.04059	2.827	9.44922	87.7496	25.9276	2.80763	97.6639	7.45751	0.576005
2	5	344.185	2	1	7	83.56	25	0.2814	94.1289	7	0.694477	2.00688	4.80204	349.439	2.11659	1.49171	7.12565	82.2252	25.2358	0.493672	95.6275	6.92469	0.701143
1	4	338.211	4	1	4	69.02	25	2.7813	95.9827	5	0.916397	1.00867	4.28571	352.641	4.06525	1.40635	3.54961	67.9483	25.5921	3.33736	97.3406	4.90311	0.922707
1	5	307.1	2	2	4	63.06	21	3.6236	81.1597	5	0.532113	1.00088	4.41213	315.486	2.09386	1.93523	4.51098	56.9069	21.2662	3.71083	84.4216	4.83653	0.574499
0	6	399.075	3	1	4	81.48	25	1.93278	99.0718	6	0.772707	0.00806522	6.08288	420.154	3.22761	1.4832	4.61675	84.6117	26.5822	2.38593	103.842	6.26668	0.73014
0	5	345.148	4	3	3	71.82	26	3.6105	97.837	5	0.726812	0.00331581	5.44004	360.806	4.13719	2.96501	3.47729	69.2725	26.7855	4.02752	102.34	4.825	0.716714
1	5	297.088	2	1	5	73.22	20	1.3111	73.3522	6	0.656811	1.02191	4.51149	310.685	1.95244	1.45594	5.06186	70.534	20.7211	1.8342	76.9657	5.91453	0.74598
1	5	345.14	3	2	3	81.91	25	2.15268	87.6087	6	0.921713	1.01612	4.8335	361.188	3.17699	2.04181	2.98265	75.8848	26.145	2.51794	92.0596	5.82442	0.890301
1	6	438.079	2	1	7	97.65	27	2.56258	101.054	7	0.65634	1.02448	5.85765	457.439	2.05981	1.0089	7.65105	97.4658	27.9024	3.06407	106.367	7.03671	0.608491
1	4	336.159	3	2	4	67.23	25	0.9748	93.7402	6	0.846415	1.00913	4.20552	355.501	3.10898	2.21357	4.4816	66.9084	26.3248	1.57055	99.2523	6.09669	0.869431
0	4	353.21	4	1	3	56.57	26	2.74478	98.207	5	0.838381	0.0137022	4.06235	374.501	4.09233	1.02612	3.30772	57.5141	27.0806	2.87531	102.891	5.07935	0.826831
0	5	347.185	3	0	5	90.71	25	0.73368	88.18	7	0.731267	0.0176237	5.17553	362.358	3.01983	-0.012495	3.93385	92.0608	25.6745	1.0924	91.8705	6.91241	0.728425
1	5	299.13	1	0	7	82.43	20	0.24278	77.1057	6	0.681116	1.02547	5.29221	305.827	1.07942	-0.00300348	7.01294	83.286	20.4228	0.383116	78.7265	6.00287	0.687424
0	1	255.199	2	1	5	3.24	19	3.97632	82.256	1	0.568096	-0.00497341	1.00407	260.623	1.98353	1.01896	5.26931	3.37352	18.9444	4.19031	81.3881	0.943114	0.602684
2	3	300.16	2	0	6	52.57	20	1.7265	80.4925	4	0.785308	2.00978	3.2014	318.258	2.04065	-0.0161309	6.0314	53.2074	20.7162	1.63409	82.4688	4.17034	0.72354
0	3	332.246	3	0	7	32.78	24	2.9991	96.805	4	0.672009	-0.00182378	3.05555	345.646	3.21169	-0.000169992	6.21629	32.4746	24.6578	3.313	99.2163	4.03355	0.652623
2	5	313.19	3	1	6	90.7	23	2.09118	86.3964	6	0.838936	2.00149	4.75233	325.849	3.10856	2.00333	6.06949	90.0445	23.3164	2.49361	88.1792	5.87712	0.833283
1	5	398.232	3	1	7	83.89	29	2.8545	111.002	7	0.434846	1.01212	5.01113	407.455	3.01732	1.31691	7.08682	83.3201	29.7648	2.58366	114.244	7.14912	0.423951
1	3	344.21	2	1	8	58.64	25	2.6362	98.3072	5	0.582512	1.01777	3.06909	340.382	2.0107	1.00969	8.01672	56.665	24.6266	2.65682	97.329	4.95995	0.606212
2	5	349.19	3	2	7	79.8	26	2.5968	100.761	6	0.751257	1.99826	5.20177	359.628	3.05075	2.04465	7.71105	76.591	26.587	3.12193	103.509	5.92571	0.74968
1	3	234.137	1	1	3	66.03	17	2.26668	64.0277	4	0.871961	1.00861	4.1871	242.323	1.01769	1.24097	3.03416	61.2296	17.4816	2.43029	65.2358	3.90043	0.879573
2	5	338.186	3	2	7	98.86	25	1.52968	92.1474	7	0.800606	1.99991	4.68043	347.412	3.13988	2.0838	7.72145	96.3805	25.5639	2.6144	95.9127	6.78986	0.747122
2	4	313.179	2	2	7	67.15	23	2.40354	90.761	5	0.77142	2.01431	3.91063	313.544	2.16231	2.01679	6.58477	61.6799	23.077	2.59238	90.9513	4.86405	0.795947
1	7	436.163	4	2	7	106.88	32	2.83718	113.332	8	0.665273	1.03196	7.31547	449.534	4.24924	2.04727	7.72228	108.437	33.2089	3.53235	119.963	8.21988	0.59115
3	5	370.153	2	2	9	96.89	27	2.1254	101.459	7	0.464088	3.01617	5.21591	370.346	2.05899	2.0142	8.8982	93.6224	27.2376	2.38233	103.706	6.80993	0.479482
0	7	378.217	3	2	7	90.76	28	3.62476	105.978	7	0.730627	-0.00494575	6.11993	383.101	3.01633	2.224	7.25315	84.4145	28.1185	3.74353	108.074	6.67367	0.708597
3	6	349.121	2	1	6	123.98	24	1.02988	88.2526	8	0.707413	2.97091	4.7318	363.799	2.09415	1.90178	6.29538	125.962	25.0581	1.30167	92.9622	8.00235	0.679863
2	5	363.044	2	2	5	80.32	24	3.008	93.0144	6	0.631771	1.97918	5.02563	383.818	2.1414	2.17578	5.94848	85.5077	25.5421	3.62575	99.5663	6.35688	0.654923
0	5	318.151	3	1	2	60.23	22	2.11048	85.7985	5	0.7837	-0.0033015	4.94684	333.891	2.99586	1.27887	2.10133	60.4925	22.9475	2.58701	90.3543	5.09645	0.831489
0	5	322.179	4	3	7	56.74	24	3.96822	92.815	5	0.617655	0.0136237	5.99145	342.514	4.25881	3.24903	6.51154	53.1282	25.0593	4.68652	98.0829	4.78013	0.551113
0	3	330.151	3	0	3	32.78	22	2.182	83.572	4	0.794913	-0.00400496	2.93235	353.667	3.111	-0.018854	2.27963	32.1843	23.0267	2.5978	87.2718	3.84738	0.7361
1	3	334.237	2	0	6	76.44	24	2.50448	92.2077	6	0.758287	1.04027	3.46571	337.513	2.09696	-0.00571215	5.56407	74.1906	23.9896	2.40232	92.899	6.01013	0.768226
2	4	343.164	3	1	2	109.3	25	0.0870802	88.3419	8	0.792696	2.00742	4.19012	356.089	3.03114	1.23446	1.77073	110.209	25.5871	0.187382	91.6727	7.93163	0.76102
0	4	284.164	3	1	4	60.23	21	0.92798	78.171	5	0.824966	0.0140944	4.59571	286.136	2.97991	1.56156	4.0225	57.4096	20.7287	1.23862	77.5669	4.9074	0.843543
1	7	357.155	3	1	4	122.53	26	-0.49892	89.6407	10	0.720796	1.00616	7.097	376.187	3.19764	1.44188	3.98327	124.377	27.1579	-0.0459845	95.2317	9.69218	0.745076
1	4	314.163	2	1	6	79.19	23	2.67438	85.3657	5	0.818735	1.03369	3.96094	320.073	2.1137	1.02149	6.33549	76.2495	23.4549	2.95637	87.3708	4.95465	0.827973
1	7	402.192	4	3	4	102.97	30	1.95588	110.95	9	0.71556	0.985185	5.55231	411.348	4.18587	2.64109	4.22024	95.1603	30.9071	2.56004	116.076	8.59225	0.680225
1	4	296.21	1	0	8	50.8	21	1.0319	82.9617	5	0.536849	1.0325	4.01752	298.759	1.04186	0.00370979	8.18506	49.3233	21.1055	1.32086	83.8585	4.95235	0.598654
0	6	350.166	4	3	3	60.46	26	2.45078	96.187	6	0.726117	-0.00445485	5.90491	367.314	4.07473	3.08693	5.74191	60.8137	26.889	2.88559	101.42	5.86988	0.72124
1	4	301.079	2	1	3	57.94	20	2.7551	69.4107	4	0.688754	1.01128	3.55166	303.586	2.03516	1.00004	2.69382	54.8225	19.8103	2.9371	69.5547	3.87613	0.879283
1	4	272.127	2	1	5	86.09	20	1.84078	73.9177	6	0.828525	1.0099	4.28274	276.02	2.03376	1.69508	4.91148	79.1127	20.161	1.94375	73.8792	5.5901	0.800549
1	5	309.205	2	1	9	77.25	22	2.9421	82.1647	6	0.709626	1.0035	4.65544	321.533	2.1672	1.75015	9.19718	70.5737	22.6914	3.27649	86.0486	5.65097	0.703768
3	4	375.216	1	1	11	96.53	27	2.2524	105.551	7	0.313938	2.99985	5.07884	368.296	0.913662	1.01017	11.3195	91.8597	26.4444	2.73218	103.338	6.67847	0.316329
2	2	357.048	2	2	3	64.92	22	5.08818	92.0294	4	0.802828	2.02462	3.31314	381.923	2.17404	1.99681	3.2864	65.1259	23.5744	5.2952	98.269	4.12696	0.768376
0	5	315.206	3	1	3	65.16	23	1.36168	86.54	6	0.790149	-0.00194299	5.00261	336.566	3.00221	1.1187	3.34932	63.5054	24.2558	1.6239	92.5389	6.08267	0.82668
1	6	465.172	4	3	9	84.67	33	4.0752	129.419	7	0.37875	1.00657	5.90249	482.435	4.1693	3.05173	9.67782	80.9114	34.5156	4.88672	135.95	6.99191	0.38315
1	1	265.123	1	1	5	29.1	18	3.5994	76.7387	2	0.810095	1.0184	1.67578	272.786	1.02363	0.985018	5.34261	29.3383	18.4515	3.63286	78.4434	2.03516	0.8266
1	2	233.142	1	1	4	38.33	17	3.236	70.2187	3	0.810687	1.00929	2.24605	248.087	1.02796	0.991634	4.18898	37.8279	17.8032	3.38152	72.4021	3.01916	0.813144
2	5	336.17	4	2	5	97.7	25	2.12798	92.0149	7	0.871462	1.99861	4.94616	348.629	4.05949	2.02635	5.35191	97.935	25.4545	2.22965	93.9502	7.03102	0.852816
1	7	427.262	2	1	11	89.35	29	2.886	116.49	8	0.431407	1.0088	5.99921	431.417	2.02799	1.54237	10.7502	88.0708	29.2361	3.48597	119.182	7.92464	0.409739
2	4	334.183	2	1	6	58.54	23	2.6677	97.5194	5	0.618629	1.99327	4.39572	343.008	2.02831	1.09995	6.29531	56.3548	23.1718	2.81832	98.8681	5.00547	0.488392
1	7	499.204	4	4	9	112.97	36	4.5782	141.967	7	0.358583	0.989811	5.99959	507.737	4.1959	2.55543	8.85115	115.848	36.721	4.93001	144.814	7.12238	0.322083
3	7	446.159	4	2	8	128.17	33	1.8586	121.855	9	0.245779	3.09239	6.59222	458.68	4.30181	1.99574	6.91207	130.264	33.7907	1.97141	125.746	9.20208	0.346857
2	5	291.111	1	1	6	84.86	21	0.7608	75.2535	6	0.596888	2.02097	4.69904	298.765	1.06961	1.00163	6.71915	81.0533	21.3779	1.08157	77.6335	5.775	0.591004
1	3	275.2	3	0	4	35.58	20	0.6829	79.1177	4	0.766642	1.02691	2.8858	277.186	2.82987	-0.00420928	4.34737	36.0734	19.6916	0.670799	76.4685	3.9899	0.774673
1	7	313.165	3	2	6	88.31	23	0.2653	84.5907	8	0.769992	1.02211	7.02201	331.472	3.32598	2.26481	5.76644	86.4325	23.8692	0.561553	86.8792	7.7672	0.754939
1	6	285.17	3	2	5	86.42	21	1.67848	78.6067	7	0.9028	1.00395	6.0082	303.435	2.98282	2.12233	5.69529	79.7112	22.008	2.00863	82.3927	6.65381	0.880977
0	4	337.125	2	2	6	67.89	24	3.39166	94.219	4	0.811151	-0.007846	4.18727	351.999	2.18951	2.15023	5.47172	67.4184	25.1561	3.94247	100.463	4.0526	0.788783
0	5	327.206	3	1	2	73.12	24	2.21168	91.257	6	0.832486	0.00553989	4.60913	340.066	3.11621	1.57701	4.54327	73.1238	24.5375	2.64536	93.7348	5.84157	0.841027
2	6	330.144	2	2	6	105.28	24	-0.0276001	84.8325	9	0.723885	2.01742	5.9287	340.583	2.20589	1.97973	6.98331	101.368	24.6572	0.470399	87.5002	8.56122	0.735855
2	5	367.157	1	1	6	108.29	25	2.05158	94.7957	7	0.799812	2.00433	5.61327	377.339	1.25747	1.01574	5.88448	104.217	25.7775	2.33172	98.0819	6.76924	0.786269
0	4	348.195	4	2	3	49.33	26	2.77882	102.78	5	0.800557	-0.00083673	4.74251	362.189	4.04386	2.28681	3.50849	48.152	26.5981	3.42661	105.962	5.17221	0.78251
2	4	445.123	3	2	7	99.06	30	3.92618	115.234	6	0.674	2.01672	4.21794	456.61	3.07219	2.04138	7.33409	101.157	30.7142	4.09675	118.6	6.1057	0.62555
1	3	326.199	4	1	8	41.57	24	2.0391	93.6567	4	0.587074	1.02042	2.88296	336.566	4.18991	1.01265	8.39197	40.4718	24.0179	2.33001	94.6504	3.9332	0.579816
1	6	438.157	4	3	3	90.33	31	4.17612	119.356	8	0.662109	1.01512	5.94723	452.658	4.13283	3.09328	3.2187	86.7225	32.1718	4.56405	124.979	7.83338	0.611476
0	3	346.145	3	1	3	32.78	24	2.4032	94.919	4	0.787875	-0.00878108	3.25167	367.661	3.11502	1.01776	3.98706	33.7793	25.0969	2.81563	100.581	4.21352	0.800087
2	5	381.118	2	1	8	99.06	25	1.62558	99.4372	6	0.712908	2.0269	5.30248	398.917	2.06219	1.00397	8.30643	101.202	26.0202	1.76495	102.923	6.27705	0.670092
1	4	351.195	2	2	9	65.36	26	2.80978	102.43	5	0.705708	0.966473	4.20956	353.331	2.06745	1.96709	9.2615	62.0753	25.9885	3.04471	103.728	4.88456	0.704007
1	6	346.2	2	1	9	87.48	25	1.48148	94.2587	7	0.681637	1.01766	5.28406	348.2	2.04605	1.23728	9.00445	85.204	24.9944	1.72406	94.096	6.7596	0.689197
1	2	332.246	2	0	8	49.41	24	3.2576	96.2377	4	0.547755	1.02409	2.35157	347.364	2.14718	-0.00518024	7.97604	51.5677	24.7982	3.49223	100.363	4.22002	0.600925
2	3	284.174	1	0	6	78.87	20	1.4738	75.5595	6	0.72401	2.05716	2.88578	289.666	1.04337	-0.00945711	4.68456	79.0528	20.1386	1.64766	75.7018	5.87597	0.761156
2	3	240.22	1	0	9	35.5	17	1.7791	73.2155	3	0.476216	2.05178	2.73839	247.256	1.01868	0.000991583	8.87989	33.1642	17.2978	2.20188	73.6602	2.80597	0.534186
0	5	332.221	4	1	7	50.6	24	1.8418	92.561	6	0.564683	0.00184321	4.77094	338.448	3.17136	1.14929	6.662	48.9211	24.0765	1.93328	93.2113	5.78962	0.553237
2	6	325.165	3	2	5	110.59	24	0.78758	87.0114	8	0.840548	2.02577	5.68896	338.916	3.15561	2.02332	5.36456	106.094	24.7577	1.25708	90.2537	7.817	0.839778
1	5	365.141	2	1	6	99.5	25	1.11008	92.1205	7	0.813978	1.01634	5.14384	376.886	2.1075	1.01199	6.3828	99.1633	25.6802	1.15517	95.7667	7.01398	0.801198
1	5	467.145	4	1	6	69.72	31	2.9831	117.928	6	0.396481	1.01537	4.94808	479.427	4.0479	1.891	7.05371	68.2284	32.0024	3.44482	121.316	6.04559	0.367392
1	8	399.173	3	3	9	76.3	28	3.2508	111.074	7	0.556805	1.00077	6.30951	411.863	3.04442	2.92479	9.30849	70.6705	29.0276	3.96345	116.737	6.83702	0.514627
1	3	388.973	2	1	3	74.68	22	2.3203	81.3751	5	0.804431	1.01602	3.13918	414.379	2.06637	1.01037	3.87899	78.4466	23.3494	2.72794	86.9193	5.17331	0.767457
1	4	369.253	3	1	3	62.61	27	2.28668	106.316	6	0.887937	1.03336	4.07586	371.957	3.02185	1.00564	3.11039	62.6413	27.0162	2.48352	107.772	6.01571	0.889312
1	5	347.185	3	0	4	113.49	25	1.11608	87.6164	7	0.765476	1.03066	5.00265	359.067	3.11317	-0.017427	4.09133	115.645	25.3722	1.19412	89.1123	7.1262	0.753924
0	4	313.143	2	1	3	87.24	23	3.14878	86.2594	6	0.486993	-0.00161695	4.09867	322.031	2.07536	1.02071	3.03275	85.4197	23.4249	3.19778	87.7493	5.89739	0.488804
1	7	319.164	2	1	7	100.37	23	0.27168	82.6187	8	0.769651	1.006	6.15346	322.647	2.42616	1.49493	6.2796	95.534	22.952	0.355946	82.9474	7.72406	0.768476
1	2	348.084	2	1	4	52.89	21	4.49048	86.4477	3	0.870694	1.0239	2.15262	365.968	2.07337	1.01078	4.79616	52.2562	22.015	4.61111	90.4568	3.06521	0.835559
0	3	241.158	3	2	3	20.54	18	2.8748	73.438	3	0.770211	-0.00543141	3.25527	255.599	3.09006	2.06617	3.37113	18.9657	18.6078	3.00003	76.4185	2.97032	0.780376
1	4	485.195	4	2	3	73.2	34	5.53988	127.619	5	0.620424	1.01189	4.61376	493.207	4.12392	2.075	3.5879	74.0975	34.8354	5.96814	132.156	5.25185	0.59557
0	3	281.142	2	2	6	42.25	21	3.96698	82.562	3	0.8043	-0.00831389	2.98774	290.331	2.04635	1.79198	6.04446	42.6171	21.5056	4.11221	84.2784	2.96425	0.80795
1	5	393.151	4	2	4	77.22	28	3.67638	108.184	5	0.802092	1.00851	4.72829	400.897	4.15361	2.09555	4.25761	73.9989	28.5059	3.79234	111.867	5.04416	0.753854
3	5	346.164	1	1	8	122.53	25	-0.20752	91.2722	8	0.601142	2.15505	6.15252	347.253	1.89586	0.987124	8.19027	112.865	24.7714	0.218444	90.9994	7.56446	0.666318
1	7	363.227	3	1	5	81.51	26	1.3766	98.3652	8	0.796152	1.01055	6.33711	372.182	3.04914	1.40192	4.8622	77.7846	26.6261	1.71564	101.83	7.66909	0.80121
0	6	377.144	3	2	6	29.23	25	4.12229	106.289	5	0.558976	-0.017221	4.69772	390.747	3.04377	2.22604	6.58583	28.5147	25.96	4.42236	111.983	4.7299	0.57111
2	5	388.236	1	1	8	99.42	28	3.39538	107.293	6	0.665071	2.01422	5.28519	387.231	1.2743	0.961182	7.4719	95.3042	27.8061	3.69681	107.193	5.95192	0.645636
0	4	315.158	4	1	4	66.65	23	1.8026	82.8255	6	0.794757	0.0206327	4.08816	341.72	4.25289	1.33219	3.64227	67.1768	24.3216	2.391	87.9741	6.09854	0.760302
1	7	380.196	4	3	5	91.99	28	2.58018	105.969	8	0.731395	1.01081	6.7948	391.257	4.08215	3.13472	5.55344	86.3409	28.7441	2.93793	110.004	7.60934	0.711392
1	3	344.052	2	2	6	45.05	21	4.46938	87.9557	3	0.840188	0.986471	3.11374	365.558	2.12016	1.91368	6.51319	44.8064	22.5621	4.81947	95.1684	2.95424	0.777609
2	3	225.136	1	0	8	58.56	16	0.8676	61.0145	4	0.601708	2.02834	3.12066	233.27	0.973128	-0.00399673	8.45908	56.532	16.2528	1.19777	61.6432	3.99681	0.557308
2	4	345.205	2	1	4	84.23	25	2.35564	94.8129	6	0.820617	1.99509	4.64625	363.436	2.16588	1.97152	5.24407	86.4337	26.163	2.59575	100.011	6.16883	0.764103
0	4	347.978	3	2	1	52.81	20	3.32688	80.653	4	0.792255	-0.00352943	4.48311	385.451	3.20283	2.18478	1.27211	50.1984	22.1574	4.15606	90.7344	4.00251	0.788902
1	3	322.187	1	0	8	41.57	22	2.5022	78.5267	4	0.551375	1.03302	2.93558	335.567	1.03071	-0.0116881	8.31915	42.3848	22.4258	2.53758	80.8463	4.27573	0.585523
0	4	301.131	2	2	5	59.75	22	2.51472	85.167	5	0.628712	-6.90222e-05	4.11177	313.903	2.14904	2.05196	5.04986	58.1183	22.8447	2.9855	88.8659	4.92253	0.73027
2	5	335.156	3	1	5	90.7	24	2.23288	82.2274	6	0.860974	1.99082	4.68654	368.151	3.21476	2.27166	5.21821	88.9327	25.8754	3.06318	89.5983	6.05916	0.836672
2	2	178.111	1	0	4	41.13	13	0.0439997	52.0074	3	0.3625	2.02105	1.87366	185.229	0.932548	0.0230559	4.55792	41.7499	13.5203	0.299709	51.6565	3.09305	0.465534
2	3	364.19	3	2	5	88.99	27	2.58688	102.218	6	0.854495	2.00724	3.14816	374.016	3.0373	2.59898	4.93035	87.6217	27.6199	3.09902	105.714	5.90056	0.832577
2	5	343.237	4	1	6	71.84	25	2.0415	95.7424	6	0.775573	2.00281	4.80616	357.979	4.23612	2.22985	6.21368	68.1111	25.6945	2.24027	98.1042	5.84371	0.786181
2	8	412.222	3	2	7	116.3	30	1.31908	111.725	9	0.704359	2.00798	5.92399	416.69	3.10178	2.52548	6.86649	112.143	30.4223	1.65346	114.01	8.87978	0.707203
2	3	343.206	3	1	6	64.92	25	3.26208	94.0514	4	0.833118	2.01999	3.03684	362.434	3.15843	1.03087	6.8396	63.0051	25.993	3.7885	98.8938	4.01694	0.780429
0	5	340.125	4	2	4	42.43	24	3.4677	95.994	4	0.631299	0.00592244	4.76637	357.957	4.19371	2.19523	4.2767	41.5117	25.0284	3.79123	98.5275	4.05102	0.698765
3	5	353.231	1	0	7	111.45	25	2.24088	93.5962	7	0.60782	3.06415	6.0765	361.05	1.41135	-0.0136853	7.17346	107.537	25.2361	2.58106	95.8456	6.98725	0.608958
0	3	316.161	5	1	5	23.55	22	3.4904	90.5275	3	0.776432	0.00126326	3.53169	322.375	4.22081	1.26326	5.43133	22.329	21.9031	3.76653	90.0869	2.89569	0.739952
0	6	336.206	4	2	5	70.63	25	2.97488	95.05	6	0.839278	0.00857019	5.97393	351.493	4.00301	2.02738	5.39604	67.2228	25.4528	3.16405	97.989	5.86705	0.817343
1	6	321.216	2	1	9	72.28	23	1.1422	87.8647	7	0.690695	1.00711	4.92516	321.184	2.03115	1.35348	8.5449	65.4277	22.7759	1.31636	88.8241	6.45891	0.690492
2	5	408.18	2	2	10	125.52	30	2.30338	111.73	8	0.583591	2.00209	6.60229	419.39	2.09246	2.13494	10.855	128.392	30.9663	2.93508	115.989	8.26458	0.528798
1	8	329.16	2	2	6	108.96	24	0.34508	86.7052	9	0.813837	0.9991	6.39024	340.633	2.84461	2.30688	6.68086	101.757	24.7836	0.745112	89.5911	8.6714	0.792428
0	3	269.153	3	1	4	47.34	20	2.15308	75.423	4	0.62134	0.00616658	2.80237	281.9	2.91888	1.02508	3.247	45.288	20.3296	2.10907	78.24	3.87488	0.839217
1	3	245.086	1	0	4	55.4	17	0.7144	55.0897	4	0.586064	1.02077	3.03849	252.532	1.02493	-0.0151229	3.8319	53.7682	17.0159	0.650434	52.8314	4.0336	0.587908
2	5	338.178	1	1	10	83.98	23	3.2412	93.5144	6	0.50654	2.00075	5.01576	340.173	1.17341	1.20528	9.84952	80.1545	22.9744	3.18908	94.6005	5.83369	0.574277
0	3	314.163	2	1	5	49.85	23	1.7871	88.689	5	0.614841	-0.00887048	2.91696	317.844	1.99056	1.02951	5.12386	46.0236	23.1161	2.44463	89.944	4.83187	0.760252
3	3	319.19	2	1	7	85.43	23	1.22852	87.9877	6	0.660821	3.07324	3.09828	321.373	2.04099	1.71265	6.74597	80.0305	23.0917	1.28788	87.8702	5.83796	0.672691
2	2	327.175	3	2	5	48.13	24	2.9146	93.2519	4	0.655174	2.00697	1.83972	339.189	3.07341	2.14905	5.72252	43.9536	24.7106	3.49933	97.0675	3.91481	0.69802
1	4	316.226	3	1	8	50.16	23	2.6114	91.0977	5	0.592318	1.01497	3.80897	330.122	3.24	1.29025	8.03618	47.3336	23.8403	2.88451	95.0511	4.92875	0.675412
1	3	305.098	3	1	3	62.3	22	0.5146	72.9902	5	0.828029	1.01333	3.35924	320.152	3.1331	1.28681	3.27617	59.671	22.4348	1.39947	76.1666	4.91058	0.863911
3	4	366.13	2	2	6	79.18	26	2.7869	89.6612	6	0.688119	2.98513	4.01741	376.737	2.05707	2.22808	6.28523	71.3815	26.5769	3.24534	91.5879	5.72366	0.678879
0	5	319.142	2	1	9	65.07	23	2.5378	85.266	6	0.397456	0.00414324	4.76559	319.944	2.0412	1.01961	8.46276	62.3923	23.0172	2.49729	84.9503	5.87874	0.402187
0	5	309.136	2	1	4	65.16	21	0.9807	79.887	6	0.777798	-0.00694466	4.68215	324.007	2.0004	1.29595	4.3396	62.2205	21.7918	1.20591	84.1901	6.08391	0.810872
1	4	383.165	3	2	2	82.43	28	3.46778	102.07	6	0.860861	1.02649	3.76993	390.89	3.10136	1.98432	2.15186	77.2057	28.6349	3.79602	106.345	5.79507	0.835322
2	7	436.138	4	2	7	129.99	32	1.24918	109.823	10	0.493441	2.02795	7.36569	449.654	4.13746	2.01878	7.49794	132.231	33.1208	1.69178	115.886	10.3082	0.510945
2	3	415.057	2	2	4	71.09	28	3.9126	80.9044	5	0.744391	2.02096	3.48091	430.797	2.18265	2.32694	6.47627	67.6463	29.1165	4.6637	83.2212	5.05479	0.616273
1	5	228.111	0	0	6	88.42	16	-0.15802	55.2387	6	0.503871	1.01277	5.18121	257.065	0.318842	-0.00180626	6.4371	90.431	17.7184	0.0199656	60.6644	6.0867	0.550574
2	5	315.17	2	1	6	112.11	23	0.54978	85.3051	7	0.795832	2.00012	4.90738	332.423	2.09905	1.09798	6.16788	112.659	24.1156	0.995397	89.2477	7.08679	0.774644
2	2	231.137	2	1	4	48.13	17	0.8421	66.5539	4	0.595737	1.97786	2.21803	239.828	2.03651	1.8354	4.1853	46.4079	17.5517	1.06154	67.5528	3.92441	0.663056
1	8	302.124	3	2	5	125.61	22	0.0855999	72.3887	10	0.828684	1.00908	7.55324	317.253	3.05699	2.07029	5.23191	119.072	22.9015	0.262518	76.9288	9.7134	0.81698
1	3	393.964	2	2	4	52.89	20	3.89368	89.6697	3	0.632504	0.965672	3.09063	451.949	2.15739	1.90077	4.39779	51.4676	22.0337	4.55149	98.7802	3.18099	0.628167
2	5	391.153	4	2	4	100.45	29	2.13948	104.257	7	0.778044	2.03033	5.15777	403.728	4.16955	2.03835	4.14932	102.014	29.8555	2.73005	108.233	7.1646	0.76547
2	3	360.185	3	1	3	69.64	26	2.2489	95.7995	5	0.641625	2.02956	3.10396	365.704	2.97712	1.01333	3.53937	69.8269	26.1426	2.61125	97.2084	5.07172	0.745663
0	5	367.181	4	2	3	65.16	27	2.1872	98.469	6	0.83416	0.00597203	4.78346	381.438	4.03654	2.12295	6.16271	63.7118	27.6872	2.56882	101.492	5.7606	0.835963
1	2	314.199	3	0	3	49.41	23	1.8227	89.1547	4	0.638016	1.03109	2.34323	332.577	3.17901	-0.000724435	3.05473	50.3146	23.9785	2.04401	92.6886	4.13742	0.735844
0	4	306.242	2	0	6	50.58	22	1.55318	87.278	5	0.747009	-0.0133593	3.64457	315.8	2.14596	-0.0054872	6.13297	50.7815	22.5538	1.67288	89.9643	4.94711	0.758358
1	4	383.221	4	1	4	71.53	28	2.4786	105.193	6	0.811125	1.00985	4.31498	397.092	3.98579	1.18293	3.86116	72.9905	28.6486	2.5485	109.175	6.09031	0.814351
1	6	445.167	2	1	7	116.57	31	2.07428	114.087	8	0.507283	1.01822	6.53624	468.959	2.1216	1.03477	8.18782	123.709	32.6259	2.42942	121.466	8.44812	0.474894
1	4	350.174	3	2	5	78.13	26	2.31802	98.1052	6	0.898757	1.00684	4.59136	361.253	3.14185	2.31947	5.09283	76.1351	26.6771	2.64965	102.683	5.8915	0.883105
1	4	428.14	4	4	7	70.71	31	5.76408	122.947	5	0.406189	0.979259	4.84588	436.42	4.25177	2.50617	7.16143	66.4755	31.5382	6.07331	126.659	4.78789	0.368217
2	5	368.114	1	1	7	93.73	25	2.4409	93.4514	7	0.569169	2.02223	5.10917	371.973	1.07774	1.01659	7.22751	90.6695	25.1468	2.83317	95.1776	6.78278	0.568023
1	2	268.138	2	2	5	35.82	20	4.13058	78.9627	2	0.8846	0.996839	2.42448	286.192	2.16014	1.98498	4.82362	34.6195	21.0518	4.75043	84.3417	1.93936	0.846627
1	4	294.012	2	2	4	46.53	19	4.0118	77.3523	3	0.684342	0.983858	2.74326	316.354	2.12533	1.79991	4.28543	43.2227	20.4002	4.35411	83.4647	2.83261	0.65384
1	5	338.135	3	2	3	64.56	24	2.48368	80.0178	5	0.933801	1.01053	4.95829	362.26	3.27732	2.04275	4.79403	60.7106	25.6267	3.14599	85.9977	4.87376	0.899255
2	3	352.215	3	2	5	52.57	26	3.2743	105.852	4	0.812229	2.02352	2.93006	359.985	2.95124	1.97866	4.49091	51.8826	26.314	3.59958	106.127	3.9801	0.84381
1	4	294.194	3	0	6	50.8	21	0.947	80.0057	5	0.741081	1.02189	3.81305	299.827	2.96424	0.00035274	5.51264	49.3239	20.9219	1.28708	80.3138	4.88278	0.73218
1	4	287.163	3	1	3	58.37	21	1.3808	78.9062	5	0.853382	1.00444	4.73328	307.972	3.12228	1.82277	3.58162	57.181	21.8906	1.8684	81.6362	4.94075	0.866833
1	6	449.181	3	1	3	82.43	30	4.98668	122.234	6	0.703096	1.0088	5.32795	457.714	3.29493	1.84999	3.39342	83.1822	31.0499	5.40415	125.792	6.25327	0.678609
1	3	314.199	2	1	5	62.12	23	3.6942	90.2427	4	0.9012	1.0321	3.09441	316.273	2.01636	1.00748	4.91205	59.6502	22.9903	3.96645	90.471	3.87322	0.897609
0	3	287.038	2	1	4	46.61	18	2.4447	72.8938	4	0.799278	-0.0189826	2.98936	311.014	1.99342	0.978348	4.45269	47.2692	19.4416	2.62966	77.2972	4.0118	0.774288
1	6	439.157	4	2	7	88.6	31	2.767	116.571	7	0.52942	1.0157	6.0813	440.514	4.00072	2.03228	7.67549	86.6236	31.4419	3.1532	118.306	6.99054	0.512541
0	3	255.183	1	0	5	38.77	18	1.8526	71.408	4	0.703786	-0.0152701	2.9389	257.63	0.980779	0.000181556	5.15894	35.2623	18.2101	1.76488	71.6998	3.86712	0.684841
1	4	372.106	3	2	2	76.44	26	3.0572	96.6662	6	0.880196	1.01683	4.2656	387.669	3.06258	2.13732	6.1322	74.4042	27.2611	3.35797	102.403	5.84762	0.857701
3	7	364.128	2	2	7	139.93	27	1.02246	96.6311	9	0.492018	3.12492	7.49147	387.531	2.18229	2.46189	7.90504	143.522	28.6083	1.52148	102.724	9.22969	0.465722
2	4	413.211	2	2	9	82.53	30	3.1723	112.713	6	0.488676	1.99258	4.59659	412.622	2.06771	2.28038	9.68012	75.9626	29.9368	3.62587	114.188	5.85908	0.571832
1	8	466.125	4	3	8	100.44	32	3.6985	127.104	8	0.543325	1.00115	7.48225	467.732	4.1689	3.04821	8.91813	93.4194	32.427	4.17951	129.369	7.78202	0.524419
1	5	342.151	4	2	3	63.3	24	3.7406	95.8688	5	0.681605	1.0068	4.7749	357.023	4.05779	2.13496	2.99899	63.5858	24.8315	3.49626	99.4224	5.19675	0.56721
1	5	311.138	3	2	2	95.05	23	2.73082	83.5197	7	0.91971	1.01409	5.11997	323.611	3.04113	2.09648	2.16228	89.1501	23.6832	2.75403	87.0044	6.87796	0.921254
3	6	331.164	3	1	6	120.05	24	0.2534	83.8086	8	0.642916	2.9313	4.76389	351.484	3.11309	2.09641	6.95656	117.805	24.9057	0.452647	88.2203	8.06413	0.613164
2	5	374.184	1	1	6	93.73	27	2.1123	101.96	7	0.451866	2.02733	5.15281	376.371	0.990097	0.996864	6.45117	94.3536	26.9439	2.62155	103.093	7.00716	0.49467
2	3	396.11	2	2	7	59.59	28	4.1005	94.5784	5	0.547335	2.03895	3.39606	408.474	2.17476	2.01369	8.35648	62.203	28.8885	4.40894	98.9491	5.44191	0.61376
2	8	322.067	2	2	6	103.59	21	1.7952	81.5099	7	0.840149	1.97595	7.51449	335.386	2.20716	1.78181	6.9377	99.5733	22.4439	2.18215	87.1133	6.77696	0.793563
2	3	349.179	2	2	7	71.09	26	2.9702	101.25	5	0.755101	1.99907	3.94099	352.181	2.1697	2.15739	7.60511	68.7728	26.0791	3.22104	103.528	4.94559	0.743004
1	3	236.152	2	0	4	62.12	17	1.60998	63.0227	4	0.806264	1.03137	3.16682	246.646	2.04771	0.00636375	4.26169	60.5984	17.3962	1.51774	63.777	4.03442	0.807616
0	3	313.197	2	0	5	47.34	22	2.36178	79.249	4	0.732141	-0.0173423	3.05898	320.342	2.0179	-0.0078963	4.78585	46.5395	22.1888	2.1696	80.6001	4.16466	0.776504
1	2	283.168	2	2	6	59.89	21	3.23068	83.8797	4	0.88441	0.987345	3.09908	302.985	2.18518	2.13267	5.99379	57.9887	22.2558	3.78869	88.8984	3.94823	0.866625
4	7	320.106	2	2	6	126.72	22	0.55752	81.7204	8	0.61569	3.83514	7.19783	343.258	2.50447	2.07	7.05882	124.326	23.7623	0.916438	87.6357	7.90013	0.614465
2	3	389.248	3	1	6	55.81	28	3.2912	108.397	5	0.734345	2.01491	2.94218	388.21	2.94323	1.01357	7.06642	53.8653	27.8398	3.6784	109.033	4.93322	0.749898
0	6	432.274	3	1	7	76.9	31	1.968	117.265	8	0.615932	-0.000709295	5.77641	434.518	3.02572	1.21438	7.9725	74.3698	31.357	2.65266	119.973	7.92649	0.582479
0	7	415.184	4	2	6	66.97	29	3.46268	112.153	6	0.719817	6.62804e-05	5.72048	424.479	4.13284	2.44702	6.82019	62.8434	29.7709	4.24969	115.306	5.67201	0.697389
1	5	334.183	3	1	4	58.12	23	2.9261	92.1597	5	0.860277	1.00882	4.73591	353.314	3.10059	1.51135	4.51836	58.5961	23.9782	3.0922	96.1256	5.09418	0.876206
2	6	478.205	4	1	4	100.63	33	3.3704	122.826	8	0.646549	2.00874	5.1991	499.427	4.35164	1.99122	4.06241	106.074	34.7408	3.68879	130.031	8.41377	0.590252
3	4	305.174	1	1	10	97.36	22	1.28	84.3248	6	0.447869	3.03853	4.65674	305.228	0.908798	1.4843	10.0555	94.9035	21.904	1.77526	85.0479	5.80083	0.462548
0	4	285.091	2	2	3	66.22	21	2.39278	73.4485	5	0.812088	-0.0143998	3.49912	300.877	2.14862	1.96206	3.78855	59.5502	21.7238	2.70727	78.7772	4.78834	0.835152
0	7	379.201	3	3	8	80.11	28	4.03218	106.787	7	0.587717	-0.0012573	5.76394	384.752	3.09865	2.91825	8.1952	74.4027	28.3264	4.52066	109.741	6.63073	0.565293
0	5	344.221	3	1	6	58.56	25	1.94302	95.952	6	0.583025	-0.00613928	4.59472	345.21	2.99011	1.23097	5.58992	55.7786	24.7754	2.47307	97.196	5.73768	0.711993
1	5	486.207	4	3	7	95.32	36	3.9717	131.681	7	0.545309	0.998793	5.09237	502.287	4.16187	3.04613	7.77722	93.5695	37.2388	4.65062	138.308	7.18387	0.510317
2	3	364.103	2	2	7	59.59	26	3.7608	89.6604	5	0.735753	2.03761	3.30103	373.695	2.17363	1.99596	6.44893	59.8387	26.6775	4.17129	92.9019	5.22797	0.706449
1	5	328.079	2	2	6	69.02	23	2.34648	87.0237	5	0.652686	0.995223	4.39552	352.414	2.3095	2.07337	5.26442	69.1338	24.6919	2.7712	92.8766	5.04785	0.800088
0	10	489.306	4	1	8	108.98	35	1.97368	128.968	11	0.541279	0.0257779	8.31813	485.31	4.13298	2.31329	8.17412	108.112	35.3162	1.72782	130.494	10.8132	0.499971
2	5	295.063	2	1	3	110.5	20	-0.36252	70.4928	7	0.790695	2.03744	5.33646	331.547	2.06237	1.02566	3.21456	116.267	21.921	-0.235214	76.9539	7.29403	0.802752
0	5	467.278	4	1	9	71.44	34	4.1065	131.226	7	0.404851	0.0186949	5.05472	470.65	4.17178	1.01989	9.69998	69.9991	34.5702	4.3278	133.799	7.07878	0.376526
2	4	414.233	3	0	6	78.87	29	1.9746	103.2	6	0.651738	2.02096	4.26646	427.311	3.04742	-0.0288552	5.87843	79.2497	29.9415	2.12	107.619	6.25057	0.633454
1	6	369.141	3	1	3	91.14	26	1.57608	83.8257	7	0.869861	1.0066	5.85553	387.921	3.16393	1.12113	4.14113	87.708	27.0495	2.37172	88.608	6.78578	0.856761
1	6	407.196	3	2	4	98.56	30	2.62518	111.982	8	0.782588	1.00844	5.36969	416.219	3.23839	2.51985	4.39679	96.84	30.8961	3.67315	116.876	7.81247	0.791669
4	4	330.18	2	1	6	122.17	24	0.0009799	87.6678	8	0.587003	3.9773	4.1487	339.725	1.99273	2.14602	5.77586	123.511	24.3419	0.461468	89.9388	8.17306	0.544895
0	4	296.152	2	2	7	55.14	22	4.19788	85.96	4	0.718545	-0.016165	3.06294	302.613	2.04438	1.96349	6.73998	50.9607	22.4541	4.50176	89.1418	3.75615	0.720003
2	5	322.237	1	1	14	80.04	23	3.1476	91.0925	6	0.406135	1.99638	4.72636	312.596	1.00826	1.05273	12.5235	75.3257	22.1596	2.96417	88.5219	5.60271	0.458446
1	3	283.068	1	1	5	63.24	19	1.3985	70.1945	4	0.830791	1.01431	2.96092	307.403	1.11451	1.01385	5.63284	59.2576	20.4019	1.67684	75.7078	3.99383	0.843273
1	3	235.157	2	1	7	34.4	17	2.6936	67.9307	3	0.737826	1.00407	4.38656	238.344	1.94859	1.15139	7.41518	34.8502	17.0138	2.67375	67.7994	3.01956	0.689496
0	4	348.253	2	0	6	67.65	25	1.71748	96.604	6	0.685563	0.00131047	3.85676	352.737	2.09281	-0.008762	5.38195	66.3336	25.2065	1.92131	98.4262	6.08122	0.750533
1	3	294.231	2	0	8	41.57	21	2.0633	85.0777	4	0.696823	1.01892	3.08156	294.575	2.02196	0.0129815	8.40506	40.7161	20.834	2.05508	84.3232	4.07713	0.612757
1	3	356.076	3	1	2	40.62	23	2.6128	89.4175	4	0.827462	1.02693	3.03658	366.445	2.99022	1.01006	2.37429	37.9863	23.2624	3.08194	91.9728	3.91341	0.79001
1	7	447.173	4	4	6	81.29	32	4.2585	129.446	7	0.352844	0.994287	5.78124	465.431	4.39779	3.53263	6.51246	78.1632	33.7777	5.08783	135.297	6.8077	0.247424
1	5	427.133	2	1	4	99.5	28	3.52558	106.481	7	0.791773	1.01761	5.2233	433.357	2.02608	0.997576	3.7855	100.883	28.4667	3.98305	109.197	6.99482	0.761358
0	5	426.206	4	3	6	69.46	32	5.00808	123.772	6	0.554262	-0.00466847	4.77258	426.024	4.18473	2.60973	6.29729	68.3551	32.2009	5.18943	126.513	5.92527	0.532637
0	4	303.158	3	0	3	60.93	22	-0.4511	79.404	6	0.523245	0.0110166	3.86824	318.647	3.12935	0.000761151	2.80977	62.0718	22.6371	-0.154406	82.7377	6.09225	0.595298
1	5	335.212	3	1	7	63.05	24	1.7965	89.3842	6	0.771935	1.00815	4.64372	351.539	3.14466	1.69481	7.3297	58.9112	24.6829	2.03312	92.4226	5.91839	0.762938
1	5	331.181	3	1	3	81.91	24	1.8799	87.0987	6	0.914336	1.01155	4.60807	346.451	3.09105	1.47784	3.00983	78.6585	24.7164	2.2096	90.4739	5.92869	0.90769
2	2	281.117	0	0	5	36.42	18	3.1351	71.5654	3	0.351671	2.02195	2.38268	300.086	-0.00555968	-0.0261097	5.84722	38.6297	19.0111	2.96888	77.5094	3.47726	0.370677
2	7	339.181	3	2	5	108.52	25	1.35748	91.8769	8	0.851186	2.02011	6.81975	351.788	3.12904	1.98101	5.03765	104.159	25.7619	1.59792	95.9299	7.70606	0.822541
1	4	330.242	3	1	8	50.16	24	2.40282	95.6427	5	0.744797	1.00048	4.32042	342.222	2.98057	1.56356	7.36237	49.4716	24.5805	2.63473	97.6111	4.98189	0.751472
1	2	344.246	2	0	3	49.41	25	3.2796	100.691	4	0.630839	1.03315	2.06855	355.338	2.13211	-0.0128391	3.17038	48.2676	25.7746	3.76118	102.687	3.98822	0.698268
0	4	391.09	3	1	2	56.57	24	3.37188	94.352	5	0.774616	-0.00670159	3.80574	407.793	3.00786	1.01849	1.21822	56.3187	24.4366	3.64639	97.7098	4.98489	0.73938
0	4	417.138	4	3	7	55.84	31	5.126	115.758	5	0.395252	-0.0053755	3.87473	425.115	4.10412	3.10032	7.54469	53.2361	31.8215	5.55755	119.472	4.90841	0.360534
2	5	384.174	3	2	7	45.45	27	3.1296	111.265	5	0.333227	1.88842	4.67888	389.787	3.1394	2.27778	6.9863	41.0205	27.2315	3.5586	113.581	4.78291	0.353093
0	6	408.068	3	1	4	71.79	25	2.87498	94.569	6	0.712693	-0.00476253	5.81888	425.71	3.21265	1.01955	4.0263	70.2074	26.0801	3.36096	100.455	5.85682	0.677961
1	6	448.086	2	2	8	113.33	30	3.9099	113.038	7	0.483414	0.992088	5.87169	456.014	2.09525	2.04271	8.47875	113.557	30.5823	4.02536	117.427	7.09919	0.518496
2	6	367.176	3	2	4	127.66	27	2.05538	96.2719	9	0.851088	2.01651	5.72315	375.21	3.04424	2.01667	4.12689	121.936	27.6466	2.36633	100.311	8.75623	0.813627
1	3	277.179	2	0	6	52.65	20	0.2127	76.8687	5	0.706368	1.03023	2.73343	279.019	2.04303	0.00474882	5.70868	52.6936	19.7972	0.440094	76.2707	5.01238	0.727198
2	4	314.174	2	1	6	92.48	23	0.881	86.1825	6	0.763477	1.9824	4.18609	323.996	2.10628	1.84022	6.85385	91.0718	23.402	1.61454	89.4589	6.11546	0.705423
0	3	315.195	4	0	2	64.41	23	1.92818	84.021	5	0.781895	0.00806868	3.1596	332.829	4.37966	-0.0021354	1.89047	60.8714	23.8439	1.95247	86.6313	4.86092	0.764395
2	5	392.148	4	2	5	115.44	29	2.55008	102.726	8	0.758926	2.00907	5.19798	412.373	4.21096	2.28717	5.38388	116.167	30.5612	2.81527	109.506	8.24098	0.718576
1	4	307.046	2	2	2	70.32	22	3.13478	69.4713	4	0.683288	1.00506	3.50596	311.613	2.12729	1.9557	1.83501	63.6212	22.0639	3.48449	71.5086	3.76528	0.644537
1	3	272.152	2	1	2	43.78	20	0.5615	77.9988	4	0.800221	1.02253	2.77496	286.637	2.02064	1.01934	2.873	42.4871	20.691	0.841395	80.738	3.99952	0.864813
1	2	312.064	1	1	3	35.82	18	4.55398	75.9237	2	0.888103	1.00232	2.06519	330.388	1.16694	1.00355	3.44896	36.0276	18.9589	4.88735	79.7425	1.98165	0.853664
1	4	307.153	1	1	7	84.71	22	2.95802	85.0931	7	0.476578	1.01715	4.98292	308.32	1.04841	0.980881	6.82033	83.291	21.8225	2.84709	85.0835	6.68605	0.488252
1	3	340.075	2	1	4	41.57	22	2.5046	88.0327	4	0.855978	1.01683	2.93886	357.538	2.05218	1.00992	4.61207	41.4145	23.0236	2.95108	92.8974	4.0015	0.862718
2	8	349.105	3	2	6	109.06	24	0.3129	85.359	9	0.772129	2.02634	7.58158	373.579	3.19284	2.03798	6.49858	103.337	25.6728	0.785929	92.6228	8.75449	0.712972
0	5	339.206	4	1	3	73.12	25	2.21328	93.712	6	0.844047	0.016282	4.94921	359.535	4.02626	1.40542	2.86764	71.0464	25.8343	2.59768	97.4803	5.81949	0.829609
3	5	279.076	3	3	2	114.69	21	1.78748	74.6637	7	0.661126	2.98866	5.10939	312.655	3.18262	3.14519	4.0359	114.181	23.2354	2.61189	84.1063	6.91659	0.618438
1	5	327.206	3	1	4	72.26	24	1.84048	92.4457	6	0.913422	1.00897	4.61748	330.896	3.02948	1.18373	4.03901	70.773	23.8487	2.21698	92.3332	5.8059	0.917938
2	2	287.152	2	1	7	66.4	21	2.4008	80.7405	4	0.597562	2.03163	1.89266	291.687	1.99759	1.02502	6.52085	62.817	21.0556	2.4638	80.3703	3.85751	0.75985
2	4	345.169	1	1	7	87.74	25	1.0102	94.9324	7	0.438566	2.04334	4.86838	352.614	1.03734	1.01354	7.60184	86.5552	25.2788	1.46264	97.1411	6.86176	0.550658
1	5	335.175	4	3	3	76.19	25	3.2693	97.1288	6	0.588578	1.0158	5.73749	356.143	4.13068	3.05687	4.06163	73.2978	26.2533	3.78362	102.507	5.84978	0.56466
1	2	343.226	3	1	4	56.41	25	3.0717	98.1552	5	0.854349	1.0201	2.30163	357.035	2.95786	1.1986	3.68387	58.5043	25.7579	3.25811	101.817	5.18449	0.862787
2	7	392.207	3	3	6	113.45	29	2.7422	108.619	9	0.669507	2.02819	6.9706	397.991	3.07559	2.96448	6.76077	110.082	29.3697	3.05322	111.1	8.75189	0.60217
2	4	292.226	1	1	10	58.95	21	2.0467	86.4319	5	0.51239	1.99412	3.50977	288.769	0.94482	1.12261	9.51389	51.6472	20.6677	2.37906	85.3863	4.65074	0.528415
0	6	394.157	3	2	7	52.41	27	3.9249	102.702	6	0.711879	-0.0193633	4.82825	409.275	3.10362	2.20643	7.20913	48.9566	27.9952	4.0761	106.565	5.7883	0.654007
1	4	330.242	2	1	7	58.12	24	3.25252	97.9757	5	0.779764	1.01087	4.41914	328.899	2.07755	1.79131	6.68842	54.7681	23.6828	3.13131	96.1632	4.91948	0.802105
0	4	316.19	3	1	3	58.44	23	1.36762	86.8875	6	0.791439	0.00471699	4.27903	329.016	3.0847	1.5546	2.69922	56.7589	23.6434	1.54468	90.1079	6.01541	0.794769
2	2	300.084	2	0	5	41.13	17	2.322	72.9804	3	0.818053	2.00903	2.22353	316.785	2.00418	-0.0029366	6.23333	43.171	17.7312	2.16212	74.9961	3.3116	0.743837
1	6	377.149	3	3	8	102.95	28	3.6128	104.094	8	0.36686	0.984509	5.80128	383.226	3.04965	2.39262	7.89773	97.0336	28.471	4.04017	108.167	7.55606	0.380714
2	6	454.122	4	3	3	132.42	32	2.24708	117.036	9	0.623765	2.02372	5.80868	473.193	4.09726	2.66276	6.60083	136.404	33.5928	2.21797	124.338	9.33336	0.564812
0	4	364.07	3	3	6	44.1	25	5.21078	104.053	3	0.563961	-0.0159101	3.62718	385.694	3.18455	2.26346	6.31265	44.1536	26.428	5.60452	110.564	3.14515	0.481255
0	7	341.196	4	2	4	79.52	25	1.1571	92.971	8	0.776541	0.000521183	6.89988	356.224	4.10431	2.05	4.64974	73.689	25.778	1.63881	96.7467	7.69487	0.743695
1	4	381.151	2	2	8	73.2	27	3.45098	109.406	5	0.760033	0.976984	4.64653	390.851	2.2457	2.09803	8.18656	71.9734	27.6437	3.79217	112.262	5.1478	0.72058
2	6	422.207	5	2	2	114.35	31	1.02018	112.234	9	0.746928	2.03138	5.6878	438.735	5.48292	2.63038	2.10799	116.879	32.4903	1.43191	118.973	9.22371	0.696304
0	6	406.209	3	2	6	60.98	29	3.54718	104.336	6	0.73435	-0.0150132	4.92667	419.205	3.07956	2.38375	6.1748	60.1251	29.9071	4.05378	107.282	6.04026	0.728271
1	4	334.093	2	2	4	62.12	24	4.51788	81.6592	4	0.835307	1.00793	3.77327	355.88	2.08303	1.97951	4.72049	58.4603	25.2171	4.79532	87.4261	3.97806	0.775078
1	3	364.087	2	1	4	69.96	24	3.34438	77.8065	4	0.833286	1.02069	3.31575	389.624	2.07963	1.01504	4.84804	72.0188	25.5647	3.58622	83.1409	4.26728	0.829651
3	4	341.185	2	2	6	102.71	25	1.7177	94.0831	7	0.745116	3.02245	4.44935	352.428	2.14604	2.42187	6.33816	99.487	25.8861	2.2166	98.1916	6.83362	0.728049
1	3	244.121	2	1	5	62.12	18	1.70008	66.7047	4	0.857105	1.02549	2.98115	258.985	2.01808	1.03043	5.44334	61.1585	18.6755	1.84658	69.4714	3.98368	0.879371
1	3	301.215	1	1	8	56.13	22	2.58338	89.4177	4	0.802686	0.997891	3.52999	300.769	1.07938	0.996763	8.01254	53.7424	21.7822	2.88452	89.5713	3.89242	0.808282
2	5	300.122	2	2	5	85.25	22	1.5621	82.6014	7	0.648012	2.00677	4.77099	322.262	2.08791	1.93166	5.2288	82.1272	23.5339	1.99434	88.7105	6.75858	0.641497
0	3	351.115	3	1	3	53.51	24	2.5148	88.1695	5	0.620818	-0.00758767	3.15976	372.073	3.12603	1.05925	3.04452	52.6623	25.0386	3.03825	94.4314	4.99655	0.601076
0	3	248.141	1	1	6	27.69	18	2.8925	71.97	3	0.572045	-0.0104269	1.94058	246.727	1.02405	0.996581	7.09175	26.8849	17.7755	3.10329	71.5535	2.81015	0.547141
2	3	354.156	2	1	4	52.57	25	1.8758	87.5595	4	0.812097	2.01885	2.96466	371.292	2.09758	1.01238	5.02469	53.8466	25.8511	2.45359	90.1801	4.24515	0.816952
1	8	493.28	4	2	10	116.38	36	2.05428	134.974	10	0.53842	0.991293	6.51208	496.773	4.08742	2.2382	10.42	115.547	36.5846	2.55833	136.928	9.97033	0.532438
2	5	414.069	3	2	4	89.25	26	2.81578	100.524	6	0.801941	1.999	5.03743	440.228	3.11007	2.33293	4.43292	90.5558	27.6666	3.31125	109.304	6.11831	0.716595
3	6	409.132	4	3	4	130.56	29	2.9941	106.528	9	0.609612	3.1948	6.11027	432.161	4.24945	3.15756	4.78938	131.381	31.1543	3.57554	116.772	9.24545	0.511151
0	3	347.145	3	1	3	53.51	25	1.7811	86.9215	5	0.783514	-0.00148189	3.29132	363.536	3.02355	1.40883	3.53344	51.6864	25.652	2.24803	88.9596	5.01798	0.798358
1	7	325.165	3	2	4	99.73	24	1.13728	87.1262	8	0.904544	1.01596	6.9379	346.372	3.24348	2.07573	4.0173	94.7241	25.3951	1.68338	93.4037	7.75807	0.875121
1	5	449.095	3	1	5	80.76	28	1.39402	106.554	7	0.686504	1.0055	5.01696	464.762	3.21292	1.27467	5.83362	80.8443	29.1308	2.18361	112.509	7.13908	0.605404
1	3	334.226	2	0	8	58.64	24	1.9614	93.1577	5	0.545224	1.03059	3.20946	345.495	2.12359	-0.00920034	8.1841	58.1262	24.5645	2.21515	95.338	5.05884	0.54397
1	4	462.229	3	1	7	67.87	32	4.4685	126.153	6	0.606896	1.01388	4.17943	478.261	2.98774	0.999635	7.25436	70.2763	32.9468	4.61374	129.655	6.35149	0.56039
1	6	365.185	3	2	6	91.14	27	2.06698	100.864	7	0.842579	1.00229	4.82208	363.947	3.03539	2.25815	5.93358	84.3621	26.8279	2.28184	100.957	6.60887	0.846208
2	4	360.216	3	1	5	87.32	26	1.66772	97.6229	7	0.782124	2.01051	4.00539	365.495	3.03207	1.77096	5.29659	84.1313	26.0729	1.82623	99.2198	6.84608	0.775485
0	5	371.185	3	1	3	62.32	27	2.1023	103.143	7	0.761781	-0.00549579	4.84563	386.185	3.05608	1.01091	3.41137	65.0186	27.9175	2.52236	105.821	7.1228	0.74126
2	2	302.199	1	1	5	50.36	22	3.3209	89.6534	4	0.819804	2.01498	2.93093	314.455	1.16598	0.979232	5.28581	52.5124	22.7592	3.92876	92.4732	4.26193	0.797498
0	9	489.285	4	3	10	92.33	36	4.45618	139.509	9	0.412272	-0.00364411	8.57553	488.45	4.02011	3.06734	10.44	91.6442	36.3304	4.86308	143.002	8.88611	0.379973
1	2	293.235	2	0	6	38.33	21	3.836	86.1187	3	0.755717	1.02518	2.27982	299.524	2.13601	-0.00627935	5.91827	39.1237	21.1246	3.75509	85.501	3.03492	0.756046
0	2	324.116	2	1	5	6.48	21	3.5653	91.091	2	0.763905	-0.0223671	1.92285	341.816	2.03677	1.02828	5.54205	8.33827	22.041	4.14066	94.9837	1.92688	0.740536
1	2	206.178	2	0	3	35.82	15	2.70448	61.2497	2	0.770355	1.02588	2.03146	211.886	2.0418	0.00471914	3.5426	36.0358	14.9962	2.75312	60.1149	2.07105	0.764977
2	2	323.181	2	1	4	44.37	23	2.9754	86.0994	4	0.836853	2.02398	2.01439	327.773	2.02619	1.01668	4.23209	41.7417	23.1797	3.21147	87.2992	3.87324	0.863843
2	3	297.173	2	2	8	41.49	22	3.6778	90.2465	3	0.730381	2.01117	3.08788	302.749	2.0213	1.74251	7.88087	40.9999	22.3149	4.04849	91.5872	2.89952	0.718042
2	4	312.122	3	1	1	102.3	23	-0.15782	81.3884	7	0.703502	2.013	3.93112	325.766	3.07747	1.03231	1.09739	101.242	23.7779	0.944776	84.4052	6.94944	0.782609
1	2	348.184	3	2	6	49.41	26	3.29552	103.01	4	0.81454	1.02153	2.16627	354.053	3.0723	2.02056	5.80914	48.6455	26.3971	3.50881	105.079	4.2075	0.837663
0	3	290.145	1	1	6	44.1	20	3.56148	84.6325	3	0.804315	-0.0137537	2.79395	305.299	1.04784	1.01578	6.0896	43.8272	20.8021	3.61073	87.583	3.0891	0.809351
1	4	340.109	3	2	3	69.02	24	3.2417	93.0722	5	0.93084	1.01314	4.51615	359.581	3.14015	2.22143	2.99444	66.9109	25.0469	3.69126	98.3461	4.92455	0.905133
2	3	324.124	1	1	7	59.59	22	3.20692	88.6264	5	0.757132	2.01545	3.61917	337.659	1.06491	0.994596	7.70321	60.3702	22.6425	3.48719	90.7514	5.09461	0.710216
1	3	362.257	3	0	6	58.64	26	2.9027	101.55	5	0.739303	1.0215	3.08235	364.554	2.93999	-0.0221833	5.89343	58.4307	25.7893	2.66646	100.435	4.9575	0.752971
1	7	498.285	3	0	5	109.77	35	2.1161	126.52	10	0.459381	1.01627	7.12076	503.723	2.9828	-0.00613427	5.48016	112.491	35.7617	2.3874	128.606	10.0793	0.356595
2	4	245.109	1	0	6	60.77	16	0.8155	65.7596	4	0.678322	2.03139	3.88729	251.451	0.999504	-0.00626981	6.21541	59.0391	16.4625	1.33636	67.206	3.94882	0.656728
0	3	342.231	3	1	7	32.78	25	2.92884	100.434	4	0.564132	-0.00817776	3.0504	349.924	2.89109	1.02053	6.4778	33.0703	25.3077	3.44595	103.107	3.98632	0.590202
2	4	365.268	2	0	11	70.67	26	1.7121	102.752	6	0.431956	2.03428	3.84555	369.482	2.07186	-0.015613	11.3386	69.3421	26.3549	2.07126	104.226	6.02066	0.438352
2	3	361.156	2	2	7	68.87	25	3.9626	103.978	5	0.578137	1.99188	4.24351	371.031	2.08886	2.10138	7.44001	71.1958	25.7039	4.38353	107.032	5.16984	0.537883
1	7	382.161	3	1	5	66.29	25	2.1843	105.352	7	0.787678	1.00932	6.03702	405.522	3.15261	1.49476	5.99464	62.6612	26.2935	3.06423	110.15	6.65968	0.708934
1	8	413.243	3	2	9	96.43	30	2.46548	114.081	8	0.674421	1.01071	5.62821	422.886	3.13795	2.43253	8.98699	95.0348	30.6568	2.75699	116.363	7.76078	0.652676
0	6	391.258	3	0	3	80.12	28	0.00198007	104.386	8	0.630416	0.0142615	6.10551	392.7	2.99461	-0.00586045	3.68308	82.7978	28.0746	0.195117	105.19	8.08226	0.642838
0	4	365.07	2	2	6	59.23	24	3.8478	93.779	5	0.729048	-0.015818	3.98565	393.68	2.26478	2.20268	6.97111	56.9627	25.7476	4.20091	102.505	5.01068	0.665603
1	7	351.144	4	2	3	116.8	26	0.11478	88.7577	9	0.839	1.0228	6.97972	372.169	4.25699	2.02979	4.08289	111.374	27.2204	0.887835	95.3497	8.7997	0.838271
1	5	306.151	2	1	7	58.12	21	1.6682	83.5817	5	0.614805	1.00819	4.67383	308.867	2.05694	1.65923	6.9342	57.1234	21.1111	1.85881	84.2351	4.96746	0.689085
0	8	374.16	4	4	6	94.1	28	2.0944	101.79	9	0.479825	0.00424886	7.62456	386.759	4.15234	4.11374	6.50816	89.0737	28.8093	2.80578	108.245	8.52082	0.453734
0	3	375.22	3	3	8	39.19	28	6.64584	115.695	3	0.326868	0.00315392	2.99244	374.561	3.06641	2.26487	7.54702	37.0167	27.9071	6.85785	115.742	2.87494	0.289282
0	5	300.147	2	2	7	64.37	22	2.92528	83.838	5	0.78634	0.00405848	4.06655	314.679	2.13174	2.08435	7.21301	59.4922	22.9801	3.40154	89.4739	4.56237	0.763368
0	4	424.236	4	1	5	59.08	31	3.1071	117.645	6	0.681831	0.00932085	4.29734	437.478	4.11474	1.01117	5.80034	62.3442	32.179	3.59254	122.893	6.38909	0.65564
1	5	349.2	2	1	9	84.67	25	1.5531	92.7487	7	0.540063	1.00661	5.03261	347.252	1.90019	1.24873	8.60374	80.188	24.8107	1.6117	93.3181	6.76803	0.575077
2	3	359.947	1	1	5	56.05	17	3.87158	74.7715	3	0.782369	2.00332	2.91271	371.455	1.04934	0.950657	5.74675	52.733	17.9158	3.89301	78.2849	2.91864	0.730639
1	3	325.123	3	2	1	65.36	24	3.4323	87.2177	5	0.873345	1.03519	2.97863	332.26	3.07114	1.9835	1.88392	62.3808	24.571	3.5867	91.5785	4.97069	0.894156
2	6	343.164	3	1	2	109.56	25	-0.0506201	89.3805	8	0.72878	2.01586	4.77866	365.961	3.10699	2.11264	2.5809	114.121	26.294	1.057	95.0354	8.31939	0.781199
2	3	306.174	2	1	6	52.57	22	1.8144	84.101	4	0.788304	2.04436	3.02773	309.345	2.00403	1.01468	6.22459	49.9167	21.8554	1.87188	83.911	3.96107	0.80467
0	7	443.232	5	3	6	76.2	33	4.44938	125.961	7	0.560274	-0.000153065	5.79072	453.204	5.18343	3.0262	5.51912	73.3223	33.6278	4.94943	129.413	6.68696	0.543372
1	4	366.085	2	2	7	79.19	25	3.39358	87.5695	5	0.814553	0.984835	4.33819	376.552	2.13142	1.98546	6.75175	78.2564	25.6666	3.48022	91.3755	4.97629	0.811831
2	5	313.19	3	1	4	90.7	23	2.23368	86.4444	6	0.889269	2.01317	4.79824	323.079	3.04951	2.12711	3.96564	88.1157	23.1942	2.72209	87.5096	5.72719	0.895026
2	5	346.2	3	1	8	89.59	25	0.6617	94.3341	7	0.534518	1.99546	4.87987	353.872	2.94483	1.12385	5.87926	91.4852	25.2811	0.855281	95.5996	7.04179	0.547599
3	8	469.242	2	0	8	143.5	33	-0.029	116.943	11	0.332188	2.98159	8.12507	479.296	1.8901	0.0269742	8.36937	142.603	33.9683	0.489358	121.717	10.9771	0.29691
0	3	310.168	3	2	2	57.24	23	3.8245	88.784	4	0.846862	0.0077889	4.02652	329.58	3.24865	2.12842	2.00678	54.025	24.2298	4.13198	93.8388	3.93753	0.830978
1	4	286.078	3	2	2	66.03	20	2.8703	78.7032	4	0.921527	1.0106	4.37607	318.305	3.24863	2.09973	2.51756	63.2758	22.0215	3.31713	86.3187	4.06736	0.923926
1	5	344.148	3	1	4	98.66	25	0.83758	87.1902	8	0.872469	1.02588	4.87376	354.899	3.16448	1.63404	5.1243	97.7799	25.5778	1.16435	90.3214	7.82238	0.871466
1	3	339.231	3	1	6	56.13	25	3.32108	98.6507	4	0.864818	1.02735	2.97538	350.828	3.03527	1.02503	6.15536	54.4069	25.5288	3.46815	100.826	3.96111	0.865576
0	3	331.17	3	1	3	53.51	24	2.16982	87.8965	5	0.797827	-0.00417721	3.15649	350.163	3.08645	1.18089	2.95808	51.8386	25.1433	2.92767	94.1827	5.04939	0.77564
5	9	329.078	0	0	10	170.46	21	-3.8886	68.5137	10	0.19844	2.33203	10.4308	345.903	0.0446577	0.0515451	10.4226	171.262	21.9699	-3.31595	71.2789	9.8673	0.203578
1	6	393.226	2	0	5	108.73	28	2.66028	101.088	8	0.719415	1.02503	6.0469	390.123	2.12434	-0.0246083	4.55388	109.225	27.8755	2.70224	101.797	8.10697	0.65938
1	5	367.201	4	1	4	78.43	27	0.6835	99.5562	7	0.792244	1.01757	4.85485	383.198	4.25256	1.49241	4.19047	75.9374	27.6422	0.985368	102.347	6.96924	0.788743
1	2	294.117	3	2	3	41.99	22	3.18072	82.8507	3	0.883426	1.01724	4.0542	313.201	3.06411	2.03951	4.25689	38.6302	22.9701	3.72024	87.0643	2.99768	0.889514
0	6	331.164	3	1	1	80.56	24	-0.4721	84.7835	8	0.649971	0.0180844	5.9285	349.327	3.08651	1.23213	2.23218	78.0955	25.0582	-0.0703797	90.0379	8.0613	0.681969
0	6	397.194	3	2	4	73.12	28	3.77104	111.399	6	0.785088	-0.00745475	6.00557	409.566	3.12298	2.07436	4.50594	71.4014	28.9628	4.00875	116.042	6.13473	0.746525
1	5	323.148	2	0	5	110.94	23	-0.15922	78.1068	8	0.75244	1.03648	5.17834	337.008	2.14042	-0.00410962	4.71742	111.892	23.4888	-0.400817	80.7307	8.11596	0.729961
3	5	340.201	3	2	7	98.53	25	1.69828	93.6346	7	0.714237	2.99231	5.02156	351.386	3.07632	2.12109	7.52805	94.9095	25.6206	2.09501	97.1275	6.84322	0.686771
2	4	316.226	1	1	7	77.81	23	3.33228	92.8994	5	0.808538	2.00129	4.6025	319.172	1.09117	1.46194	7.28965	76.2428	23.1469	3.65167	92.3077	4.89203	0.794391
0	4	301.179	3	1	2	49.58	22	1.70864	83.3675	5	0.780386	0.0109737	3.97864	313.645	3.02304	1.3979	2.47213	49.7198	22.5081	1.96104	84.3452	4.88056	0.777514
3	7	412.211	3	1	9	103.26	30	0.9626	114.249	8	0.412459	3.07061	5.92626	410.514	3.12037	1.01324	9.05333	98.069	30.0043	1.30233	115.009	7.77149	0.439779
2	2	343.133	1	1	6	47.85	23	3.99948	87.5124	3	0.766692	2.02375	2.74836	358.321	0.959864	1.00757	6.3075	48.267	23.4728	3.93238	90.2038	3.29987	0.710422
2	3	286.179	2	1	3	68.16	21	2.8748	84.4024	5	0.897423	2.02317	2.93084	295.107	1.99576	1.0183	2.85963	68.8413	21.3339	2.84124	84.9456	5.0968	0.896938
0	4	283.168	2	2	5	62.71	21	3.87608	80.733	4	0.83509	-0.00364685	4.28757	295.811	1.99847	2.03978	4.94788	60.1461	21.5772	4.06489	83.3033	3.89336	0.839291
1	5	329.222	2	1	8	81.91	24	2.82508	93.2297	6	0.792815	0.992837	4.87112	334.394	2.18499	1.25834	8.07139	80.4971	24.1186	3.15133	94.5868	5.86734	0.78528
0	4	424.14	3	3	7	62.98	31	5.82058	107.646	4	0.448476	-0.00965953	4.33317	435.186	3.12527	2.60879	7.50423	58.8348	31.7966	6.04654	112.85	4.04781	0.426349
1	3	358.105	3	1	2	80.2	25	1.45968	75.9702	6	0.813133	1.01588	2.99172	382.587	3.13862	1.22589	4.55065	78.0859	26.531	2.30527	80.9169	6.07121	0.850354
1	2	232.194	4	0	1	29.26	17	2.1543	69.5914	2	0.70198	1.05056	1.88039	234.075	4.83766	0.00174952	0.565709	27.9844	16.4747	2.29562	66.973	1.84487	0.66886
0	4	243.081	2	2	2	58.8	18	2.4714	63.43	4	0.812524	-0.00923705	3.55723	251.129	2.05611	2.02956	2.32817	51.4613	18.4469	2.61229	66.3264	3.65678	0.812388
1	5	369.151	3	2	6	75.01	26	4.13938	102.079	5	0.830247	0.994205	4.8923	385.708	3.24164	2.26399	6.51145	75.4341	26.983	4.56466	106.437	5.21803	0.774883
1	8	377.046	3	3	4	125.93	25	1.77468	89.4765	9	0.686263	1.00176	7.62491	397.834	3.17415	3.81475	4.67577	120.487	26.283	2.60023	96.8362	8.4612	0.653215
3	3	344.221	2	1	8	97.78	25	2.87148	95.8716	6	0.676095	3.08189	3.60079	344.418	2.06181	1.90875	7.97351	95.3449	24.8298	3.31293	96.2066	5.87167	0.672463
0	6	438.174	3	1	6	57.5	27	2.26572	111.074	7	0.680945	-0.010224	4.67561	456.635	3.09651	1.72677	5.94474	57.7005	28.0888	2.29783	113.871	6.97925	0.597691
0	5	337.171	2	1	6	73.12	24	2.21088	84.607	6	0.795623	-0.0118779	4.53405	347.234	2.15304	1.544	6.01931	69.0654	24.614	2.64434	87.9308	5.81384	0.802407
2	4	335.175	4	2	3	73.91	25	1.5832	93.7289	6	0.835502	1.99192	4.61468	362.44	4.18512	2.56264	4.24804	71.9366	26.3723	2.10826	100.147	6.05273	0.851025
1	7	339.181	3	2	5	99.73	25	1.11588	91.4787	8	0.875966	1.00915	6.90808	350.597	3.16902	2.03953	5.35246	96.93	25.6416	1.81335	94.6739	7.6608	0.872084
1	4	264.147	2	0	4	50.8	19	0.4785	71.0417	5	0.75038	1.0304	3.91762	263.394	2.09964	0.0340806	4.25048	47.2381	18.9761	0.676421	70.8616	4.80568	0.760539
2	6	439.135	3	2	5	122.52	29	2.08854	111.024	9	0.735429	1.9788	6.71033	447.516	3.09935	2.17233	5.33524	121.034	30.1955	1.94312	114.83	9.11666	0.666206
0	4	288.151	1	0	7	70.4	19	1.75858	74.0408	5	0.669262	-0.0150982	4.47711	303.782	1.03611	0.00178766	7.5002	69.6648	19.9195	1.88619	77.2604	4.98595	0.655818
1	6	438.15	3	3	7	97.01	32	4.15432	112.637	7	0.559082	0.984446	5.4055	455.402	3.15277	2.73606	7.91417	94.1193	33.3321	4.55713	119.915	6.91447	0.489993
2	5	432.162	3	3	8	85.23	31	4.89368	124.163	6	0.530478	1.99758	4.98749	444.038	3.11259	2.62885	8.60567	86.805	31.9746	5.44189	129.439	6.07346	0.476716
0	4	480.083	5	4	5	38.39	32	9.1752	134.794	3	0.26661	-0.0150639	5.0319	491.792	5.20856	2.96499	5.45057	35.8437	32.9216	8.78364	140.59	2.89395	0.221953
1	6	437.189	4	2	5	103.32	31	2.2343	117.968	7	0.772609	1.00347	6.12399	449.446	4.29747	2.5039	5.06988	103.53	32.1334	2.72597	123.08	7.15571	0.74145
2	5	406.111	2	2	7	111.53	28	2.44558	103.055	8	0.733596	2.01728	6.07246	427.261	2.245	2.03331	8.00847	115.662	29.7219	2.59038	109.869	8.38013	0.688347
2	8	357.137	3	2	5	116.48	25	1.82722	93.2149	8	0.838086	1.98803	7.68492	375.01	3.21311	2.25833	5.51315	115.078	26.2913	2.24779	98.7901	7.96059	0.781436
2	5	393.162	3	3	7	82.74	28	4.4182	113.434	6	0.582278	1.96846	4.81263	405.843	3.18352	2.53146	7.21037	81.6058	29.0599	5.13182	117.828	5.90752	0.531309
0	5	400.19	4	3	5	71.15	30	3.89058	113.017	6	0.651404	0.00991797	4.85123	403.363	4.05304	2.60132	5.43453	68.8947	30.234	4.24371	115.799	5.84277	0.643794
1	3	249.184	2	0	3	56.13	18	1.52678	69.7227	4	0.824903	1.02394	2.97114	263.71	2.0421	0.0162948	3.12533	53.4333	18.7072	1.62399	70.8518	3.96003	0.824425
1	7	421.194	4	3	7	77.97	30	4.45588	119.181	6	0.609497	1.0056	6.3228	431.081	4.14916	3.10017	6.82596	74.3501	30.6704	4.77062	122.126	5.65281	0.584284
1	6	325.154	3	2	3	95.05	24	2.037	87.4882	7	0.927597	1.01779	5.81454	341.53	3.08925	2.00851	3.41773	92.4005	25.0185	2.53646	91.7677	6.80842	0.911737
3	2	260.152	1	1	4	61.36	19	1.39342	75.8572	4	0.716497	3.08053	3.34055	282.628	1.0189	1.0061	5.49667	64.869	20.1954	1.75888	80.0838	4.34906	0.637772
1	6	384.216	3	2	8	94.48	28	2.962	107.797	7	0.703321	1.00296	5.74746	392.081	3.13917	2.22954	8.33291	93.737	28.6847	3.39359	111.709	6.98997	0.678803
0	4	340.226	4	1	4	41.37	25	2.3401	97.3145	5	0.790216	-5.25713e-05	4.07731	359.032	4.0021	1.48276	4.28593	40.2441	25.9324	2.49913	100.571	4.92976	0.786308
1	7	325.165	3	2	3	99.73	24	1.1053	87.2182	8	0.907046	1.018	6.81647	336.842	2.99403	2.02935	2.98874	93.682	24.5778	1.46175	90.089	7.64405	0.903727
2	5	326.138	3	2	6	103.41	24	1.59728	85.1759	7	0.841056	1.99543	4.79912	335.931	3.1435	2.26833	6.0141	102.655	24.6099	2.4968	89.0144	6.86229	0.777743
1	5	345.253	3	1	10	63.05	25	2.686	97.9467	6	0.66237	1.00433	4.36364	356.997	3.02785	1.38788	9.01009	59.5492	25.553	2.93641	101.107	5.73245	0.675032
1	4	313.006	1	1	5	75.43	18	0.2715	67.6608	6	0.79185	0.995775	4.42113	335.883	1.21793	1.88171	5.22529	76.1529	19.4618	0.757526	72.5892	6.19097	0.807833
0	2	334.262	2	0	8	40.62	24	3.4759	97.494	4	0.637736	-0.0174541	2.36998	346.433	2.08929	-0.00662899	8.05499	40.8074	24.8466	3.65391	101.344	4.0094	0.593337
0	8	460.222	4	3	5	114	34	3.6001	125.02	9	0.534469	0.0140784	8.126	466.966	4.18832	3.19446	5.44855	110.773	34.5509	3.73234	128.124	9.05316	0.47749
1	4	346.226	2	1	8	50.8	25	2.54712	99.9117	5	0.580513	1.01785	3.78991	341.288	2.04928	1.019	7.76583	49.4386	24.5853	2.78231	97.6867	4.9357	0.711358
1	3	323.129	2	1	6	47.56	22	3.2047	87.2127	4	0.817762	1.01489	2.99746	331.908	2.03409	1.00738	6.12508	44.8569	22.166	3.45071	88.6745	3.89671	0.81195
1	5	317.185	3	1	6	80.12	23	0.74	84.2257	7	0.784876	0.998763	4.74752	327.756	3.10064	1.61206	6.108	77.2689	23.3485	1.00738	86.6433	6.7193	0.783208
2	4	304.106	2	1	6	95.94	22	0.8754	78.5175	7	0.760446	2.05605	4.0136	314.715	2.09088	1.02208	5.78506	94.8906	22.6572	1.45263	81.5451	6.91767	0.769829
2	4	405.216	4	2	6	101.88	30	4.14278	112.657	7	0.753749	2.00658	4.64837	414.849	4.30356	2.2604	5.64832	99.6918	30.7585	4.23285	117.212	7.09309	0.723177
0	5	269.116	3	2	3	71.94	20	2.69668	71.845	5	0.856194	0.00767767	4.87618	273.783	3.03701	1.93602	3.44925	65.9349	19.9926	2.78386	73.4111	4.78137	0.865355
1	7	408.216	3	2	8	87.48	30	3.16608	114.046	7	0.671394	0.998264	5.72317	413.88	3.12547	2.32423	8.28269	85.7579	30.4131	3.56976	117.09	6.845	0.652498
1	6	333.121	2	1	5	90.93	24	1.7894	85.7947	7	0.652411	1.02159	5.84765	334.575	2.07663	1.02452	5.05942	87.5143	24.1387	1.89524	87.7304	6.66147	0.6202
1	2	241.067	1	1	3	23.47	16	2.6382	62.8368	2	0.822815	1.01273	1.78034	256.732	1.02229	0.997117	2.97692	22.9818	16.694	2.94931	66.2036	2.04917	0.815994
2	9	484.226	4	2	9	116.3	34	2.33938	130.641	9	0.55716	1.99998	7.35399	493.267	4.2873	2.77654	9.20839	114.054	34.9997	2.97715	134.846	8.83537	0.549814
1	4	317.12	3	1	2	62.3	22	1.5233	84.2292	5	0.841434	1.01081	4.69812	334.538	3.01345	1.33415	2.84457	63.5797	22.8207	2.04815	88.3718	5.12789	0.851899
2	5	342.206	3	1	5	89.25	25	1.7553	94.9835	6	0.850912	1.99402	5.05371	351.744	3.02941	1.19656	5.56411	89.3764	25.4779	1.79831	96.556	6.15772	0.837488
2	3	339.231	3	1	6	64.92	25	3.48668	98.7674	4	0.833689	2.01284	3.24348	353.472	3.15359	1.02395	6.04114	62.8118	25.6955	3.72136	102.44	4.12723	0.806988
1	5	330.112	3	3	5	87.9	25	3.17958	91.9162	6	0.776013	0.993494	4.79328	350.29	3.28943	2.92368	5.28469	82.6197	26.3637	3.80815	98.5913	5.69869	0.731569
1	7	425.121	3	3	9	96.1	30	4.02348	112.148	6	0.408445	0.970472	5.53749	437.442	3.22204	2.75624	9.18096	94.8027	30.9198	4.33358	116.141	6.01561	0.431553
2	3	344.21	1	1	10	67.43	25	2.566	98.5704	5	0.506283	2.02451	3.79864	338.122	1.00566	0.974627	10.0836	64.2334	24.326	2.82143	98.1201	4.81288	0.541577
2	4	385.237	3	1	7	84.66	28	2.2358	108.658	6	0.705174	2.00767	3.91312	390.677	3.04238	1.01351	7.07156	87.5687	28.2942	2.32644	110.812	6.05045	0.725519
0	5	227.062	0	0	8	59.32	15	0.82628	58.166	4	0.348976	0.0145226	4.0214	251.475	0.000746489	0.0378957	9.51402	62.1578	16.6338	1.29979	62.8968	4.12787	0.311797
1	2	226.091	2	2	2	49.81	17	2.87038	64.7754	2	0.800281	0.988205	2.2209	247.203	2.02801	1.88758	3.73656	50.7806	18.2941	3.36473	69.982	1.96904	0.794149
2	4	249.046	2	2	2	94.46	18	1.20688	55.4089	6	0.835695	2.02688	3.71021	259.837	2.04128	2.03431	3.39563	85.7477	18.579	1.60663	58.0288	5.65846	0.834406
1	4	310.969	2	2	2	65.78	19	3.8823	75.9812	4	0.855743	1.0002	3.74409	331.092	2.12178	1.98904	4.71648	62.1768	20.3293	4.10628	81.4264	3.90966	0.894029
0	4	298.132	2	2	7	55.57	22	1.9923	82.932	5	0.57928	0.00868142	3.57372	309.957	2.12514	1.86109	6.91993	52.6854	22.6906	2.42102	86.881	4.78517	0.602006
0	5	255.101	2	2	4	68.03	19	2.3064	69.424	5	0.784017	-0.00255561	4.29071	271.747	2.04688	1.6109	4.60825	64.8764	20.0146	2.41281	73.8817	4.82841	0.780163
1	6	341.185	3	2	5	71.76	25	1.0589	94.4162	7	0.650322	1.01426	5.75492	351.471	3.16457	2.02309	5.28133	68.4691	25.7866	1.60296	97.7556	6.73161	0.711492
1	4	293.116	3	2	4	75.01	22	1.53768	79.7377	5	0.927482	0.992414	4.31506	307.24	3.0871	2.0663	3.96342	70.6167	22.8112	2.15078	83.5393	4.86279	0.92737
0	4	312.195	3	1	4	60.23	23	2.17618	87.362	5	0.854746	0.0118761	3.87125	324.368	3.06888	1.04887	3.51851	61.1129	23.5025	2.70704	89.7016	4.96965	0.858222
2	7	423.227	7	1	5	111.37	31	2.10998	110.819	8	0.745966	2.00447	5.33167	430.861	7.976	1.96621	5.19961	88.8781	31.2893	1.98717	113.268	7.8893	0.729159
3	4	305.174	1	1	6	94.38	22	2.48548	84.8092	6	0.752249	3.00015	4.99732	306.836	1.43416	1.03204	5.95768	91.9941	22.1468	2.8798	85.101	5.83119	0.800889
1	4	327.158	3	1	3	71.53	24	0.8423	88.0072	6	0.835404	1.00433	4.66504	334.657	3.06398	1.31614	3.92006	71.3095	23.9944	1.26539	88.2759	5.91478	0.856724
2	6	477.238	4	2	5	113.52	35	2.7982	130.29	9	0.640514	2.0254	6.21881	491.436	4.35111	2.26448	5.55485	114.113	36.3	3.64914	136.465	9.27468	0.580906
1	3	339.231	3	1	6	45.23	25	3.0834	100.222	4	0.810268	0.998756	4.47823	351.628	3.09975	1.36189	5.32134	46.1283	25.3091	3.3939	101.099	4.09839	0.84209
1	6	483.053	3	2	5	107.34	32	3.15698	110.171	7	0.655053	1.01085	5.81942	507.326	3.1457	2.00783	9.36011	107.969	33.5845	3.49757	119.209	7.24465	0.559817
1	5	284.08	2	1	3	96.26	21	0.91988	72.4547	6	0.505532	1.02657	5.13384	310.87	2.15805	1.04013	3.50823	94.7855	22.8618	1.64034	80.3102	6.09844	0.578351
1	4	418.036	2	1	3	79.19	24	3.33188	91.3535	5	0.81541	1.0109	4.08362	437.277	2.07696	1.00225	3.39696	78.1534	25.0288	3.70238	95.8144	4.96085	0.770288
1	3	356.11	2	1	4	41.57	24	2.3181	87.8782	4	0.664715	1.02146	2.87465	374.301	2.0866	1.00934	5.55247	40.3579	25.0152	2.85626	92.1669	3.98331	0.746631
1	3	287.152	2	1	6	47.56	21	2.9864	82.2247	4	0.646094	1.01079	3.0373	293.458	2.07174	1.02042	6.44247	46.8885	21.2643	3.1599	83.5148	3.92121	0.683706
1	4	328.179	3	1	5	71.35	24	2.13798	89.3417	5	0.898745	1.02926	4.07821	332.669	3.06056	1.00582	4.86089	70.7019	24.1568	2.23393	88.687	5.00077	0.905762
1	5	399.216	3	1	6	82.97	29	2.30752	109.54	7	0.742495	1.00725	5.06945	417.007	3.08371	1.08353	6.17294	82.0676	30.3055	2.79248	115.165	6.9264	0.714876
0	4	327.158	3	1	4	62.74	24	0.8594	88.201	6	0.769681	0.00992394	4.36674	340.235	3.12109	1.12608	4.20661	62.4286	24.4845	1.35799	90.2029	6.01074	0.695466
1	5	341.222	3	1	5	81.91	25	2.96918	95.7327	6	0.890156	1.00582	4.74598	352.748	3.26626	1.83168	4.35446	82.7036	25.3491	2.95033	97.4236	6.03072	0.903706
2	5	309.115	1	1	8	91.22	21	1.30298	79.9229	6	0.757033	1.98548	4.95715	314.286	1.30397	1.31989	7.94282	87.9395	21.233	1.16694	81.1549	5.93392	0.733873
0	3	335.181	2	1	3	47.34	24	2.91688	87.002	4	0.853202	-0.0173377	2.91217	345.906	2.09287	1.02095	2.63123	47.054	24.5938	2.99505	89.2251	3.98659	0.842316
2	3	276.091	2	1	5	81.42	20	0.8976	70.1491	5	0.783827	2.00837	3.04761	292.893	1.90025	1.03109	4.18466	83.7244	20.6077	1.19913	72.6303	5.01852	0.8026
2	3	251.163	2	0	4	76.36	18	1.09258	66.6565	5	0.734332	2.04138	3.32257	250.838	2.07015	0.0123794	4.50007	75.2345	17.7774	1.02734	65.0282	4.91802	0.720296
1	4	322.123	3	3	4	70.19	24	2.5124	86.5947	5	0.80216	1.00272	3.90637	339.355	3.17186	2.96366	4.99212	65.8922	24.9549	3.08383	92.4819	4.7729	0.778846
2	3	318.149	3	1	4	88.99	23	1.49938	80.2659	6	0.881419	1.99556	3.01734	340.255	3.14089	1.74471	4.14678	88.0247	24.2166	1.73709	85.0645	6.04473	0.871809
1	7	402.089	3	2	6	114.72	28	2.57508	99.742	8	0.738554	1.01281	6.68988	408.199	3.09877	2.04761	6.04611	114.409	28.5255	2.68952	102.529	7.85226	0.713743
2	5	324.18	1	0	7	113.74	23	-0.90592	81.8615	8	0.629456	2.02763	5.4827	330.412	1.07731	-0.00982285	6.91071	110.385	23.0706	-0.899497	83.0504	7.97622	0.639898
1	3	339.156	2	1	5	56.13	24	3.11718	83.0622	4	0.838807	1.02563	2.8014	344.999	2.04071	1.01972	5.2889	53.4541	24.1397	3.52845	84.4514	3.96317	0.875407
1	5	354.217	4	2	2	69.78	26	2.54612	101.621	7	0.662916	1.02045	5.14483	369.893	4.14212	2.0521	2.52941	67.1513	27.0586	2.63418	106.257	6.79108	0.646998
1	5	366.169	3	2	8	95.2	27	2.21398	99.6892	7	0.572281	1.00377	4.89672	370.93	3.12497	2.4308	8.00103	92.7123	27.3746	2.48609	103.297	6.99506	0.626772
1	3	473.051	3	2	6	62.3	29	4.2305	116.35	5	0.637415	1.01146	3.50174	501.376	3.14359	2.21238	6.83074	63.1056	30.4931	4.726	124.081	5.20703	0.533081
1	2	293.124	1	0	5	57.61	20	2.4543	65.9158	4	0.79213	1.02567	2.01134	299.311	1.00805	-0.0149277	4.97648	53.9838	20.0185	2.30257	65.5383	3.90143	0.776307
0	3	383.257	3	1	8	45.55	28	3.8011	111.753	5	0.641122	-0.00163937	2.95871	396.639	3.05701	1.08793	7.3626	40.5884	28.8972	4.13596	115.798	4.79991	0.622423
2	5	336.17	4	2	4	98.86	25	1.2008	90.6539	7	0.877364	2.01219	5.02873	355.632	4.25296	2.09277	4.43223	98.5191	26.0272	2.2711	96.6625	6.98873	0.829933
1	5	422.232	4	2	8	88.33	31	3.5196	116.854	7	0.657795	1.00721	4.94799	425.122	4.1398	2.3274	7.99943	83.1035	31.2864	3.68668	118.583	6.79884	0.62247
1	4	404.119	3	3	6	87.03	29	3.67558	111.062	5	0.678958	0.98537	4.84656	410.185	3.10049	2.9298	6.12863	88.1581	29.5345	4.08983	115.095	5.26659	0.640393
1	6	319.201	4	1	4	75.77	23	1.246	85.7308	7	0.667492	1.0175	5.87585	328.277	3.93492	1.21792	3.67181	71.0328	22.9784	1.56534	87.1551	6.75905	0.780841
1	5	248.002	1	1	4	65.26	15	2.3403	59.8444	5	0.384446	1.0103	4.71085	265.327	0.974966	1.4088	4.18658	62.8002	16.2791	2.67223	65.1035	5.07516	0.444443
1	3	316.215	2	1	8	41.57	23	2.38172	93.1357	4	0.591294	1.01794	3.19512	321.475	1.98929	1.00982	7.94614	43.9185	23.1048	2.40659	94.1776	4.19794	0.570827
2	6	378.136	3	2	3	105.69	26	1.38752	101.109	8	0.620113	1.98712	6.46308	383.338	3.05851	2.26594	3.70912	105.433	26.6624	1.67134	102.496	8.04264	0.494091
1	4	275.163	1	1	5	65.36	20	2.23408	78.6997	5	0.894631	0.996989	3.52271	282.492	1.05748	1.00721	5.04748	62.0166	20.4729	2.56273	80.951	4.77589	0.907126
0	6	382.189	3	2	7	63.95	28	3.62748	106.182	6	0.728679	-0.0164453	5.49013	386.831	3.20519	2.03256	6.64159	60.5608	28.4319	4.01829	109.59	5.70264	0.732753
1	7	358.077	2	1	5	120.23	23	-0.35212	85.9383	8	0.763366	0.996772	6.93845	376.056	2.16826	1.48283	5.4596	122.459	24.3901	-0.146022	90.0444	8.1338	0.748873
0	4	408.253	3	2	8	58.44	30	4.1225	117.59	6	0.617474	-0.0163478	3.84669	407.577	3.04804	2.09608	7.35273	54.9012	30.2097	4.24158	119.951	5.7953	0.631064
3	5	342.098	2	1	6	103.01	23	0.5632	83.0188	7	0.655546	3.0254	5.01762	354.068	2.10468	1.46155	5.74623	97.3833	23.66	0.747379	85.8642	6.86356	0.671683
1	2	288.184	2	0	3	41.57	21	2.0038	82.5127	4	0.807157	1.02933	2.18494	306.051	2.04231	-0.014567	4.40112	40.5192	21.8935	2.23939	84.8774	4.00207	0.787947
1	5	329.076	2	1	5	72.47	21	1.8626	82.423	5	0.837085	1.01259	4.74495	351.982	2.05373	1.68388	5.76797	71.5932	22.2282	1.88147	87.7319	5.15663	0.828078
1	5	439.19	4	3	7	82.43	33	4.29978	126.804	6	0.555254	1.0172	4.74674	444.254	4.16089	3.08837	7.05824	81.236	33.5875	4.86798	129.689	6.09372	0.526887
2	7	362.149	3	3	5	118.85	27	2.76068	100.646	8	0.720164	1.98779	6.68756	374.894	3.18041	2.96824	6.12752	115.099	27.9193	3.4667	105.293	7.58769	0.666606
1	4	245.153	2	1	2	60.15	18	1.54608	68.6338	4	0.85839	1.0043	3.6811	240.65	1.98641	0.980961	1.97292	56.7926	17.4291	1.51437	66.6243	3.75297	0.843633
1	7	352.128	4	2	4	125.01	26	0.4232	86.2772	9	0.845163	1.01569	7.19764	375.239	4.24127	2.05682	4.90472	121.428	27.528	0.986078	94.1261	8.93156	0.812234
1	1	197.214	0	0	7	12.03	14	3.6129	65.5147	1	0.614749	1.00889	0.755914	208.192	0.141037	0.0268308	7.00739	11.2608	14.1058	3.70884	64.55	1.01883	0.5892
2	4	268.121	3	2	4	69.19	20	2.07488	73.7895	4	0.89036	2.01641	4.6886	281.479	2.97655	1.7216	4.13693	68.7583	20.6323	2.3384	75.6177	3.96509	0.906184
2	5	418.258	3	1	8	96.55	30	1.8932	113.171	8	0.49646	2.02285	5.05044	426.725	3.13073	1.55541	8.28981	95.8815	30.7617	2.6446	116.969	7.98306	0.465392
1	3	352.99	1	1	7	40.54	19	3.0429	74.2828	3	0.765023	1.00125	2.47487	369.713	1.00165	1.55722	5.77472	38.7287	19.9323	3.37979	76.2535	3.04394	0.748966
2	4	347.095	3	2	3	84.81	24	2.47268	87.4139	6	0.892851	2.01205	3.97648	373.504	3.15067	2.0517	5.11452	84.4081	25.6547	3.11143	94.5557	6.17379	0.857465
0	4	367.19	3	1	5	73.64	27	2.09878	100.41	6	0.590051	0.000899196	3.95058	372.722	2.93772	1.02246	5.19894	71.5566	27.2268	2.99989	102.961	5.87538	0.73975
1	6	427.211	3	1	9	100.89	31	3.54708	113.302	8	0.605067	1.03022	6.27901	437.924	3.15589	1.0234	9.51006	102.029	31.8946	3.90188	118.468	7.90565	0.566146
1	2	314.236	1	1	10	32.34	23	2.9627	97.0477	3	0.531806	1.01491	2.5775	313.337	1.05312	0.994735	10.4256	30.5737	22.627	3.12459	95.514	2.93315	0.566247
0	5	355.201	3	1	1	80.54	26	1.27098	97.159	7	0.708901	0.00443101	4.7945	363.685	3.08399	1.37392	1.98915	80.4634	26.415	1.78154	99.2623	6.91776	0.80033
1	3	349.237	1	0	8	69.72	25	1.5441	97.5687	6	0.410526	1.02623	3.30566	345.906	1.02702	-0.0161339	8.60116	67.9237	24.4858	1.24024	96.1018	5.93503	0.545499
1	6	333.162	2	1	7	81.91	23	1.96498	92.3357	6	0.821307	0.991227	5.437	341.702	2.13241	1.22098	7.18424	80.3237	23.575	2.22911	94.1169	6.00589	0.819347
3	3	341.07	2	1	6	85.15	22	3.01988	84.7202	5	0.742842	3.02323	3.34739	357.069	2.04485	1.00973	6.15787	87.8133	22.9261	3.40567	87.9598	5.21978	0.749175
3	6	343.164	3	2	4	103.37	25	-0.2273	91.8587	8	0.662984	3.11104	6.12545	369.613	3.21868	2.24756	5.6141	102.357	26.6768	0.248645	98.7462	8.14284	0.593626
1	5	418.192	4	3	4	86.84	31	4.0731	114.231	7	0.69185	1.01387	5.13165	422.562	4.03479	3.06871	5.55076	83.4951	31.4897	4.48768	117.768	6.98481	0.654995
1	8	417.285	3	1	7	99.31	30	2.49288	114.307	9	0.727444	0.99974	4.76003	418.332	3.18875	2.01998	7.57352	96.8887	30.298	2.88174	116.231	8.78621	0.696094
1	4	346.189	2	1	8	67.87	25	1.7221	95.5772	6	0.574865	1.02265	3.98479	352.944	2.03093	1.01543	7.9828	65.7743	25.4039	2.04625	98.4404	5.97325	0.576329
0	9	482.268	3	1	10	113.58	33	1.84468	125.418	10	0.496361	0.0101233	8.00107	489.228	3.00524	1.70752	10.4026	114.74	33.7416	2.34242	128.552	9.77767	0.466517
1	7	453.183	5	3	3	72.6	32	2.1258	124.272	8	0.617002	1.00125	6.97839	465.986	5.14407	3.14041	3.68983	66.4577	33.2169	3.37135	130.509	7.66729	0.522723
2	4	399.135	3	2	6	83.38	28	4.34558	106.46	6	0.756086	2.03571	4.33458	410.556	3.09826	2.06614	6.46301	85.7844	28.9379	4.68846	111.533	6.30213	0.703788
1	5	396.216	4	1	5	74.77	29	1.2984	109.384	7	0.759689	1.00975	4.72084	402.328	4.17766	1.80395	5.31353	72.5972	29.3306	1.87166	111.335	6.91324	0.770284
4	4	333.18	2	1	6	106.33	24	0.2191	89.4373	8	0.558749	3.9674	3.80801	343.901	2.01224	2.06249	6.19469	105.465	24.6014	0.467097	92.8413	7.99315	0.569494
2	5	360.033	2	2	4	58.54	23	3.491	87.0604	5	0.496575	1.99287	4.46712	379.846	2.093	1.97953	6.55143	54.0498	24.5369	3.90951	92.802	4.97903	0.452641
1	5	327.158	4	2	3	69.81	24	2.2558	89.8593	6	0.875806	1.00916	4.95554	349.739	4.09689	2.12296	3.35433	68.1286	25.1821	2.80985	95.284	5.76555	0.860009
0	3	260.189	2	1	6	25.36	19	3.2795	78.353	3	0.733959	-0.0181874	2.79673	258.413	2.03791	1.03503	5.46396	23.5067	18.6235	3.47324	77.2015	2.77537	0.726514
2	3	394.18	3	2	7	85.23	29	2.73028	106.234	6	0.708373	2.0307	3.33219	409.065	3.07902	2.01578	7.5137	87.9213	30.2481	3.56643	112.75	6.37379	0.665145
1	4	344.221	2	1	4	81.48	25	2.08678	95.4937	6	0.907821	1.01571	4.14249	353.305	2.16303	1.27923	4.42553	83.4006	25.8249	3.18869	99.6262	6.06361	0.864778
2	6	317.185	1	1	9	99.93	23	1.41998	87.8524	7	0.66818	1.9764	5.4307	315.768	1.35212	1.36954	8.86194	94.806	22.8012	1.57838	88.2518	6.58899	0.652804
1	6	322.189	2	1	8	61.84	23	2.3173	88.5407	6	0.585309	1.00127	4.96338	310.077	2.01306	1.14015	7.31413	56.0264	21.9356	2.49832	86.5564	5.25275	0.741519
0	4	396.253	3	1	7	66.4	29	2.8324	111.693	6	0.525054	0.00888002	4.47797	397.389	3.11982	1.7754	7.46107	63.4091	28.9878	3.34349	112.116	5.90859	0.552008
0	3	348.241	2	0	6	49.85	25	2.3036	97.785	5	0.546624	-0.00902653	3.2908	363.048	2.19835	-0.00169265	6.75593	49.7415	25.998	2.61682	102.696	5.17526	0.607558
2	4	245.096	2	2	4	58.04	18	1.565	67.4425	4	0.802604	2.00005	3.69635	269.498	2.13353	1.43546	4.1638	55.1896	19.3912	1.97107	72.3395	3.99934	0.814574
2	3	306.14	2	1	4	50.36	21	2.9252	85.1604	4	0.840405	2.00737	3.35642	310.183	1.9986	1.16915	4.41977	51.8409	21.2512	2.86876	85.8102	4.25171	0.849439
2	6	333.216	3	1	8	81.07	24	0.8735	90.1014	7	0.690216	1.99793	4.76712	343.421	3.06711	1.73741	8.16601	77.8569	24.4094	1.08989	92.2394	6.70956	0.680577
0	8	360.191	4	1	3	96.51	26	-0.45292	89.62	9	0.719944	0.02982	7.58229	372.048	4.14575	1.34868	3.8002	92.6834	26.4494	-0.0834024	93.1829	8.69792	0.740501
1	4	425.174	4	3	6	90.27	32	3.5264	121.544	6	0.611998	1.02895	4.13786	436.971	4.0781	3.03745	6.00575	89.4703	32.8702	3.62425	125.303	6.08956	0.545243
1	4	318.194	2	1	8	50.8	23	1.3769	90.2237	5	0.735842	1.01776	3.85455	316.065	2.00772	1.02798	7.66934	49.193	22.714	1.66658	89.9748	4.9852	0.744933
1	3	285.137	3	1	3	47.56	21	1.5347	78.8687	4	0.856937	1.02709	3.0834	291.008	3.04976	1.02235	3.01741	47.0624	21.0578	1.78956	78.2415	4.02276	0.867711
0	5	311.127	2	2	4	64.43	23	1.7542	85.314	6	0.637303	0.00714421	4.30955	322.564	2.11775	2.01428	4.47411	64.5177	23.7995	1.96125	89.1058	6.01932	0.726966
0	4	260.152	1	1	6	53.33	19	1.98418	73.586	4	0.733916	-0.00989819	3.17603	264.805	1.03999	0.979521	5.82437	51.3242	19.0714	2.12121	74.9286	3.93346	0.751973
1	4	336.114	3	2	3	72.5	24	4.61666	93.7387	4	0.830086	1.00837	4.80607	358.033	3.11722	2.45945	3.10942	71.0031	25.1433	5.18497	100.224	3.96665	0.784938
0	6	348.17	3	3	4	87.7	26	2.7457	97.7515	7	0.723255	0.00802791	5.84139	359.612	3.14696	3.13041	5.31747	80.3391	26.6873	2.92137	102.051	6.75504	0.692744
1	5	391.158	3	2	6	63.05	27	3.2767	103.338	6	0.767439	1.00354	4.52641	403.905	3.08315	2.20609	6.35271	58.9943	27.8241	3.61932	108.13	6.0139	0.766817
2	4	259.096	1	1	5	99.06	19	0.25878	67.4024	6	0.584842	2.03237	5.41327	277.037	1.09128	1.01446	5.97732	99.3804	20.0242	0.417938	71.6352	6.00583	0.558821
1	5	427.193	3	2	7	82.43	30	4.4627	117.877	6	0.705232	1.01535	5.03785	435.912	3.13183	2.02283	6.624	83.7925	30.5202	4.36425	119.438	6.07566	0.680601
0	4	294.148	4	2	2	52.27	22	1.60058	83.3345	5	0.790609	0.0144559	4.49366	316.698	4.2641	2.101	2.15515	50.204	23.0363	2.01689	88.1292	4.86828	0.845753
0	5	345.176	3	2	4	57.74	25	3.1454	90.467	5	0.854106	-0.00492918	4.51151	356.032	3.02456	2.10629	3.59438	56.0092	25.5222	3.38206	91.6439	4.90054	0.867649
2	3	327.195	2	1	5	61.44	24	1.0024	94.1774	5	0.626526	2.02983	3.19381	345.183	2.1272	1.0236	6.27691	64.1752	24.8868	1.28435	97.7807	5.17575	0.643019
0	7	440.236	4	2	7	78.05	31	3.04008	124.382	7	0.658541	-0.00104892	5.4036	437.928	4.05957	2.40165	7.17503	73.3255	30.7514	3.45268	122.386	6.64378	0.651129
2	4	317.154	2	1	6	74.15	23	2.20668	85.2754	5	0.788976	2.03416	3.8866	318.958	2.03711	1.01769	5.91122	70.9749	22.9683	2.42085	86.1541	4.84952	0.771429
2	2	207.126	1	1	4	49.33	15	2.3217	58.5672	3	0.58771	2.02752	2.02352	218.159	0.983169	1.0034	4.41188	45.1405	15.4657	2.58667	60.8681	2.78883	0.631974
1	5	346.113	2	1	5	86.1	22	0.9554	87.9506	7	0.633733	1.02365	5.47867	362.123	2.09406	1.37865	5.13237	90.1537	23.0079	1.1058	90.7007	7.56415	0.599356
0	3	279.012	1	1	4	37.38	18	2.0693	72.5225	3	0.480655	-0.0206463	2.74552	307.437	0.988294	1.69707	3.92545	36.9602	19.6236	2.71355	78.7744	3.14956	0.513504
0	3	249.056	2	1	3	42.25	17	3.28318	64.909	3	0.825598	-0.0118234	2.90384	265.576	2.07977	0.986783	3.17082	40.6457	17.8829	3.49754	68.2866	2.91853	0.836492
0	4	364.179	3	2	5	62.56	27	3.88498	102.847	5	0.807526	0.00246894	3.77366	366.969	3.01561	2.09295	5.02388	58.179	27.0512	4.31184	104.041	4.75124	0.794149
2	7	327.181	2	2	6	108.52	24	1.33942	89.2534	8	0.828544	1.98844	6.28604	337.172	2.90544	2.28672	6.56951	103.141	24.6079	1.70513	92.1572	7.61657	0.799967
1	4	393.07	4	4	5	69.54	27	5.5485	109.348	4	0.482941	0.990549	4.76018	414.177	4.4436	3.69782	5.7668	66.7041	28.5034	5.99733	116.136	3.9573	0.395219
0	3	346.206	2	1	8	32.78	25	2.9308	96.811	4	0.535915	-0.0291215	2.84924	353.937	2.08312	1.03455	6.8812	31.9534	25.4419	3.25628	100.032	3.96031	0.614472
4	6	487.234	3	2	6	145.1	35	2.80282	124.736	11	0.461215	4.13007	6.38258	502.361	3.07802	2.77793	6.89999	146.096	36.295	3.76659	133.071	11.2802	0.411392
1	3	302.199	1	1	7	62.12	22	3.41738	87.6357	4	0.839171	1.00088	3.58182	305.673	1.10828	0.984204	7.21361	60.0733	22.1598	3.41299	87.9367	3.97959	0.830873
2	4	334.273	1	1	11	58.95	24	2.81024	100.142	5	0.483153	2.00912	3.81201	322	0.926327	1.32728	11.1638	55.2646	23.0338	2.96582	96.6982	4.93499	0.531811
0	3	346.206	3	1	3	32.78	25	3.01562	96.1895	4	0.788963	-0.0112112	2.88258	351.266	2.97929	1.02355	3.04243	31.9669	25.1887	3.47073	97.5062	3.9514	0.79067
2	6	467.178	3	1	6	138.41	33	1.07688	107.18	9	0.642023	1.99632	6.4368	488.887	3.18685	1.02412	5.93554	140.923	34.5582	1.83024	115.9	9.35491	0.616462
1	5	360.205	2	1	10	80.58	26	2.81708	97.5877	6	0.649073	1.00873	4.80243	357.303	2.00869	0.99491	9.92145	77.0796	25.7674	2.9705	97.4182	5.73256	0.662243
3	6	441.238	3	2	6	119.91	32	3.83894	121.757	9	0.464677	3.04111	5.99279	457.383	3.11467	2.55684	6.46056	120.685	33.2351	4.18213	127.238	9.14193	0.388449
0	5	290.127	2	1	5	64.84	21	2.222	79.6684	6	0.472443	-0.0159383	4.8972	297.864	2.05371	1.02475	5.46178	63.5981	21.2536	2.48774	80.192	5.82816	0.478472
0	4	328.122	2	1	5	70.4	24	2.41748	85.037	5	0.472716	-0.0120536	4.16926	346.223	1.9879	1.02972	6.37838	67.651	24.8611	2.66154	88.9437	4.98136	0.497372
2	6	326.138	4	2	3	91.49	24	0.92012	86.33	7	0.81517	2.02166	6.1873	354.935	4.36034	2.01748	3.5785	89.3871	25.5605	1.50831	92.0019	7.06685	0.760253
0	5	349.125	3	3	7	62.71	25	4.9103	98.155	4	0.56711	-0.00410068	4.29838	370.922	3.21518	2.29151	7.57252	58.8807	26.5995	5.21507	106.86	3.90289	0.523111
0	8	491.151	4	3	6	93.79	35	1.66818	133.316	8	0.520856	0.00520635	6.10954	490.392	4.14621	2.9057	8.35014	90.6374	35.0537	2.57073	134.869	7.82301	0.490026
2	4	275.175	2	1	5	84.81	20	0.69248	74.6734	6	0.77438	2.0271	3.91313	283.271	2.09179	1.18556	5.21521	85.8177	20.3555	0.807695	76.1972	5.90082	0.777351
1	6	433.146	3	3	7	92.08	31	4.83918	119.466	6	0.575579	0.985523	5.0153	441.469	3.21463	2.81878	7.65941	89.3709	31.852	5.16762	123.607	5.92661	0.473032
1	3	344.14	2	2	6	50.16	24	3.25092	95.7687	5	0.817684	0.999293	3.38248	361.134	2.19437	2.14492	6.65024	49.1645	24.9674	3.54462	100.282	5.03622	0.79738
0	5	372.141	3	1	3	67.67	26	1.0684	84.1905	7	0.744744	-0.00206912	4.95822	393.109	3.18285	1.18319	2.95609	64.1355	27.2505	2.22173	90.6868	6.81395	0.739265
1	5	371.167	5	1	5	65.36	26	2.51548	98.4797	5	0.86373	1.01286	4.98666	385.092	5.78951	1.7596	3.44688	63.2481	26.6143	2.83374	101.065	4.97893	0.846133
2	7	386.207	2	2	6	125.69	28	2.02682	102.14	9	0.731705	1.99897	6.83138	394.164	2.30758	2.44698	6.34352	122.181	28.6828	2.1956	106.032	8.9877	0.671084
2	7	357.191	2	1	3	126.84	26	0.55246	93.7854	9	0.600734	2.01171	6.79329	373.825	2.04236	1.83269	3.47485	129.014	26.9301	1.1963	98.1684	9.03369	0.733867
2	6	392.206	2	1	6	116.83	28	2.41548	100.307	9	0.767762	2.00435	6.16798	398.079	2.13616	1.13487	6.2767	115.928	28.3752	2.54523	103.155	8.91575	0.739597
0	5	381.209	3	0	6	53.09	26	1.2182	104.229	6	0.511493	-0.011426	4.90618	394.158	3.03329	-0.0212862	5.15796	52.0775	26.8401	1.80622	106.828	5.97021	0.616493
1	7	339.181	3	2	3	99.73	25	1.1775	91.9882	8	0.901128	1.01742	6.75078	348.402	3.06087	2.04665	3.36126	94.3882	25.6059	1.56341	94.0129	7.68949	0.894981
0	6	466.186	4	2	5	60.98	32	4.61278	116.237	6	0.643481	-0.0134736	4.87961	486.119	4.08844	2.49508	5.11515	58.2627	33.3751	5.29631	122.612	5.97287	0.600201
2	4	325.143	2	2	7	83.38	24	3.91278	91.3784	6	0.755952	2.02107	4.53032	331.199	2.03963	2.04763	7.15194	80.3389	24.4616	4.15025	94.6919	5.86542	0.734224
2	3	288.124	1	0	4	69.64	19	0.8646	73.6045	5	0.806213	2.03085	3.15555	296.445	1.02229	-0.0206134	4.30249	68.0623	19.2682	0.947801	75.0003	4.97604	0.756323
0	5	375.105	3	2	5	83.29	26	2.51888	92.3628	6	0.750088	-0.00526166	5.0396	399.268	3.22535	2.11367	6.90453	82.8251	27.6923	2.79165	99.4609	6.01784	0.763596
0	5	302.117	3	3	3	71.69	23	3.3943	86.703	5	0.741207	-0.0120789	4.39083	315.662	3.07777	2.82002	3.61882	65.2457	23.7249	3.68146	91.0119	4.71179	0.724905
2	7	304.03	2	2	4	111.41	20	2.17166	77.3971	6	0.837237	1.99191	7.23824	328.763	2.14191	1.97443	4.6627	116.042	21.6734	2.59602	83.8398	6.09113	0.834326
2	7	378.1	2	2	9	131.25	26	0.9471	92.9438	9	0.490311	1.94668	7.16816	394.783	2.25258	2.31116	9.72364	130.343	27.1932	1.47322	98.8433	8.91305	0.475921
3	6	488.007	4	3	4	123.56	30	3.17908	110.749	8	0.486116	3.2344	6.25622	525.839	4.27025	3.40306	4.87869	127.529	32.3308	3.84411	121.575	8.3321	0.409541
2	6	355.212	3	2	7	102.63	26	1.38578	96.0849	8	0.781108	2.01111	5.83315	366.81	3.14277	2.00982	7.39492	99.4918	26.7959	1.74341	100.215	7.79505	0.761625
1	4	378.252	3	0	6	67.87	27	2.1375	103.113	6	0.56796	1.02876	3.91124	380.282	2.89978	-0.0157267	6.17551	67.1516	26.9362	2.62382	103.612	5.97097	0.646706
0	5	387.075	2	2	5	64.96	26	3.9205	90.3868	5	0.576217	-0.0119704	4.24759	404.133	2.0806	1.9407	7.17753	63.9958	26.9125	4.54801	94.6436	5.19767	0.504992
0	4	367.118	2	0	3	81.48	24	1.49518	79.1038	6	0.75691	-0.0107375	4.07064	381.579	2.12963	-0.00543642	3.3112	79.8089	24.9321	1.44896	82.585	5.987	0.743144
2	6	310.077	2	2	5	90.28	20	3.47288	78.9654	6	0.882044	2.00646	5.85051	323.716	2.09695	1.86343	5.68982	85.3174	21.0585	3.89407	83.8828	5.73078	0.847571
2	6	485.254	5	3	6	110.05	36	2.63018	134.265	9	0.557824	2.01446	6.04068	496.826	5.10496	3.19503	6.69021	112.593	36.9871	3.03519	138.994	9.18666	0.535588
1	3	343.172	4	1	3	56.13	24	4.7508	96.0727	4	0.860709	1.00962	4.53225	354.36	4.14289	1.45748	1.99192	56.4407	24.4032	4.74218	96.711	4.33136	0.867895
0	5	407.13	4	2	4	70.05	29	3.1928	112.773	6	0.730137	-0.00179422	4.66136	415.207	4.27632	2.08159	3.68583	69.389	29.6607	3.81575	117.679	6.01797	0.642751
0	5	366.242	4	2	7	43.18	27	3.6463	108.002	5	0.701799	0.00152028	4.57614	372.958	3.99113	2.29511	6.15643	40.2271	27.1315	4.14908	109.07	4.69713	0.719924
0	5	230.117	3	1	1	62.04	17	1.10598	61.472	5	0.722732	0.0143936	4.66763	238.764	2.92533	1.66892	1.34697	56.8647	17.1886	1.46047	63.0242	4.72207	0.743487
2	5	282.138	1	1	8	73.58	20	1.2417	74.4721	5	0.3247	1.98055	4.15464	281.888	0.9811	0.943562	3.65028	70.3358	19.9174	1.54387	74.7185	4.7635	0.361979
2	4	383.146	3	1	3	82.53	27	2.46592	89.978	6	0.785947	2.0112	4.21787	404.971	3.09322	1.03873	3.45731	81.5183	28.1031	2.81685	93.7871	6.14987	0.711496
2	4	480.31	3	1	9	81.75	35	3.58354	140.025	7	0.418148	2.05026	4.26428	493.306	3.06994	1.01744	9.88402	85.4643	36.1339	4.05015	145.351	7.37065	0.410597
2	3	332.21	1	1	10	67.43	24	2.4647	95.9859	5	0.646882	2.02703	3.943	328.193	0.964073	0.97243	9.76904	65	23.5102	2.48149	94.4814	4.87179	0.614445
0	2	274.204	1	1	5	33.2	20	4.063	84.64	3	0.758478	-0.0255079	2.23511	282.045	0.916215	1.15285	4.23127	32.5908	20.3592	4.06242	84.9382	3.06785	0.778864
3	4	371.221	3	1	7	79.46	27	1.8719	104.691	6	0.639558	2.98608	3.73839	370.42	3.08282	1.01446	7.19072	75.3979	26.8344	2.36902	104.336	5.83674	0.625373
1	5	356.131	3	2	7	86.09	25	2.39078	95.5585	6	0.823096	1.01473	4.7381	374.013	3.05271	2.16362	7.36563	86.4891	25.8862	2.72319	99.7723	6.00936	0.826221
2	5	455.196	5	3	5	111.11	34	3.76488	125.348	8	0.608473	2.01457	4.86598	471.827	5.26148	3.11641	4.87322	108.849	35.4765	4.72122	133.92	8.02334	0.560119
0	3	240.22	1	0	7	15.71	17	1.9936	73.377	3	0.499862	-0.0101749	2.90609	243.042	0.984337	0.00397396	7.3167	16.7028	17.0484	2.17536	73.2423	2.95682	0.490223
2	5	375.162	2	1	6	93.43	26	2.49788	101.579	6	0.452609	2.04142	5.00472	380.651	2.04692	1.01373	6.49373	88.4714	26.2727	2.9926	103.094	5.89398	0.607416
1	5	317.979	2	1	4	87.78	17	0.76468	63.3765	6	0.887542	1.0156	4.70271	339.396	2.12145	1.98446	4.6397	84.7823	18.3792	0.956754	68.1194	5.82611	0.873654
0	4	320.164	3	3	5	51.02	24	3.3762	95.7955	5	0.677258	-0.00281882	3.99314	331.701	3.10197	2.81631	5.16831	45.4518	24.7014	3.66684	100.012	4.80971	0.654626
1	4	487.283	4	2	7	73.74	36	4.5367	140.129	6	0.582332	1.01083	4.48943	497.103	4.25465	2.2419	7.72015	73.063	36.8219	4.70614	144.792	6.3349	0.561786
3	4	404.185	4	2	3	105.46	30	2.61598	112.119	7	0.731161	3.15011	4.3981	420.404	4.20601	2.00795	3.17007	108.999	31.2668	3.45807	117.366	7.36616	0.652948
1	4	395.141	3	1	7	61.88	27	2.5949	99.9367	6	0.437704	1.0256	4.06976	409.562	3.10336	1.00301	7.14228	61.5993	27.7626	3.04388	105.026	5.97782	0.463995
3	7	444.237	3	1	9	109	32	1.0906	119.362	9	0.297203	3.02749	6.7511	449.45	3.08744	1.02339	9.0544	108.534	32.7187	1.6778	124.163	8.84551	0.320661
1	5	335.221	2	1	4	77.25	24	3.9851	91.7297	6	0.842007	1.01864	4.65969	345.799	2.04892	1.62827	4.04092	74.7533	24.5446	4.42793	94.5407	5.9147	0.832928
2	6	325.165	4	2	4	102.63	24	0.43608	84.7329	8	0.848753	2.00852	5.86861	345.938	4.18752	2.03421	4.71516	96.5432	25.0647	1.07825	90.5428	7.75649	0.834502
0	9	472.199	3	1	5	120.27	32	0.8465	114.304	11	0.578533	0.00655222	8.63242	484.885	3.06465	1.31416	5.16123	123.57	33.204	1.4254	119.242	11.1488	0.548459
4	5	349.131	3	2	8	102.93	24	1.9057	92.0334	7	0.582629	4.12217	4.88158	375.144	3.28849	2.22713	7.45245	101.126	25.7891	2.48303	99.197	7.00929	0.499521
3	4	451.959	2	1	2	111.09	24	1.71828	82.5851	7	0.59399	3.1818	4.37667	482.007	2.0761	1.0118	3.06572	112.615	25.5984	2.20474	89.4666	7.18986	0.469325
0	9	467.199	4	3	10	89.34	33	3.97498	128.106	8	0.442419	-0.00307047	8.34713	475.666	4.09816	3.05017	10.2459	82.9479	33.6656	4.68782	130.795	7.4456	0.404935
1	3	258.137	1	1	8	62.12	19	2.40958	73.7097	4	0.575044	0.98523	3.21712	267.726	1.02989	1.01884	8.01476	57.0771	19.7035	2.73465	76.0535	3.80456	0.603489
0	4	295.16	0	0	8	59.32	20	2.89948	81.576	4	0.298886	-0.00308919	3.51652	320.423	-0.113286	-0.00485265	9.7398	59.5705	21.5353	3.60936	88.5434	4.20658	0.232083
1	6	306.115	3	1	4	78.25	21	1.32228	77.9652	6	0.848933	1.01396	5.15768	313.207	3.11196	1.26844	4.27392	78.2426	21.6031	1.38594	80.7524	5.93909	0.897362
1	1	239.027	2	1	3	12.03	15	3.2053	64.2097	1	0.799715	1.02821	0.751458	252.114	2.00204	1.01228	3.78022	11.7934	15.7485	3.52614	66.5799	0.942597	0.815592
2	6	355.201	4	1	6	102.14	26	1.54988	94.9385	7	0.802597	2.00753	4.7272	370.136	4.20243	1.6583	6.16713	100.996	26.5166	1.96502	96.3435	6.91841	0.802902
2	5	497.289	3	1	6	96.97	36	3.12176	137.511	8	0.588944	2.0306	4.99446	514.424	3.08391	1.01031	6.2346	101.217	37.1574	4.1788	143.854	8.32571	0.552529
1	3	309.184	2	2	4	46.92	23	3.71512	93.2937	4	0.875102	0.979858	3.33405	326.05	2.14256	2.10763	4.94474	44.8879	24.1633	4.11477	99.0093	3.86419	0.85454
3	3	381.178	2	2	7	82.7	27	3.8144	94.7991	6	0.637938	3.01145	3.7986	393.991	1.99636	2.24661	7.18426	78.6951	27.6776	4.31389	98.1335	5.99784	0.614458
0	4	287.152	1	1	8	59.32	21	3.72408	81.663	4	0.41512	-0.00231373	3.24597	288.337	0.973266	1.01564	7.48272	56.4291	20.9969	3.74428	81.5275	3.76443	0.427544
1	2	320.246	1	0	8	49.41	23	2.8269	93.6167	4	0.552115	1.02897	2.44972	327.375	1.00937	-0.0165678	7.37792	50.7652	23.3633	2.88876	94.4684	4.18034	0.631758
1	6	423.137	4	2	4	106.4	30	1.90658	110.22	8	0.808483	1.01352	6.25532	430.144	4.19005	2.02401	4.57585	104.72	30.7908	2.34456	115.036	8.08062	0.770714
2	5	347.142	3	2	6	94.47	24	3.0811	93.277	7	0.619989	1.99353	5.32495	360.066	3.08438	2.02542	6.25323	93.2465	25.0323	3.07286	97.7481	7.04317	0.557828
1	3	320.174	3	0	5	77.92	23	1.2652	83.5168	6	0.773806	1.02927	3.06979	327.378	2.94555	-0.00440347	4.78216	73.9273	23.1283	1.30915	83.8868	5.8624	0.759482
0	5	355.19	4	2	7	58.81	26	2.8477	100.08	6	0.564571	0.0113757	4.83623	369.767	4.10083	2.25437	6.86485	56.9624	26.674	3.32487	102.844	5.85488	0.545946
0	3	426.157	3	1	4	49.85	30	3.0915	99.8695	5	0.422509	-0.0163087	3.1009	454.13	3.1261	1.01061	4.65085	50.2129	31.8252	3.78152	107.401	5.13116	0.527999
1	6	385.2	2	2	10	72.8	28	2.1645	110.276	7	0.634794	0.977891	4.63451	386.076	2.20609	2.35085	9.95483	71.2492	28.3102	2.44829	111.031	6.87592	0.62947
1	3	275.2	3	0	3	56.13	20	2.34598	76.9387	4	0.85986	1.03732	3.04251	292.152	3.28651	-0.00794351	3.30493	54.4754	20.8828	2.54764	78.0926	4.03521	0.879442
2	3	390.206	3	2	5	85.23	29	3.45448	110.997	6	0.819879	2.02051	3.79682	384.769	2.96639	2.05073	5.05791	85.1197	28.6396	3.46811	111.601	6.13431	0.809576
2	2	323.189	2	2	8	49.33	24	3.9747	97.6205	3	0.722114	2.01055	2.42756	316.97	2.09421	1.94583	7.70365	43.5015	23.5399	4.09281	97.2625	2.78478	0.747
2	7	413.159	2	2	8	130.66	30	2.75738	105.454	9	0.636279	1.99359	6.72566	422.007	2.28351	2.52331	8.55857	128.367	30.8151	3.28671	110.638	8.95423	0.575686
0	3	313.135	3	2	2	21.06	22	3.57052	89.823	3	0.79035	-0.0119337	3.43005	340.213	3.16721	2.12088	2.85387	20.9696	23.4809	3.92128	97.2263	3.04458	0.805819
2	4	349.125	3	3	5	64.92	25	4.90238	103.436	4	0.688204	1.98912	4.80542	362.915	3.15645	2.3227	5.4801	61.6794	25.9908	5.09701	108.214	3.91937	0.662108
3	3	317.21	2	0	9	70.23	23	0.9682	90.4871	5	0.438271	3.04613	3.04279	333.282	2.13023	0.0379804	8.13907	67.6461	23.8944	1.32445	93.1166	4.98676	0.494032
2	4	289.179	1	1	8	74.15	21	1.7703	81.9734	5	0.715302	2.03828	3.97467	293.14	1.11983	1.00243	7.92	70.3791	21.2441	1.98584	83.6979	4.71367	0.746781
1	5	286.143	1	1	7	91.36	21	1.48436	78.4168	6	0.819455	0.9969	4.99738	296.298	1.07293	1.02176	7.42438	88.5825	21.4357	1.7413	80.9667	5.84454	0.82096
2	5	341.185	3	1	5	87.22	25	0.25802	92.5939	7	0.750306	2.00565	4.80966	356.67	3.11027	1.20851	5.2116	85.3979	25.6536	0.582366	95.1145	6.96866	0.75605
0	7	457.194	4	4	9	48.11	33	5.42801	133.957	6	0.247819	-0.0123816	4.53406	474.782	4.15733	3.67762	9.89666	48.7347	34.3954	5.72148	142.042	5.88654	0.222947
1	6	347.207	3	1	7	86.6	25	-0.3644	92.1292	9	0.680656	1.00249	5.72634	356.013	3.13474	1.90915	6.39958	83.3542	25.516	-0.0395005	94.9225	8.87731	0.718471
1	2	272.189	2	1	5	32.34	20	3.4302	83.8777	3	0.832873	1.01972	2.06239	281.582	2.04159	1.00309	5.10879	30.2484	20.514	3.85613	86.4225	2.94225	0.854244
0	4	365.156	4	2	4	47.34	26	3.90858	104.287	4	0.825262	0.0040015	4.69559	382.981	4.33382	2.15051	5.05237	47.662	27.1461	4.63146	109.433	4.08132	0.766469
1	4	322.143	3	1	3	96.99	24	1.71966	86.5017	6	0.915915	1.03249	3.98721	336.881	3.09906	1.02732	2.34107	94.1438	24.748	2.05804	90.0156	5.88207	0.903838
3	4	495.265	3	2	9	107.19	36	4.3608	136.209	8	0.449411	3.08789	3.99589	515.946	3.13086	2.55724	9.68234	101.847	37.4892	5.04371	145.344	7.96824	0.371647
2	4	289.215	1	1	10	68.94	21	3.7851	86.1785	4	0.643026	1.99685	3.81447	289.807	0.999701	1.19337	10.4277	64.9047	20.8383	3.99265	86.122	3.70029	0.627291
0	3	396.975	2	2	6	39.92	22	5.06678	92.743	3	0.637552	-0.0208322	3.01824	426.505	2.19433	2.04932	6.47961	41.21	23.6944	5.43803	100.68	3.24195	0.571372
0	4	287.163	2	1	5	56.57	21	1.04328	79.492	5	0.811854	-0.000884771	3.86487	296.405	2.0766	1.02547	4.6871	56.5535	21.4619	1.01355	82.029	4.98225	0.840467
1	5	363.17	3	2	3	89.33	27	1.27708	100.726	7	0.829964	1.01683	4.71404	367.735	3.00141	2.25329	3.66103	85.5965	27.1775	1.76043	102.157	6.61705	0.840897
0	3	242.142	2	1	2	45.91	18	3.69948	71.183	3	0.793959	0.00372529	4.33603	243.943	2.06971	1.37507	1.81694	40.6808	17.9069	3.71701	70.0998	2.78266	0.765178
1	5	307.102	1	0	6	84.64	19	0.12248	75.8486	6	0.753382	1.01609	5.31386	318.915	1.08968	-0.0128049	5.98483	84.8006	19.958	0.282577	78.0286	5.9693	0.779575
1	5	327.17	3	1	4	78.43	24	-0.25846	88.1512	7	0.771205	1.00917	4.73065	342.988	2.96414	1.44661	4.373	75.1157	24.7216	0.413887	92.5881	6.84377	0.782437
1	5	448.2	4	2	5	83.22	33	3.0255	123.117	7	0.561665	1.0088	5.13808	463.77	4.25625	2.22468	6.50338	81.8252	34.4148	3.64303	129.436	7.04505	0.54309
2	3	261.184	2	0	7	64.92	19	1.74238	74.2574	4	0.416659	2.02087	2.91863	263.346	2.06041	0.00945866	6.26084	64.0614	18.6614	1.96561	71.5625	3.9237	0.504362
0	5	344.221	4	1	5	62.47	25	2.582	93.753	6	0.76842	0.0159587	4.96438	355.072	3.9926	1.55694	4.71007	62.0317	25.3397	2.86224	95.1231	5.89573	0.776244
1	4	450.111	2	2	9	67.87	30	4.8399	120.116	6	0.554436	0.986972	4.35488	469.44	2.06255	2.04098	9.88709	67.1799	31.1076	5.36162	125.645	6.19019	0.458359
0	3	266.199	2	0	6	32.78	19	1.5234	75.994	4	0.539677	-0.00977492	3.25754	267.692	1.94304	0.0125644	6.03193	34.5057	18.8441	1.43396	74.8515	4.05056	0.516325
0	4	296.018	1	1	4	64.73	19	3.5511	62.3244	5	0.48465	-0.0264144	3.58313	317.864	1.03532	0.94237	4.52412	60.6587	19.9688	3.93258	66.2957	4.87174	0.483238
1	7	325.067	2	1	5	98.98	21	0.51408	79.8932	7	0.792198	1.00971	6.62998	338.482	2.04025	1.17283	5.56446	96.8528	22.0317	0.9706	83.3795	6.94189	0.780599
2	5	331.176	2	1	4	131.47	24	-0.56882	85.2501	9	0.764431	2.00902	5.58777	347.53	2.23809	1.88497	5.64842	131.883	25.1431	-0.152299	90.707	9.06249	0.689745
1	4	226.132	1	0	5	50.8	16	-0.917	59.8987	5	0.486581	1.03374	4.09114	237.451	1.01701	0.00151825	5.97653	51.7126	16.8761	-0.50326	62.5034	5.05855	0.473993
1	5	350.178	4	1	3	61.19	24	2.7821	94.9588	6	0.670851	1.01798	5.1276	360.164	4.03909	1.24169	2.57316	59.3235	24.3669	2.41781	96.4503	5.85976	0.643799
0	6	287.118	3	2	2	78.84	21	2.1678	72.133	6	0.841874	-0.00221956	5.67837	293.359	3.06222	2.02708	3.36185	72.5504	21.1603	2.43772	74.9433	5.67357	0.854644
3	8	329.16	2	2	7	128.75	24	-0.22552	85.8762	9	0.63989	2.97066	7.82833	341.904	2.81615	1.96987	7.62419	121.255	24.8501	0.188597	89.2221	8.66931	0.651638
1	5	304.142	1	1	6	88.42	22	2.48318	81.3477	6	0.815588	1.00113	4.46397	310.324	1.0253	0.977847	6.22254	88.0507	22.392	2.50515	83.3072	5.84007	0.814726
1	6	438.157	4	2	3	92.57	31	1.65038	117.958	8	0.732375	1.01776	5.26158	454.796	4.02525	2.56087	3.57008	94.3536	32.3027	2.38743	122.81	8.25747	0.703322
1	6	345.18	3	1	8	112.12	25	1.14648	87.1157	8	0.756063	0.999232	4.76981	353.697	3.15111	1.76634	7.74316	109.033	25.1195	1.35082	89.0745	7.83948	0.756049
2	8	391.186	3	1	5	126.24	28	0.1863	98.66	10	0.541718	2.00553	7.78478	393.901	3.01747	1.48549	6.02077	122.69	28.149	0.257053	100.28	9.73694	0.469163
0	6	455.278	3	1	6	82.87	33	3.77198	125.352	7	0.607441	-0.000367761	5.77071	459.058	3.16382	1.00905	6.47268	81.1185	33.4743	4.11094	128.857	6.9857	0.569827
0	3	328.934	2	2	4	12.89	17	4.9499	76.299	1	0.735848	-0.0244061	1.3361	354.826	2.14016	1.35754	5.07055	11.9684	17.9542	5.31915	80.6532	0.981273	0.628909
2	3	333.278	2	0	8	44.37	24	2.2538	99.6154	4	0.528896	2.02154	2.96644	340.953	2.06059	-0.0134614	8.68596	42.9882	24.1207	2.49244	100.629	4.09054	0.540034
2	6	451.148	4	3	6	99.81	32	3.37128	118.661	7	0.600157	1.99764	6.01303	462.154	4.04294	2.9769	6.62465	100.829	33.0739	4.00874	123.406	7.193	0.56029
2	3	293.134	2	1	5	64.92	21	3.21988	76.1684	4	0.875722	2.02542	2.91475	304.745	2.00368	1.01323	4.73666	61.8507	21.5831	3.49457	77.3025	3.93777	0.883974
1	5	310.143	2	2	5	80.95	23	3.57402	90.0111	6	0.518456	1.00738	4.76804	318.972	2.07359	1.93391	5.35209	75.417	23.4029	3.86561	92.0356	5.72378	0.519962
2	6	264.104	2	2	3	86.52	18	2.01602	75.8808	5	0.504185	2.00034	5.66895	272.479	2.05829	2.01249	3.52858	86.4852	18.5822	2.03464	77.8693	5.08402	0.421942
0	5	454.154	3	1	4	75.1	30	4.0341	116.972	7	0.507603	0.000736833	4.91155	466.085	3.14983	1.3276	3.68587	74.6924	30.8595	4.28381	120.699	7.19334	0.376786
2	6	363.122	3	3	5	105.31	27	3.18404	99.2636	7	0.532694	1.97664	5.93907	376.951	3.07182	3.09335	5.80948	100.372	27.8841	3.6882	103.961	6.79978	0.470491
1	6	458.184	3	3	10	97.65	34	4.40948	128.066	7	0.452152	0.999731	5.2864	461.122	3.10299	3.1467	9.96143	93.7538	34.3214	4.55065	129.764	6.9108	0.386165
1	4	385.187	3	1	6	41.93	27	3.9847	95.4258	4	0.594091	1.03068	3.85067	392.655	2.9731	1.00991	6.27601	40.248	27.2456	4.31681	96.9829	3.85806	0.635359
0	5	365.141	2	1	4	90.71	25	1.20628	92.2008	7	0.799723	-0.00689185	5.11741	379.405	2.09649	1.01708	3.95437	92.2246	25.9971	1.30744	96.653	7.00888	0.791912
2	7	480.285	4	2	7	103.59	35	2.0256	133.007	9	0.588023	2.01216	6.78342	492.218	4.09415	2.04986	7.24905	101.179	36.131	2.6511	139.793	8.9013	0.546783
0	6	373.054	4	2	4	55.54	23	3.194	91.183	6	0.771752	0.00392807	5.91378	405.162	4.23745	2.21574	4.46512	51.2609	25.0475	3.61563	100.116	5.93917	0.693141
1	5	461.25	3	0	6	80.23	32	3.2188	112.198	7	0.486647	1.01973	5.06981	473.72	3.09585	-0.0422893	4.77006	82.3131	33.0221	3.49175	115.247	7.34255	0.378791
1	5	342.215	1	0	10	77.1	24	0.5937	90.5977	7	0.46451	1.02462	4.84977	339.032	1.04721	0.00331163	9.37028	73.9941	23.586	0.766381	91.0628	6.78542	0.496917
0	5	400.236	3	1	5	59.08	29	2.6737	111.832	6	0.561832	-0.0111405	5.05602	407.56	3.06725	1.00834	5.12838	58.6803	29.5951	3.14613	115.108	6.12511	0.61481
2	5	318.169	2	1	2	87.46	23	0.5059	84.555	7	0.777734	2.01239	4.99317	327.895	2.08142	1.52483	3.13842	83.8549	23.7772	0.906432	88.8509	6.8237	0.797269
0	9	454.269	4	2	8	88.67	33	2.31068	124.156	9	0.600471	0.00860929	6.00527	447.494	4.09666	2.59133	8.43933	84.5702	32.7247	2.62174	124.913	8.54995	0.595393
0	4	304.088	3	1	2	78.24	21	1.01178	77.3443	5	0.816709	0.000443816	4.23892	331.512	3.13271	1.03283	2.31978	78.3248	22.6041	1.12384	82.3502	5.14908	0.835717
1	5	458.05	3	3	7	96.26	31	4.57158	113.623	6	0.522912	1.00256	5.01889	473.421	3.17814	3.0535	8.42624	94.9516	32.2448	5.09292	120.67	6.1596	0.426404
2	6	446.199	2	1	6	111.53	31	3.53508	119.592	8	0.510679	2.032	5.977	448.155	2.14149	1.01598	6.89398	110.171	31.3954	3.91804	122.298	8.02582	0.559675
0	6	301.089	3	2	6	71.94	21	3.3513	77.791	5	0.761847	0.00988984	4.71133	317.35	3.04485	1.93693	5.85544	68.5768	21.8716	3.71984	82.4614	4.84161	0.770596
1	4	348.195	3	2	6	59.37	26	2.33988	102.954	5	0.870466	0.99837	4.01176	354.911	3.0751	2.05792	5.84325	58.042	26.3101	2.54009	104.31	5.14764	0.868241
1	5	275.091	2	1	2	104.54	20	0.0342798	65.9887	7	0.766825	1.01639	5.17719	296.332	2.12645	1.51289	2.3524	104.266	21.2926	0.818474	71.369	7.037	0.75128
0	4	324.195	3	1	4	60.23	24	2.73678	93.438	5	0.799115	0.00639606	3.99538	343.49	3.16492	1.90003	3.65428	60.1324	25.0974	2.95198	97.9045	4.97265	0.805626
1	6	401.141	3	2	7	101.19	28	1.34328	105.308	7	0.754529	1.00223	4.97426	413.371	3.07512	2.46878	7.58792	102.486	28.8194	2.01134	108.034	6.89444	0.727302
2	4	337.19	3	2	3	84.81	25	3.00342	96.3619	6	0.901463	2.01565	3.88922	344.361	3.00939	2.02078	3.29551	82.2442	25.264	3.19988	98.7999	5.85394	0.889336
1	5	450.188	4	2	5	75.94	32	2.7685	109.805	7	0.711264	1.00565	5.1283	467.931	4.29148	2.0548	5.13716	71.3872	33.344	3.66799	117.353	7.14898	0.663667
2	6	449.243	4	2	6	120.91	33	4.08468	121.137	8	0.641009	2.01556	4.88527	470.334	4.27818	3.02328	6.53843	120.111	34.7276	4.42335	129.312	8.21566	0.563163
2	4	405.13	3	2	4	85.59	29	4.27008	98.4815	6	0.795585	2.0287	4.02756	424.758	3.17694	2.01162	4.03255	87.1657	30.3367	4.79626	104.357	6.21419	0.728013
0	4	341.156	5	1	4	47.34	24	2.60588	95.671	4	0.790017	0.00380504	4.28229	362.411	4.69728	1.00927	3.91169	49.0058	24.853	2.7344	97.8428	4.26699	0.783295
1	6	356.196	3	1	4	102.22	26	0.40518	94.9847	8	0.837997	1.00248	5.77748	367.038	3.05091	1.42368	4.18465	98.4868	26.4397	0.63641	97.4627	7.81171	0.828276
3	6	380.206	2	0	8	109	27	-0.5953	98.9501	9	0.485637	2.99551	5.59636	386.406	2.2214	-0.00848556	8.15999	108.991	27.3109	-0.138778	100.557	9.08029	0.46959
1	6	391.064	3	2	5	96.74	24	2.88418	88.9742	7	0.844156	1.00268	5.98441	420.347	3.17495	2.23705	5.9918	96.6947	26.0716	3.59614	96.9442	7.08222	0.746506
0	4	441.209	2	2	11	81.48	31	3.96018	121.735	6	0.528495	-0.0191631	4.86604	449.34	2.15026	1.96985	11.4016	82.351	31.4362	4.13084	125.071	6.16141	0.508406
1	1	282.096	1	1	4	15.27	18	4.16154	84.5907	2	0.659311	1.00944	1.43886	297.775	1.01108	0.905098	4.64793	15.6403	18.809	4.35678	89.0893	2.06643	0.639441
0	5	385.133	3	2	7	72.91	28	3.5055	97.385	6	0.682281	-0.00533283	4.83157	384.17	3.14422	2.01836	6.77014	70.2598	28.1501	3.72254	101.177	5.83614	0.520034
1	6	342.18	3	2	5	85.05	25	0.8372	92.0237	8	0.816079	1.01623	5.74471	357.487	3.00586	2.02728	5.4308	82.5036	26.1893	1.09519	97.5553	7.74469	0.804715
2	5	338.163	2	2	7	82.35	25	3.08888	94.9395	5	0.758207	2.01245	4.65175	340.93	2.01821	1.94209	7.21748	80.0673	25.1235	3.2916	97.6698	4.93295	0.748656
0	5	342.188	3	2	6	33.95	24	4.44362	101.618	4	0.573833	-0.00911927	4.65525	361.346	3.11404	2.10621	5.90056	33.5659	25.1245	4.82351	106.744	3.90396	0.595749
3	4	313.124	1	1	6	94.38	22	2.44058	75.7032	6	0.751557	3.02582	4.713	320.436	1.35095	0.994047	5.86196	93.1919	22.2642	2.76057	77.5524	5.84771	0.785857
1	4	368.221	4	1	5	67.23	27	1.6803	101.465	6	0.804371	0.997344	4.68685	379.163	3.92779	1.55476	5.7774	69.1298	27.4201	2.12304	103.318	6.14077	0.790955
2	5	311.175	4	1	5	90.7	23	1.70108	84.2124	6	0.863467	2.03681	4.65744	331.843	4.32953	1.99613	5.00797	87.4136	23.8595	1.9809	86.9723	5.98672	0.856517
1	6	301.165	2	2	8	92.59	22	0.4008	79.2667	8	0.71249	1.00642	5.17352	310.107	2.41759	2.09406	8.35922	83.7007	22.4462	0.767195	82.9841	7.59729	0.705223
1	4	343.124	2	2	8	55.4	24	2.4344	95.7325	4	0.59078	0.987638	4.13563	361.727	2.17587	1.92035	8.54575	56.2277	25.2047	2.64726	101.484	4.22763	0.684865
0	4	359.163	3	2	6	77.12	27	3.16806	100.588	5	0.793627	-0.00686073	4.14231	372.068	3.08322	1.99932	6.01399	76.2839	27.9079	3.64635	104.819	5.17065	0.780857
1	7	426.248	2	0	5	109.77	30	0.1584	109.888	10	0.49537	1.02214	6.98999	425.271	1.99473	0.000108123	5.76973	110.526	30.224	0.609853	111.62	10.0306	0.399239
0	2	316.251	5	0	4	23.55	23	3.4541	93.082	3	0.741703	-0.00771022	2.02305	331.977	4.98926	0.0236689	3.41144	22.181	23.9239	3.64867	95.1808	3.06094	0.690891
0	3	238.15	1	1	7	16.13	16	3.4936	71.874	2	0.67596	-0.0188079	2.79649	246.676	0.954056	0.920165	7.25127	15.0943	16.4006	3.72444	74.2242	1.9683	0.669502
2	5	321.151	2	1	7	74.15	22	1.88668	86.4354	5	0.752181	1.98974	4.66454	327.23	1.97357	1.33153	7.42977	71.3063	22.2814	2.07676	88.0526	4.85986	0.744022
0	8	391.157	3	2	10	67.63	27	3.4678	103.289	7	0.348923	0.00481439	6.06722	397.533	3.12551	2.12553	9.71159	63.0934	27.6903	4.14948	108.535	6.54166	0.39293
1	6	376.193	3	1	7	68.6	26	2.00418	101.882	6	0.788318	1.01562	5.41458	376.715	3.1451	1.18277	6.85903	67.5842	25.9703	1.90859	101.727	5.99223	0.795307
3	3	258.194	0	0	10	70.59	18	1.2853	72.4962	5	0.408257	2.94214	4.06869	269.13	0.276513	0.00129843	10.2515	68.7166	18.6256	1.52904	74.4973	5.01599	0.42081
1	4	356.154	2	2	7	71.35	26	4.52568	97.0602	5	0.791297	0.994171	4.04082	365.149	2.09196	1.94031	6.61867	67.428	26.6299	4.82021	100.235	4.91681	0.783444
0	5	346.273	3	1	7	43.18	25	3.8382	101.906	5	0.703709	-0.00266659	4.57019	356.096	3.02431	1.71574	5.60374	41.6291	25.4272	4.34	103.275	4.79183	0.723283
2	9	467.121	4	2	7	133.01	31	1.0196	110.666	10	0.621032	2.02596	9.15496	489.784	4.38668	2.45585	8.41243	131.164	32.8993	1.19558	119.151	10.0893	0.567713
0	5	394.247	2	0	8	68.31	28	1.3058	105.576	7	0.580817	0.00461555	5.23327	395.563	2.05685	-0.00567007	8.16478	68.6612	28.2259	1.52188	106.695	7.0697	0.533292
4	5	340.211	1	0	9	108.56	24	-0.0908	90.3728	8	0.346455	4.02034	4.79624	339.934	0.98983	0.0158243	9.74338	103.612	23.8282	0.207772	91.0727	7.87677	0.354855
0	6	253.034	2	2	5	51.81	16	2.70342	64.876	4	0.605472	-0.000374794	4.84505	257.542	1.95497	1.75135	4.98497	47.5063	16.1407	3.04031	66.1355	3.68641	0.554834
0	7	349.175	2	1	6	102.91	25	0.0590799	87.8125	9	0.715174	0.0124078	6.45191	358.491	2.08103	1.705	6.02218	98.6277	25.3953	0.30767	91.313	8.70929	0.707398
2	3	323.257	1	0	12	61.44	23	2.2281	94.1654	5	0.427565	2.02662	3.11606	315.589	0.986037	-0.00263166	11.7992	58.9551	22.3924	2.42004	92.6499	4.90938	0.45065
0	5	339.206	4	1	3	63.47	25	1.18968	94.946	6	0.827672	0.00860405	4.79769	354.07	4.1319	1.48763	2.55063	63.5313	25.5065	1.66258	97.4364	5.95694	0.82789
1	6	360.172	2	0	7	84.94	24	-0.1708	91.5615	7	0.634713	1.01854	5.82917	372.59	2.15864	-0.00418186	7.25181	87.0499	24.6213	-0.0793006	93.4653	7.12473	0.632371
1	4	373.2	2	1	7	78.95	27	2.0477	103.405	7	0.586023	1.03118	3.81087	375.796	2.06805	1.01948	7.08902	77.2658	27.184	2.86423	104.739	7.00648	0.688901
0	4	249.184	1	0	7	39.5	18	0.94768	71.996	4	0.629784	-0.0105479	3.69259	250.038	1.05304	0.00521493	6.99544	38.9777	17.9275	1.22741	72.2253	3.94556	0.620104
1	7	362.106	3	2	4	90.86	25	2.71718	91.0238	7	0.663891	1.00874	6.62202	376.942	3.04964	2.02362	4.09398	85.9589	25.8796	3.00536	94.882	6.75439	0.722574
1	2	363.231	3	2	5	45.23	27	5.25244	109.538	4	0.737264	1.02045	2.38254	363.351	3.04163	2.06508	4.9408	42.949	26.7872	5.29332	110.644	4.01849	0.760534
2	6	496.175	4	3	8	128.6	37	3.9019	134.473	9	0.359518	2.03395	6.14661	519.742	4.22023	3.25176	7.91936	129.342	38.6425	4.54871	143.257	9.25103	0.320508
1	1	255.162	2	1	4	29.1	19	3.1578	77.5587	2	0.649618	1.02093	1.25952	266.387	2.07513	1.03207	4.56775	28.9233	19.5182	3.40916	78.8727	2.08718	0.725917
0	2	255.106	2	2	3	33.02	19	4.1458	71.337	2	0.825123	-0.00566006	1.87324	275.304	2.11075	1.99731	3.10988	31.0072	20.1869	4.43927	76.9172	1.9653	0.825365
0	4	400.217	3	0	5	59.08	28	2.2345	98.998	6	0.664428	0.0070703	4.02418	430.811	3.01356	-0.0333676	7.42136	56.2113	29.792	3.10302	104.593	5.84238	0.45012
0	4	235.084	1	1	3	59.75	17	1.1599	60.436	5	0.582345	-0.00526595	4.35246	248.238	1.00176	1.57448	3.2675	57.9674	17.7247	1.63749	62.7024	4.86544	0.618556
3	6	347.207	2	1	8	126.8	25	-0.54872	90.0471	9	0.541694	3.04591	5.94677	344.657	1.95854	1.57018	7.64854	123.541	24.5717	-0.341998	88.9107	8.69775	0.568624
0	4	318	2	2	3	55.02	19	2.53938	75.213	4	0.873474	-0.0144907	3.28816	340.431	2.09927	1.89005	3.63829	54.8265	20.6906	2.95157	82.0358	4.02141	0.863904
1	4	446.132	3	2	5	76.44	31	3.40598	112.493	6	0.76328	1.01697	3.86888	458.869	3.1	2.05014	6.82854	73.842	31.9675	3.71632	118.636	5.98024	0.70735
3	5	363.263	2	1	11	91.93	26	2.2854	101.7	7	0.524729	3.07618	4.81754	360.768	2.03142	1.40711	10.4906	86.0661	25.5025	2.46335	100.62	6.73435	0.52743
0	4	343.226	3	1	6	45.67	25	2.5255	98.6675	5	0.74481	-0.00516438	3.92351	350.357	2.96742	1.28844	5.61194	43.1263	25.193	2.90244	99.6444	4.84969	0.751174
2	4	399.135	2	2	6	91.22	28	4.06238	108.129	6	0.71624	2.01726	4.9587	404.297	2.03847	1.94972	6.35315	90.0187	28.3861	4.4091	110.757	6.00944	0.653899
1	6	358.12	3	2	5	76.47	25	3.96062	97.2102	6	0.646261	1.00473	4.74463	376.389	3.09482	2.20848	6.07602	74.6199	25.9017	3.93495	101.292	6.18993	0.556548
0	7	390.263	4	1	6	61.64	28	3.1161	107.471	7	0.695753	0.0293005	6.67964	395.758	4.029	1.26221	6.07983	59.3423	28.2564	3.35505	109.445	6.646	0.678959
3	3	315.171	1	0	10	70.23	21	1.5313	85.0741	5	0.53548	3.07656	3.19022	328.057	1.00859	-0.00462568	10.9234	67.6448	21.8923	1.71234	88.3187	5.05006	0.426676
1	3	236.022	2	2	2	35.82	16	3.64158	58.6747	2	0.863559	0.996323	2.38279	247.498	2.09667	1.79401	2.90348	32.3087	16.7914	3.82276	62.3725	1.85451	0.86485
1	5	292.19	2	1	6	61.61	21	1.1148	80.9972	6	0.796057	1.00671	4.44818	297.437	2.03152	1.2482	5.85165	59.8835	21.3426	1.4423	82.7299	5.77478	0.799296
1	3	360.185	2	2	9	54.71	26	3.935	98.3257	5	0.689428	0.992892	3.46381	361.148	2.14691	2.04621	8.5239	51.3042	26.1127	4.14387	100.588	4.86637	0.696237
1	5	399.252	3	1	6	74.59	29	3.89918	111.731	6	0.785216	1.02025	5.12851	404.782	3.19442	1.02019	5.96245	76.1896	29.3548	4.1749	112.148	6.15379	0.77834
1	4	366.194	2	2	5	71.35	27	5.28398	104.427	5	0.780869	0.999551	4.00515	364.649	2.07285	1.94221	5.07908	66.1123	26.9933	5.38366	106.469	4.73706	0.771717
0	3	359.143	1	0	5	47.34	24	2.81128	72.631	4	0.709513	-0.0315501	3.00678	367.724	1.05495	-0.0139891	5.99446	47.0537	24.1624	2.66237	75.8292	4.1129	0.693188
1	3	329.21	2	1	6	65.36	24	3.63208	93.3997	5	0.866426	1.03234	3.05109	337.686	2.06349	1.0086	6.17998	63.6893	24.623	3.73187	97.301	4.82312	0.845705
1	5	308.185	2	0	4	85.67	22	0.70988	79.9457	7	0.826441	1.03425	4.77636	318.529	2.12818	-0.0149989	4.12072	83.2555	22.3855	0.883915	82.4527	6.8957	0.823081
0	3	326.082	3	2	2	53.33	23	3.37158	88.1445	4	0.849854	-0.00795722	2.87717	342.147	3.10778	1.98985	4.51348	51.3035	23.7569	3.84094	92.1535	3.96009	0.858463

## Sheet: fig5_source_data
(a)	CCN(	C)	CCC(	=O)	C(	c1ccccc1)	c1ccccc1		(b)	O=	C1	CC(	c2ccccc2)	OC	2	=C	1	C(O)	C(O)	CC2
#H bonding donor	0.10955	0.075065	0.0839096	0.176983	0.10503	0.071539	0.0628697		#H bonding donor	0.0671419	0.0380579	0.0365503	0.0570224	0.0366564	0.034554	0.0518521	0.0406921	0.1018	0.116077	0.0445455
#H bonding acceptor	0.0911058	0.0647013	0.0494329	0.274184	0.10162	0.0784051	0.0708216		#H bonding acceptor	0.0711896	0.0579993	0.0563708	0.0562672	0.0335988	0.0433657	0.0509643	0.0450358	0.0986496	0.11646	0.0483909
Molar mass	0.152759	0.0597062	0.0538566	0.130049	0.090565	0.126371	0.120148		Molar mass	0.0969805	0.0685226	0.087299	0.122852	0.0335067	0.0530888	0.049702	0.0353251	0.0646372	0.0698771	0.10286
#ring	0.106838	0.0475121	0.0414026	0.0947162	0.0576179	0.150784	0.127794		#ring	0.0559186	0.051214	0.0265185	0.108384	0.0191065	0.0501765	0.0304372	0.0360626	0.0733292	0.0876204	0.0602911
#aromatic ring	0.106934	0.0527049	0.0355727	0.114152	0.0546902	0.126087	0.121197		#aromatic ring	0.0537432	0.0472626	0.0279878	0.103179	0.0305434	0.0433616	0.0441437	0.0380977	0.0797456	0.0947074	0.0485287
#rotatable bond	0.141343	0.0614143	0.0548374	0.12562	0.0891731	0.135288	0.128168		#rotatable bond	0.0960192	0.0686358	0.0872933	0.122434	0.0335468	0.0533987	0.0497941	0.035329	0.0646173	0.0698796	0.103057
TPSA	0.105436	0.0590132	0.0643253	0.258075	0.111585	0.0810274	0.0741573		TPSA	0.0697189	0.0567301	0.0650746	0.0496544	0.0357322	0.0437778	0.0575224	0.0455019	0.0999223	0.11766	0.0508814
#heavy atom	0.0710357	0.0497912	0.0346388	0.116707	0.0534243	0.117936	0.113378		#heavy atom	0.0818478	0.035075	0.0369836	0.0770297	0.046693	0.0276325	0.0390882	0.0278435	0.0971887	0.107016	0.0391829
logP	0.0992981	0.0539991	0.0512075	0.126716	0.0941555	0.0942657	0.0968682		logP	0.0942907	0.0542325	0.0764564	0.146392	0.0378579	0.0478451	0.0590201	0.033193	0.0718558	0.0757282	0.0870116
Molar refractivity	0.0637157	0.0603967	0.040554	0.113001	0.0868954	0.130275	0.129421		Molar refractivity	0.0577997	0.0419841	0.04597	0.128426	0.0515228	0.0296068	0.0458464	0.0345357	0.0585635	0.0611293	0.063032
#nitrogen + #oxygen	0.110944	0.0501477	0.0626036	0.133967	0.0904061	0.108124	0.0882334		#nitrogen + #oxygen	0.0548297	0.0629495	0.0492929	0.0673001	0.0589242	0.0482548	0.047446	0.0505771	0.0686242	0.0792205	0.0468121
QED	0.116452	0.0464133	0.0356109	0.107286	0.0478677	0.150233	0.13785		QED	0.0587164	0.0564618	0.0297764	0.159906	0.0320843	0.0481551	0.0361523	0.0346195	0.0926769	0.095329	0.0594345

## Sheet: suppl_fig2_source_data
BalabanJ_gt	BertzCT_gt	Chi0_gt	Chi0n_gt	Chi0v_gt	Chi1_gt	Chi1n_gt	Chi1v_gt	Chi2n_gt	Chi2v_gt	Chi3n_gt	Chi3v_gt	Chi4n_gt	Chi4v_gt	ExactMolWt_gt	FpDensityMorgan1_gt	FpDensityMorgan2_gt	FpDensityMorgan3_gt	FractionCSP3_gt	HallKierAlpha_gt	HeavyAtomCount_gt	HeavyAtomMolWt_gt	Kappa1_gt	Kappa2_gt	Kappa3_gt	LabuteASA_gt	MaxAbsEStateIndex_gt	MaxEStateIndex_gt	BalabanJ_pred	BertzCT_pred	Chi0_pred	Chi0n_pred	Chi0v_pred	Chi1_pred	Chi1n_pred	Chi1v_pred	Chi2n_pred	Chi2v_pred	Chi3n_pred	Chi3v_pred	Chi4n_pred	Chi4v_pred	ExactMolWt_pred	FpDensityMorgan1_pred	FpDensityMorgan2_pred	FpDensityMorgan3_pred	FractionCSP3_pred	HallKierAlpha_pred	HeavyAtomCount_pred	HeavyAtomMolWt_pred
2.28522	619.643	15.9494	12.7748	12.7748	10.6134	7.29784	7.29784	5.35517	5.35517	3.58425	3.58425	2.49998	2.49998	295.157	1.18182	1.81818	2.36364	0.210526	-2.39	22	274.214	15.9887	7.57063	4.05598	131.069	11.7846	11.7846	2.31792	610.13	16.2731	13.1802	13.3472	10.9902	7.73219	7.76823	5.7129	5.6106	3.9217	3.98267	2.74776	2.75425	306.854	1.15831	1.75794	2.22981	0.213901	-2.59096	22.7978	283.759
1.48364	989.421	25.0538	19.9426	19.9426	16.7901	12.0429	12.0429	9.67579	9.67579	7.09856	7.09856	4.9007	4.9007	484.232	1.11429	1.8	2.42857	0.6	-3	35	452.297	25.1037	10.318	5.17179	204.316	13.4782	13.4782	1.41456	987.328	24.2242	19.6512	19.4087	16.7295	12.3415	12.2554	9.93439	9.8308	7.39036	7.18603	5.10785	5.33864	494.148	1.20517	1.94883	2.61342	0.581006	-3.21452	35.9651	469.24
1.79323	692.925	15.5267	12.9127	12.9127	10.669	7.60081	7.60081	5.92296	5.92296	3.99103	3.99103	2.61098	2.61098	296.164	1.45455	2.31818	3	0.411765	-2.32	22	276.214	14.6103	6.20341	2.97244	130.065	9.35313	9.35313	1.86245	700.381	16.505	13.4708	13.7406	11.3099	8.05322	8.1582	6.18154	6.18144	4.24254	4.31575	2.89807	3.04056	312.423	1.41087	2.24663	2.93108	0.397439	-2.6167	22.9733	288.779
2.00421	462.496	13.8281	11.0108	12.5832	9.11339	6.32952	7.58713	4.76117	6.20139	3.41943	4.39811	2.36375	3.10189	299.086	1.78947	2.57895	3.21053	0.538462	-0.91	19	281.683	14.4981	6.49989	3.55408	122.23	12.3119	12.3119	2.00454	458.828	13.7954	11.202	12.8496	9.35525	6.64643	7.81916	4.99875	6.15259	3.53694	4.61261	2.51344	3.34824	304.739	1.72755	2.45581	3.10325	0.516615	-1.03777	19.4235	285.819
2.04772	550.019	17.1983	13.9637	13.9637	10.9062	8.18615	8.18615	6.28056	6.28056	5.06526	5.06526	3.36874	3.36874	320.185	1.47826	2.13043	2.56522	0.75	-2.1	23	296.201	17.257	6.56727	2.779	136.148	12.9501	12.9501	2.17853	525.443	16.88	14.3184	14.0743	11.0748	8.2827	8.23635	6.43856	6.33046	4.69895	5.12012	3.61746	3.85418	326.06	1.46556	2.13792	2.59844	0.762741	-2.0805	23.1029	297.198
1.30553	993.879	20.7609	17.5895	17.5895	14.7247	10.5792	10.5792	7.92731	7.92731	5.82667	5.82667	4.11039	4.11039	399.242	0.9	1.6	2.3	0.32	-3.07	30	370.31	20.2129	9.61974	4.90848	178.705	9.10958	9.10958	1.28534	982.276	20.5064	17.2612	16.7393	14.2408	10.5557	10.5407	7.88735	7.89602	5.79308	5.47883	4.20156	4.08062	401.411	0.944067	1.64103	2.33176	0.328288	-3.04589	30.1078	376.208
2.67311	569.894	16.9138	11.8556	11.8556	10.1629	6.23872	6.23872	4.6807	4.6807	2.72266	2.72266	1.79599	1.79599	318.11	1.54545	2.18182	2.72727	0.461538	-2.37	22	304.162	17.6809	7.06439	4.57934	124.097	12.8367	12.8367	2.71964	557.174	16.7739	12.4954	12.1918	10.6429	6.91065	6.8988	5.01115	4.96399	3.26068	3.45277	1.86375	2.34292	329.83	1.51303	2.15087	2.67778	0.461486	-2.43028	22.577	310.41
3.99329	303.494	15.3805	12.9983	12.9983	9.46843	7.33395	7.33395	5.34268	5.34268	2.85292	2.85292	1.74058	1.74058	283.226	1.15	1.85	2.4	0.733333	-1.36	20	254.184	18.64	11.4653	10.5522	122.131	12.0103	12.0103	3.90603	299.893	16.018	14.0535	14.0288	10.1497	8.03335	7.85998	5.66969	5.6957	3.21546	3.65521	1.93587	2.40485	299.221	1.1189	1.75954	2.28693	0.747627	-1.3994	21.1869	266.815
2.47322	552.143	15.2841	11.3589	12.9314	9.34544	5.95883	7.15329	4.3518	5.93299	2.52112	3.78175	1.37775	2.44521	314.06	1.5	2.15	2.65	0.5	-1.65	20	299.678	16.4045	7.21737	4.47217	125.695	11.8947	11.8947	2.44268	540.896	15.2472	12.6392	14.0546	10.0536	6.56525	7.70924	4.7261	6.21951	2.76889	4.32166	1.52717	3.10544	329.343	1.47502	2.12895	2.67065	0.530406	-1.7137	21.0531	310.853
2.23631	641.961	13.9912	10.5227	12.1087	8.98607	5.6485	6.4415	4.1629	5.01724	2.77395	3.41706	1.69632	1.94295	322.012	1.47368	2.21053	2.78947	0.142857	-1.75	19	311.069	13.6763	5.48447	2.98469	118.425	13.3441	13.3441	2.23746	638.294	14.8501	12.1274	13.3308	9.81146	6.38569	7.03616	4.75021	5.37068	3.24621	4.08878	2.01517	2.87785	347.064	1.4295	2.16828	2.76532	0.151951	-1.89968	20.3423	329.828
1.31717	713.032	16.7338	13.2952	14.0512	11.6101	8.31129	8.68926	6.94326	7.35046	5.29796	5.58608	3.51302	3.74618	346.12	1.58333	2.41667	3.08333	0.588235	-1.84	24	327.666	15.674	5.90582	2.94148	145.293	12.5463	12.5463	1.29117	692.436	16.9409	13.9261	15.0896	11.9426	8.73872	9.13672	7.45971	7.76423	5.57516	5.73177	3.80045	4.31371	366.217	1.46852	2.29338	3.00048	0.612046	-1.84915	24.6231	339.644
2.22117	782.443	19.1565	14.9877	15.8042	12.3786	8.50845	9.94852	6.18858	8.12652	4.14692	6.04155	2.76971	4.31356	380.152	1.34615	2.03846	2.65385	0.529412	-2.31	26	356.278	20.0075	8.87044	4.86426	153.728	12.8085	12.8085	2.08627	793.35	19.9246	15.8364	16.5779	13.0841	9.12417	10.4428	6.65709	8.53287	4.57517	6.62343	2.99205	4.77129	399.555	1.32801	2.01579	2.63264	0.516509	-2.50721	27.5059	372.174
1.69182	894.94	22.3801	18.3601	18.3601	14.9223	10.5437	10.5437	7.72898	7.72898	5.28712	5.28712	3.50212	3.50212	430.255	1.12903	1.83871	2.41935	0.631579	-3.31	31	400.277	22.3769	10.1347	5.4397	180.835	12.8101	12.8101	1.60222	886.403	21.7992	18.1509	17.7381	14.5616	10.6021	10.561	7.81955	7.7862	5.35977	5.40132	3.69026	3.94646	429.272	1.19944	1.91573	2.52202	0.636725	-3.19421	31.2108	405.59
1.70089	707.638	16.397	12.906	13.6619	11.0586	7.37673	7.75469	5.67734	6.21186	4.00713	4.12665	2.68499	2.85402	331.109	1.43478	2.13043	2.78261	0.294118	-2.11	23	313.659	15.7731	6.56101	3.30464	139.711	12.7043	12.7043	1.60643	725.702	16.9259	13.8449	14.6268	11.8662	8.08127	8.35018	6.23299	6.54507	4.49071	4.75818	3.09696	3.47774	354.817	1.37713	2.12296	2.78028	0.303452	-2.41469	24.4109	333.409
1.5705	1091.92	25.3717	20.0566	20.0566	16.7781	11.6251	11.6251	8.40088	8.40088	5.67658	5.67658	3.88889	3.88889	481.233	1.2	1.94286	2.65714	0.4	-3.95	35	450.305	25.6689	11.9585	7.01626	203.649	12.9651	12.9651	1.50231	1098.79	24.409	19.6309	19.3726	16.9389	11.8963	11.8972	8.7046	8.67093	5.92445	5.69064	4.07759	4.14237	491.375	1.16649	1.89538	2.58955	0.402424	-4.11856	36.1069	466.824
1.40988	1081.31	23.3717	18.4384	18.4384	16.0116	10.9075	10.9075	8.27486	8.27486	6.33267	6.33267	4.67099	4.67099	446.195	1.30303	2.15152	2.87879	0.36	-3.86	33	420.299	22.3381	9.73618	4.67388	192.473	12.9224	12.9224	1.38315	1076.63	22.6983	18.1112	17.8156	15.8488	11.117	11.0523	8.46685	8.39368	6.31455	6.18038	4.72677	4.83415	457.243	1.26824	2.11084	2.88596	0.364656	-3.9695	34.0191	435.32
1.84117	677.217	15.0791	11.6666	11.6666	10.2195	6.53858	6.53858	4.38899	4.38899	2.92081	2.92081	1.82923	1.82923	281.116	1.33333	2.14286	2.90476	0.1875	-2.87	21	266.195	14.5373	7.05734	3.79851	122.75	11.882	11.882	1.88449	669.03	16.1345	12.5082	12.5905	10.8411	7.10783	7.27877	4.99267	4.88861	3.28013	3.61019	2.08975	2.50602	302.816	1.32056	2.13601	2.9116	0.195913	-3.04327	22.4683	285.797
1.70158	1075.1	18.4743	14.8293	14.8293	12.3761	8.44817	8.44817	7.2345	7.2345	4.61688	4.61688	3.36292	3.36292	346.143	1.38462	2.19231	2.92308	0.3	-3.2	26	328.246	16.2783	5.66582	2.61894	150.4	12.9556	12.9556	1.7278	1009.18	18.2968	14.9137	15.007	12.6973	8.64439	8.62454	7.55876	7.44225	4.8796	4.73984	3.6091	3.75374	354.755	1.36661	2.18081	2.90676	0.3101	-3.25133	26.2881	332.137
1.8261	1064.35	19.2778	14.9219	15.7384	13.0472	8.67019	10.3225	6.03875	8.1479	4.22723	6.04376	2.76083	4.07166	381.115	1.11111	1.85185	2.55556	0.25	-2.98	27	362.305	18.8005	8.14455	4.23276	157.938	12.2536	12.2536	1.84844	1036.87	19.0177	15.3765	16.6495	13.3337	9.07787	10.7984	6.36756	8.59588	4.45559	6.07046	2.96816	4.49685	395.415	1.0698	1.78756	2.46087	0.257316	-2.98444	27.9187	375.463
1.70811	749.142	17.6481	13.538	13.538	12.2407	7.98198	7.98198	5.65078	5.65078	4.23568	4.23568	3.04109	3.04109	342.155	1.4	2.16	2.8	0.466667	-3.06	25	324.219	16.7858	7.67326	3.55922	143.66	12.3292	12.3292	1.65048	749.711	18.2897	14.0818	14.03	12.556	8.47222	8.45619	6.12793	6.12441	4.24668	4.59675	3.21838	3.43497	358.817	1.36833	2.1744	2.86916	0.505841	-3.04626	26.0758	339.878
1.89835	542.461	16.1125	13.5562	13.5562	10.4861	7.5695	7.5695	5.9331	5.9331	3.85877	3.85877	2.74718	2.74718	303.195	1.40909	2.13636	2.81818	0.470588	-2.01	22	278.206	16.3621	7.31292	4.00917	131.885	12.1165	12.1165	1.92148	532.198	16.1208	13.2964	13.3964	10.7008	7.68907	7.77792	5.83139	5.95391	3.95296	4.17588	2.82705	2.84729	306.405	1.44665	2.19469	2.84972	0.453381	-2.13124	22.1029	279.462
1.87022	771.056	19.8636	15.4793	16.2958	12.8406	8.84275	10.2828	6.34772	8.3926	4.31551	6.1531	2.7564	3.89798	394.167	1.18519	1.81481	2.40741	0.444444	-2.39	27	368.289	20.9163	9.51816	5.7974	159.818	12.3197	12.3197	1.84725	769.664	19.9278	15.9819	16.5853	13.1728	9.25821	10.5301	6.61171	8.35747	4.43648	6.19591	2.9245	4.52028	401.598	1.12665	1.72694	2.2512	0.433978	-2.5463	27.8443	373.651
2.19102	471.808	14.4244	11.6322	12.4487	9.72551	6.86368	7.74333	5.09846	6.04615	3.80201	4.87598	2.74833	3.72226	293.109	1.5	2.25	2.8	0.6	-1.38	20	274.236	15.0174	6.86834	3.02382	122.861	12.6404	12.6404	2.18035	465.104	13.9572	11.831	12.9757	9.63626	7.02387	7.79757	5.10943	6.0052	3.76746	4.97007	2.76956	3.79612	292.59	1.5227	2.25956	2.82595	0.587295	-1.38961	19.8579	270.084
1.56225	594.965	17.4849	14.9394	14.9394	12.292	9.47715	9.47715	6.98077	6.98077	5.16421	5.16421	3.76148	3.76148	343.237	1.36	2.28	3	0.631579	-1.95	25	314.243	17.8596	8.94478	4.5682	149.511	12.7317	12.7317	1.44454	599.673	17.3249	15.1685	15.1519	12.3266	9.6241	9.69869	7.11493	7.16756	5.0776	5.18925	3.94613	3.87679	351.554	1.35105	2.24282	3.07044	0.628863	-1.99851	25.4133	320.247
1.56464	805.11	21.3446	16.4594	16.4594	13.5576	9.50675	9.50675	7.69524	7.69524	5.6296	5.6296	3.95809	3.95809	414.188	1.37931	2.10345	2.72414	0.631579	-2.36	29	389.228	21.3513	8.17391	4.79945	166.419	12.7079	12.7079	1.49943	797.208	21.8029	17.0065	16.7687	14.0142	10.0169	9.91408	8.1277	8.1007	5.97784	5.61438	4.26879	4.31696	434.475	1.33081	2.08299	2.71305	0.628058	-2.47028	30.3608	408.826
1.71119	646.425	18.2862	14.763	14.763	12.0132	8.64795	8.64795	6.50222	6.50222	4.69357	4.69357	2.95023	2.95023	343.201	1.36	2.12	2.64	0.555556	-2.62	25	318.231	18.7149	8.46959	4.47088	147.755	12.4487	12.4487	1.64195	640.973	18.2658	14.9956	14.8328	12.1849	8.82984	8.82293	6.67702	6.67867	4.68474	4.82113	2.92674	3.35066	352.021	1.37921	2.12347	2.70777	0.553559	-2.64196	25.2424	322.629
1.37439	1063.31	20.2694	16.1054	16.9219	14.1145	9.6008	10.4173	7.13382	8.19589	5.1534	6.07541	3.24887	3.92343	403.147	1.2069	2	2.68966	0.272727	-3.08	29	382.343	19.2457	8.11387	4.34026	173.161	12.4332	12.4332	1.3861	1037.8	20.2531	16.427	16.8641	14.2765	9.89319	10.426	7.38223	8.20462	5.19057	5.93932	3.31646	4.25846	413.608	1.23045	2.01596	2.7484	0.264552	-3.27381	29.6633	389.27
1.87151	725.797	16.6565	12.8491	12.8491	11.1177	7.38167	7.38167	5.07526	5.07526	3.21891	3.21891	2.0268	2.0268	310.143	1.17391	1.91304	2.52174	0.235294	-3.07	23	292.213	16.3031	7.80134	4.71299	134.068	11.9228	11.9228	1.88226	725.181	17.5225	13.4374	13.4429	11.7135	7.87541	7.91606	5.50227	5.47287	3.55358	3.95588	2.19825	2.75601	327.348	1.12855	1.80464	2.37812	0.227207	-3.26814	24.2294	307.354
2.26352	783.417	16.872	12.7286	14.3616	10.9299	6.9432	9.26291	4.89989	8.01235	3.02824	6.21295	2.08349	4.62689	350.076	1.34783	2.13043	2.73913	0.1875	-1.96	23	332.321	17.3947	7.54029	4.50702	139.861	12.6693	12.6693	2.27058	773.501	17.023	13.5441	15.6202	11.4906	7.53416	9.73926	5.395	8.22968	3.49244	6.26289	2.30375	4.52087	369.078	1.31884	2.08082	2.68157	0.20529	-2.19822	24.3621	351.912
2.43677	559.313	17.3614	11.4151	11.4151	10.6418	6.58786	6.58786	4.97646	4.97646	3.36075	3.36075	2.22852	2.22852	349.071	0.956522	1.52174	2.04348	0.538462	-1.58	23	338.133	17.7689	6.50029	3.51138	124.968	13.7269	13.7269	2.47898	542.141	16.6718	11.3277	11.6085	10.4115	6.6452	6.83619	5.07407	4.95447	3.52201	3.58061	2.34979	2.60181	350.812	0.767554	1.23204	1.65676	0.531356	-1.47673	23.0509	342.411
2.8159	584.91	17.621	14.9345	14.9345	10.6529	7.78627	7.78627	6.74306	6.74306	3.71647	3.71647	1.9421	1.9421	317.21	1.43478	2.08696	2.65217	0.555556	-2.06	23	290.217	18.9878	7.97961	5.91457	138.788	12.2835	12.2835	2.81158	562.295	16.9643	14.2566	14.4427	10.9872	7.76975	7.7779	6.9211	6.83339	3.69123	3.74315	2.28464	2.63333	313.703	1.43689	2.09567	2.65677	0.547469	-2.17427	22.6544	284.514
1.65569	667.07	16.5601	13.2284	14.0449	11.0072	7.77531	8.54871	6.34148	7.0956	4.80991	5.62581	3.43507	4.06015	333.126	1.30435	2	2.65217	0.666667	-2.01	23	314.265	15.8694	6.23965	2.92998	138.588	12.575	12.575	1.60721	625.836	16.1696	13.532	14.6166	11.3989	8.16034	8.91175	6.63807	7.36319	4.96804	5.7302	3.50292	4.48118	341.495	1.34707	2.08153	2.73244	0.660558	-2.01336	23.3307	319.887
1.79967	635.626	18.6814	15.8419	15.8419	12.5072	9.4212	9.4212	7.40691	7.40691	5.2772	5.2772	3.80975	3.80975	362.243	1.26923	2	2.65385	0.722222	-1.93	26	332.238	18.849	8.17725	3.9082	154.631	12.5272	12.5272	1.69474	632.746	18.4168	15.837	15.6062	12.5851	9.54358	9.49641	7.31672	7.3355	5.39262	5.50823	4.00698	4.18772	367.41	1.29953	2.02518	2.67541	0.716401	-1.88575	26.1981	336.603
1.55868	641.901	17.8636	14.9609	14.9609	11.9728	9.02005	9.02005	7.53335	7.53335	5.34504	5.34504	3.94819	3.94819	345.216	1.2	1.96	2.64	0.666667	-2.18	25	318.231	17.6369	7.37166	4.26696	148.029	12.4733	12.4733	1.48438	658.585	18.52	15.688	15.5619	12.7593	9.53953	9.45625	7.75959	7.92336	5.64819	5.43962	4.22542	4.18265	364.114	1.33231	2.16662	2.92677	0.663294	-2.27028	26.2648	334.545
1.68578	717.123	17.2672	13.6192	13.6192	11.5284	8.38951	8.38951	6.72506	6.72506	5.23464	5.23464	3.91957	3.91957	324.147	1.29167	2	2.54167	0.473684	-2.48	24	304.22	16.3803	6.56138	2.96489	140.591	12.6085	12.6085	1.66436	689.115	17.665	14.3163	14.3896	12.0955	8.79936	8.90862	7.17417	7.22266	5.42643	5.47048	4.12463	4.16306	339.843	1.25873	1.93212	2.49972	0.468834	-2.61234	24.7294	313.774
1.96134	817.952	18.1375	15.2519	16.0078	11.9179	8.79183	9.1698	7.1315	7.48951	4.71931	5.11803	3.57956	3.94906	357.172	1.32	2.08	2.72	0.526316	-2.06	25	333.697	17.7531	7.05011	3.36178	153.78	9.12002	9.12002	2.09569	784.947	17.9917	15.3797	15.9279	12.3256	9.10974	9.37874	7.16045	7.43473	5.09241	5.2346	3.8808	4.00517	367.834	1.34762	2.11571	2.77679	0.538884	-2.08098	25.4741	338.99
2.00614	464.307	13.6649	11.8547	12.6712	9.20704	6.97544	8.20018	5.39151	6.27116	3.75582	4.46293	2.73495	3.30792	274.15	1.31579	2.15789	2.89474	0.5625	-0.98	19	252.257	14.4296	6.97766	4.26067	120.351	9.02543	9.02543	1.96847	458.12	13.7418	12.0455	13.3023	9.55046	7.28011	8.42286	5.59891	6.34773	4.0443	4.79861	2.90666	3.54698	280.51	1.28187	2.06781	2.80828	0.534799	-1.06411	19.4281	254.83
1.82251	791.248	17.416	12.93	13.7465	11.488	7.37872	8.81878	5.05474	6.62727	3.14073	4.47873	1.98407	3.01616	351.094	1.08333	1.75	2.45833	0.235294	-2.25	24	333.255	18.0939	8.55977	5.43272	140.043	13.4992	13.4992	1.93896	738.904	17.8399	13.9481	14.8984	11.7631	7.91294	9.23172	5.49201	6.94854	3.48672	4.95629	2.21755	3.4962	362.868	1.07166	1.75914	2.43524	0.23643	-2.43927	24.7959	341.971
1.95679	551.106	19.1565	15.0948	15.0948	12.4192	8.81057	8.81057	7.01598	7.01598	4.89579	4.89579	3.4616	3.4616	369.19	1.26923	2	2.65385	0.823529	-1.73	26	342.202	20.5803	9.27739	5.14086	152.618	12.6172	12.6172	1.97973	553.74	18.9546	15.408	15.478	12.629	9.16981	9.22063	7.22474	7.19364	5.22627	5.11375	3.68262	3.8546	379.954	1.27693	2.01667	2.67095	0.824744	-1.72188	26.6347	350.341
1.47441	795.993	18.9659	16.2657	16.2657	13.0629	10.1422	10.1422	8.37219	8.37219	6.53317	6.53317	5.06796	5.06796	364.226	1.33333	2.18519	2.85185	0.590909	-2.35	27	336.269	18.0339	7.34254	3.4542	161.222	13.3014	13.3014	1.49532	807.097	19.4634	16.5216	16.2681	13.2264	10.1504	10.124	8.32721	8.38647	6.41737	6.31816	4.68774	4.89757	373.952	1.31918	2.12414	2.82631	0.581614	-2.43391	27.3771	342.451
1.75919	932.183	19.3885	14.7513	16.3373	12.9736	8.51276	9.30576	6.23105	7.08539	4.19813	4.78169	2.93292	3.53269	427.064	1.22222	1.96296	2.59259	0.263158	-2.92	27	410.146	18.8588	8.18379	4.43658	165.065	12.523	12.523	1.76871	930.606	19.8741	15.4431	16.7439	13.5794	9.07162	9.71488	6.64862	7.39201	4.63946	5.36558	3.1549	3.94995	446.077	1.19826	1.93372	2.59069	0.26324	-3.14486	28.6257	430.062
1.87346	585.363	15.7423	13.0797	13.0797	10.4996	7.83534	7.83534	6.38279	6.38279	4.60476	4.60476	3.45082	3.45082	306.169	1.40909	2.13636	2.72727	0.733333	-1.92	22	284.19	14.9942	5.6996	2.71451	128.96	11.656	11.656	1.88688	553.864	15.6421	13.3945	13.9596	11.0269	8.15896	8.20303	6.65583	6.6255	4.90449	4.85566	3.62827	3.76536	318.384	1.38019	2.10681	2.72127	0.739014	-1.9706	22.4647	291.873
1.94353	651.147	14.5352	10.9618	11.7783	9.55855	5.76932	6.17756	4.08991	4.49816	2.48246	2.67581	1.45672	1.61939	292.091	1.5	2.3	3	0.166667	-2.35	20	279.239	14.0675	6.19824	3.57543	120.233	13.5201	13.5201	1.9179	631.117	14.8508	11.6311	12.3929	9.92913	6.34134	6.7714	4.57303	4.82378	2.87645	3.46679	1.70259	2.32513	305.148	1.41668	2.21978	2.93733	0.179574	-2.45497	20.6617	287.326
1.74816	394.548	16.1649	14.1831	14.1831	10.4805	8.83184	8.83184	7.32118	7.32118	5.69626	5.69626	3.30646	3.30646	308.246	1.45455	2.18182	2.72727	0.833333	-0.87	22	276.21	17.4833	7.60178	4.10668	134.507	12.3731	12.3731	1.80554	378.393	15.7098	14.4169	14.844	11.1062	8.93012	8.874	7.55647	7.46814	5.52221	5.16485	3.65236	3.55025	318.084	1.46104	2.18805	2.7513	0.816173	-0.891265	22.3105	277.54
1.89555	753.62	19.2672	14.1979	14.1979	12.3118	8.06876	8.06876	5.97193	5.97193	4.15432	4.15432	2.73603	2.73603	362.139	1.38462	2.03846	2.57692	0.411765	-3.15	26	343.209	19.1784	8.28984	4.69068	149.246	14.0758	14.0758	1.8641	741.893	19.7292	14.8147	14.5001	13.0527	8.68083	8.64343	6.4637	6.4481	4.31815	4.54087	2.88417	3.26844	381.811	1.30394	1.97118	2.57419	0.406878	-3.27834	27.5228	365.439
1.98626	821.993	19.3885	15.5296	17.1156	13.0664	9.12905	9.92205	6.71476	7.5691	5.03855	5.69464	3.34945	3.87763	435.107	1.37037	2.11111	2.7037	0.526316	-1.98	27	413.145	19.7725	8.80561	4.30395	166.623	13.5219	13.5219	1.80112	826.243	19.7616	16.0789	17.6121	13.5933	9.71734	10.3143	7.13627	7.72845	5.3469	5.85198	3.75885	4.53929	454.557	1.34586	2.10144	2.77916	0.522672	-2.06517	28.257	430.222
1.85978	707.5	17.5352	13.0596	13.0596	11.2389	7.68466	7.68466	6.38043	6.38043	4.4833	4.4833	3.30126	3.30126	339.119	1.5	2.20833	2.75	0.5625	-2.14	24	323.189	16.7085	5.74	2.95907	136.578	12.8037	12.8037	1.88333	693.279	18.381	13.6444	13.9303	11.8298	8.1105	8.20273	6.98265	6.82719	5.01344	4.91374	3.5159	3.74619	360.024	1.42326	2.12963	2.70757	0.564849	-2.36389	24.9369	336.944
1.71105	801.859	17.8112	13.8152	13.8152	12.0797	8.12388	8.12388	6.16035	6.16035	4.48231	4.48231	2.91031	2.91031	339.15	1.32	2.12	2.8	0.333333	-3.01	25	321.23	16.8341	7.25998	3.73964	144.839	13.7886	13.7886	1.75099	774.089	17.7822	14.2686	14.2627	12.3627	8.38588	8.41772	6.50816	6.43124	4.60059	4.58137	3.22742	3.3603	349.022	1.31099	2.09574	2.82422	0.332423	-3.06503	25.425	328.406
1.51858	440.222	18.0707	15.7655	15.7655	12.0966	9.99157	9.99157	7.66732	7.66732	5.7762	5.7762	3.60003	3.60003	349.273	1.2	1.92	2.52	0.8	-1.36	25	314.239	19.9581	10.5905	6.80764	152.155	11.9292	11.9292	1.56725	427.775	17.5467	15.96	16.1124	12.2442	10.1239	10.0585	7.72551	7.70486	5.63353	5.40088	3.82884	3.79053	352.628	1.21237	1.88206	2.45872	0.793547	-1.41145	25.1126	316.206
1.95733	537.162	13.5018	10.7499	10.7499	9.30886	6.25326	6.25326	4.23652	4.23652	2.71977	2.71977	1.8316	1.8316	258.137	1.36842	2.26316	3.10526	0.266667	-1.91	19	240.177	13.52	6.87206	3.77477	112.29	9.77177	9.77177	1.97019	538.158	13.8639	11.0048	11.2917	9.57472	6.62367	6.87718	4.88663	4.69377	3.21242	3.42801	2.06574	2.38368	265.377	1.43013	2.33785	3.13909	0.269441	-2.00125	19.3359	246.214
1.76712	562.255	14.1649	11.3868	11.3868	9.6438	6.7788	6.7788	5.3168	5.3168	4.18082	4.18082	2.90589	2.90589	275.127	1.6	2.45	3.1	0.571429	-1.84	20	258.172	13.1574	4.92649	2.08948	116.819	12.4758	12.4758	1.78332	520.954	14.0506	11.4162	12.0247	9.77439	7.01164	7.23149	5.77007	5.65907	4.20703	4.28716	3.22186	3.3658	281.262	1.63074	2.40572	3.10099	0.580635	-1.90539	20.1234	260.671
2.0328	827.174	19.2778	15.7259	16.5424	13.0925	9.04711	9.92676	6.9217	7.95395	4.70681	5.56796	3.36696	4.0864	383.178	1.48148	2.25926	2.85185	0.45	-2.43	27	358.321	19.3349	8.50629	4.1235	163.946	9.97499	9.97499	1.94474	827.308	19.4109	15.9972	16.6177	13.3128	9.37212	10.133	6.95444	7.748	5.071	5.61992	3.59121	4.22601	391.196	1.42256	2.20233	2.83732	0.444636	-2.54241	27.7944	366.409
2.04847	412.393	13.6649	11.6776	12.4941	9.25755	7.17926	8.05892	5.29252	6.32477	4.08861	4.94976	3.06403	3.78347	277.15	1.57895	2.42105	3.05263	0.5625	-1.09	19	254.249	14.3219	6.89821	3.47091	119.677	12.7138	12.7138	2.04374	420.369	13.6998	11.6625	12.7718	9.44726	7.37608	8.16232	5.40272	6.30123	4.03545	5.05166	3.10419	3.70093	284.044	1.57809	2.38382	2.99974	0.538428	-1.16908	19.4051	259.285
1.67623	729.472	17.8636	14.8645	14.8645	12.0645	8.72768	8.72768	6.91928	6.91928	5.28763	5.28763	3.52242	3.52242	343.201	1.56	2.36	3	0.611111	-2.17	25	318.231	17.6466	7.378	3.45714	147.466	13.0149	13.0149	1.71244	738.404	18.5589	15.4415	15.346	12.5901	9.10786	9.08768	7.28952	7.37274	5.44201	5.5913	3.82575	4.24413	362.921	1.50252	2.26193	2.90164	0.598647	-2.49962	26.271	336.261
1.93769	499.499	17.0876	14.73	14.73	10.7826	8.63045	8.63045	7.88626	7.88626	5.30134	5.30134	3.50899	3.50899	318.231	1.30435	1.95652	2.52174	0.684211	-1.58	23	288.221	17.7689	6.89511	4.03845	139.55	12.6371	12.6371	1.99197	473.127	17.1264	15.4442	15.3374	11.5093	8.84466	8.76248	8.0501	7.91422	5.83408	5.30655	3.91922	3.89505	325.366	1.37968	2.08375	2.643	0.699042	-1.59142	23.2868	286.949
1.80263	465.649	15.5685	13.2718	13.2718	9.93476	7.63104	7.63104	6.40515	6.40515	4.3659	4.3659	3.15576	3.15576	291.195	1.28571	1.90476	2.38095	0.75	-1.54	21	266.195	15.8415	6.48417	3.76234	126.384	12.2935	12.2935	1.96542	453.222	15.8302	14.0623	14.3119	10.9178	8.22475	8.0204	6.71667	6.73726	4.84108	4.75301	3.58092	3.55869	306.139	1.43552	2.12572	2.63745	0.742551	-1.64373	21.8039	271.35
1.93502	723.5	13.5267	11.2639	11.2639	9.88134	7.24351	7.24351	5.66143	5.66143	4.31808	4.31808	3.16952	3.16952	261.127	1.2	2.1	2.9	0.352941	-2.21	20	246.208	11.6029	4.41566	1.7217	117.863	9.57863	9.57863	1.91346	669.622	14.7113	12.867	13.6013	10.9108	8.126	8.34584	6.46713	6.32909	4.82811	4.87766	3.5518	3.66543	286.317	1.17048	2.03539	2.89754	0.359061	-2.35826	21.2585	263.111
1.70683	820.414	17.8112	14.3979	14.3979	12.1177	8.2904	8.2904	6.14956	6.14956	4.5218	4.5218	3.11359	3.11359	336.159	1.32	2.08	2.72	0.368421	-2.94	25	316.235	16.9017	7.30518	3.60625	146.634	12.8081	12.8081	1.65087	790.472	17.9483	14.6509	14.7385	12.5295	8.76636	8.84709	6.59959	6.63676	4.75259	4.80183	3.39851	3.50103	352.667	1.25851	2.01233	2.68985	0.387026	-3.05471	25.8866	329.606
2.40072	889.544	16.3281	10.7633	13.1658	10.3137	5.71301	7.91426	4.07933	6.54133	2.52344	4.2062	1.59531	3.23595	381.926	1.22727	1.95455	2.59091	0	-2.44	22	376.123	15.9396	6.12802	3.60274	133.714	12.1808	12.1808	2.39444	845.741	15.9901	12.212	15.0331	10.8618	6.35172	8.76404	4.6784	7.59747	2.99887	5.37788	1.88696	3.87651	411.407	1.19791	1.90571	2.53579	-0.00147316	-2.52008	23.4721	401.094
1.54059	1124.23	24.2943	19.4372	19.4372	16.3422	11.254	11.254	8.81031	8.81031	6.74491	6.74491	4.71021	4.71021	464.217	1.11765	1.85294	2.52941	0.458333	-3.87	34	436.302	23.2936	9.54963	4.46059	197.828	13.2265	13.2265	1.35875	1129.42	23.5026	18.9324	18.2137	15.9941	11.3635	11.3095	8.92258	8.85306	6.77491	6.3735	5.00427	4.87261	471.206	1.20385	1.96974	2.68554	0.448275	-4.01577	35.0455	449.838
1.32443	762.001	19.3991	16.2952	16.2952	13.6614	10.2891	10.2891	8.01498	8.01498	6.02636	6.02636	4.45821	4.45821	380.221	0.928571	1.67857	2.42857	0.5	-2.63	28	352.268	18.7203	8.16687	3.95614	166.031	12.7385	12.7385	1.33476	741.371	19.7162	16.373	16.366	13.6489	10.3586	10.3168	8.06164	8.16262	6.20472	6.11971	4.71577	4.94428	387.709	0.899907	1.58761	2.27411	0.49147	-2.63818	28.5123	362.013
1.67851	831.954	19.3885	15.5078	15.5078	12.9736	8.67488	8.67488	6.58228	6.58228	4.4316	4.4316	3.01992	3.01992	370.187	1.51852	2.33333	3.03704	0.529412	-3.06	27	348.241	18.7228	8.09232	4.37674	156.659	12.5047	12.5047	1.56722	857.49	19.9503	15.9778	15.7567	13.4956	9.32053	9.13269	6.96472	7.00871	4.72627	4.62211	3.32099	3.49697	388.475	1.42101	2.2289	2.93075	0.534677	-3.14053	28.3089	365.16
1.71625	621.676	17.8112	15.3695	15.3695	12.1177	9.18215	9.18215	7.21055	7.21055	5.0344	5.0344	3.48769	3.48769	347.221	1.48	2.28	2.96	0.684211	-1.66	25	318.227	18.1407	8.1459	4.49596	149.325	11.71	11.71	1.76641	594.998	17.6241	15.3317	15.1296	12.0721	9.22137	9.27122	7.06143	7.16494	5.01152	4.92839	3.38677	3.62934	351.427	1.45751	2.27919	2.99737	0.675917	-1.73671	25.1578	320.2
1.67436	780.87	17.1041	13.4837	13.4837	11.6009	7.63464	7.63464	5.71994	5.71994	4.05844	4.05844	2.87469	2.87469	326.149	1.58333	2.41667	3.125	0.375	-3.08	24	308.216	15.802	6.57979	3.14972	139.028	12.6025	12.6025	1.67269	766.472	17.9234	14.1807	14.2588	12.3659	8.2904	8.30772	6.25675	6.30211	4.36724	4.45248	3.21199	3.33321	347.167	1.50248	2.30578	2.99815	0.410493	-3.20284	25.4344	325.976
2.26532	358.13	15.121	12.5756	12.5756	9.37992	7.36841	7.36841	5.91787	5.91787	3.78402	3.78402	2.59635	2.59635	281.21	1.3	1.9	2.45	0.733333	-1.36	20	254.184	16.6936	8.04496	6.19143	120.916	12.1275	12.1275	2.27312	335.527	15.0263	13.0912	13.2569	9.8809	7.49552	7.49153	6.00872	6.0978	3.99619	4.15322	2.55475	2.94119	285.004	1.27851	1.88973	2.36614	0.747151	-1.42542	20.1679	253.701
1.93884	397.396	11.596	9.90212	9.90212	7.6886	5.82149	5.82149	4.68121	4.68121	3.31304	3.31304	1.91554	1.91554	218.153	1.6875	2.4375	2.875	0.666667	-1.34	16	200.16	11.1545	4.26382	2.24971	96.2597	9.01035	9.01035	1.87804	387.763	11.9078	10.1906	10.4366	7.93867	5.88752	6.11282	4.86026	4.87964	3.45065	3.60927	1.94968	2.59104	223.176	1.69861	2.41147	2.92496	0.657615	-1.36475	16.04	201.249
1.83983	618.061	18.2338	15.0192	15.0192	12.0072	8.65802	8.65802	6.58432	6.58432	4.62308	4.62308	2.90162	2.90162	342.206	1.2	1.84	2.44	0.526316	-2.39	25	316.235	18.9417	9.18675	5.57456	149.165	12.4903	12.4903	1.78943	614.469	18.0508	14.793	14.8096	12.2198	8.77815	8.75611	6.64452	6.64506	4.62789	4.68843	3.11451	3.52152	348.009	1.17151	1.81469	2.34757	0.515228	-2.48104	25.2827	321.626
1.87563	782.004	19.6481	15.6057	15.6057	12.9736	8.88901	8.88901	6.69011	6.69011	3.6871	3.6871	2.34423	2.34423	367.19	1.14815	1.88889	2.55556	0.333333	-2.88	27	342.249	20.4321	10.3128	7.09692	159.335	12.2925	12.2925	1.85066	763.2	18.976	15.0781	14.8754	12.8029	8.88276	8.89729	6.52269	6.72175	3.9891	4.12717	2.53548	2.88574	369.902	1.20707	1.94781	2.65154	0.348214	-2.93602	27.1342	346.611
2.03115	739.816	18.2338	14.5672	14.5672	12.0241	8.25423	8.25423	5.87093	5.87093	3.95392	3.95392	2.4778	2.4778	337.168	1.12	1.76	2.4	0.238095	-2.88	25	314.235	18.4585	8.82817	5.04513	148.07	12.5179	12.5179	2.05708	718.752	17.7576	14.1487	14.0352	11.9703	8.24546	8.29861	5.90902	5.90209	3.94897	4.15035	2.65697	2.84563	339.338	1.11629	1.76279	2.35251	0.235696	-2.93261	25.2687	317.668
1.90401	985.252	20.8028	17.4224	17.4224	14.0284	9.84619	9.84619	7.03812	7.03812	4.88887	4.88887	3.16313	3.16313	393.216	1.27586	2.10345	2.7931	0.409091	-3.27	29	366.275	20.4639	9.28377	4.77461	171.082	9.06312	9.06312	1.76873	1007.63	20.7556	17.4453	17.3717	14.4415	10.2082	10.2683	7.51376	7.43794	5.18421	5.05368	3.47001	3.75895	407.939	1.26244	2.10618	2.83334	0.391258	-3.32646	30.0191	379.495
1.66365	833.083	18.897	15.0516	15.8681	12.2969	8.79744	10.2806	7.29691	9.01089	5.29171	6.8301	3.88824	5.13043	376.157	1.30769	2.03846	2.76923	0.555556	-1.95	26	352.29	18.8296	7.3493	3.90036	154.183	12.7354	12.7354	1.70416	796.137	18.7217	15.3907	16.3123	12.6303	9.11608	10.3398	7.38702	9.0119	5.41019	6.74422	3.81885	5.07317	384.49	1.30049	2.02303	2.66205	0.553901	-2.01595	26.2615	355.627
1.37516	667.602	16.7338	14.1637	14.1637	11.5943	9.02724	9.02724	7.87629	7.87629	6.05854	6.05854	4.65989	4.65989	324.195	1.375	2.125	2.75	0.631579	-2.09	24	300.236	15.4384	5.76752	2.74693	142.607	12.6783	12.6783	1.43063	648.797	16.8838	14.672	15.4782	12.1109	9.40772	9.39889	8.3904	8.09635	6.60928	5.98699	5.20172	4.7726	342.886	1.33096	2.1295	2.85888	0.631798	-2.17803	24.6391	310.697
1.5763	742.496	18.5161	15.4063	15.4063	11.6292	8.69596	8.69596	8.17455	8.17455	5.123	5.123	3.73932	3.73932	343.201	1.36	1.96	2.44	0.666667	-2.36	25	318.231	17.4626	5.86691	3.13017	147.526	12.4781	12.4781	1.68543	746.166	19.1405	15.7522	15.6949	12.3622	9.00471	9.02644	8.61262	8.59397	5.66516	5.34243	3.93564	4.10809	357.196	1.3779	2.07052	2.62838	0.6669	-2.47115	25.7723	326.269
1.29051	1084.26	19.8467	15.538	15.538	14.1557	9.34416	9.34416	7.56002	7.56002	5.72664	5.72664	4.21104	4.21104	390.166	1.24138	2.13793	2.93103	0.388889	-3.81	29	372.267	17.2994	6.66177	3.07971	165.314	12.7703	12.7703	1.23529	1079.74	20.4054	16.3488	16.2939	14.6833	10.1436	10.0362	7.98134	8.01907	5.99092	5.65122	4.50211	4.56262	414.124	1.25947	2.15012	2.983	0.428596	-3.91643	30.9996	393.713
1.89076	751.968	20.0267	15.4887	15.4887	12.7692	8.90869	8.90869	6.89675	6.89675	4.38893	4.38893	2.93622	2.93622	372.18	1.37037	2.03704	2.62963	0.473684	-2.92	27	348.233	20.3926	8.64372	5.2783	157.701	12.4916	12.4916	1.86373	734.606	19.6114	15.5171	15.4158	12.8516	9.1051	9.0155	7.12224	7.02734	4.63697	4.68589	2.94113	3.25849	377.052	1.40377	2.09739	2.69517	0.491681	-2.86002	27.2588	350.64
2.6929	619.459	16.6983	12.4057	12.4057	10.3623	6.62044	6.62044	4.84061	4.84061	2.91454	2.91454	1.75561	1.75561	303.122	1.45455	2.13636	2.68182	0.333333	-2.88	22	286.182	17.1723	7.7843	4.59362	128.001	11.9811	11.9811	2.7071	586.717	16.306	12.5646	12.7203	10.6509	6.99466	7.10162	5.17559	5.32508	3.29149	3.55197	1.84701	2.32555	314.308	1.42784	2.11634	2.67396	0.32935	-2.86225	22.2346	289.654
1.58165	566.74	16.2338	14.5154	14.5154	11.169	9.17445	9.17445	7.44597	7.44597	5.68764	5.68764	4.00715	4.00715	311.236	1.30435	2.08696	2.82609	0.65	-1.37	23	282.241	16.4865	7.4663	3.93998	140.231	9.07294	9.07294	1.51569	555.901	16.4358	15.0058	15.5228	11.7607	9.47309	9.52299	7.75472	7.68368	5.79533	5.48091	4.24468	4.15485	325.294	1.2977	2.05318	2.77051	0.630724	-1.54962	23.5516	290.239
2.48673	595.577	18.4934	15.2541	15.2541	12.1169	8.69975	8.69975	5.73975	5.73975	3.55998	3.55998	2.38498	2.38498	344.221	1.48	2.28	2.96	0.526316	-2.39	25	316.235	20.6542	12.0414	7.81463	150.048	11.8555	11.8555	2.4201	590.03	17.4639	13.9896	13.8953	11.4251	8.26774	8.2726	5.46021	5.53328	3.53584	3.87005	2.36181	2.82303	335.018	1.48445	2.27912	2.97551	0.514096	-2.332	24.2301	310.24
2.55578	565.957	17.0791	13.4255	13.4255	11.1169	7.33694	7.33694	4.81717	4.81717	3.12511	3.12511	1.87959	1.87959	318.158	1.30435	2.04348	2.69565	0.411765	-2.52	23	296.197	18.5288	10.2469	6.40681	136.095	11.8602	11.8602	2.5115	539.495	16.4006	12.8498	12.7732	10.6826	7.39867	7.44869	4.79701	4.78987	3.12788	3.45541	1.89179	2.41035	314.015	1.31762	2.06911	2.74183	0.417925	-2.34683	22.6033	292.766
2.02577	645.978	17.7423	14.2426	14.2426	11.3137	7.97386	7.97386	6.37339	6.37339	3.86946	3.86946	2.77013	2.77013	330.158	1.29167	1.95833	2.54167	0.5	-2.55	24	308.208	17.7984	7.34688	4.47837	141.507	12.7867	12.7867	1.96204	640.67	17.6999	14.4092	14.3716	11.8585	8.17444	8.18474	6.62056	6.61027	4.37148	4.36244	2.82254	3.12589	338.765	1.31209	1.99402	2.6117	0.48212	-2.60864	24.6414	313.956
1.70329	751.43	17.7005	14.0417	14.0417	12.1169	8.41815	8.41815	6.35555	6.35555	4.56893	4.56893	3.31114	3.31114	343.181	1.4	2.2	2.92	0.388889	-2.7	25	321.23	17.1337	7.46077	4.04284	145.728	13.2044	13.2044	1.62352	730.393	18.1416	14.6197	14.5153	12.5074	8.85676	8.81397	6.6078	6.56541	4.68359	4.78172	3.56185	3.47105	358.606	1.35904	2.1836	2.89223	0.384445	-2.81698	26.1403	336.915
1.48213	814.091	21.7254	17.8115	17.8115	14.2305	10.3854	10.3854	8.98854	8.98854	5.43185	5.43185	4.16984	4.16984	414.227	1.23333	2	2.73333	0.590909	-2.95	30	384.266	21.7516	9.24466	6.02226	177.061	12.4275	12.4275	1.48351	789.906	21.1074	17.6084	17.4186	14.1666	10.23	10.3259	8.92538	9.02647	5.37229	5.31934	4.08542	4.06015	416.07	1.21908	1.94422	2.62458	0.587017	-2.98686	30.1251	389.496
1.53251	781.765	17.8112	13.9221	13.9221	12.0797	8.06363	8.06363	5.98499	5.98499	4.46538	4.46538	2.98942	2.98942	341.16	1.32	2	2.6	0.4375	-3.15	25	322.223	16.6989	7.16984	3.68302	144.372	12.485	12.485	1.48779	757.967	18.2414	14.294	14.2342	12.4996	8.4423	8.47698	6.37718	6.41629	4.51033	4.77603	3.19678	3.56622	356.352	1.29536	2.04956	2.66681	0.450167	-3.22705	25.9673	338.185
1.55757	695.627	17.8636	14.3779	14.3779	12.0276	8.65037	8.65037	6.84718	6.84718	5.12128	5.12128	3.23377	3.23377	345.18	1.4	2.12	2.72	0.647059	-2.4	25	322.219	17.4239	7.2325	3.82115	146.065	12.0946	12.0946	1.52454	683.538	18.118	14.9426	14.97	12.412	9.10159	9.06218	7.18273	7.17216	5.22147	5.20822	3.49525	3.80193	356.55	1.41386	2.13778	2.73977	0.651426	-2.44136	25.5759	332.336
1.67194	864.139	19.3885	15.2008	15.2008	13.0452	8.65258	8.65258	6.65161	6.65161	4.6305	4.6305	3.22807	3.22807	368.182	1.2963	2.03704	2.59259	0.5625	-3.31	27	348.245	18.4802	7.92973	3.78017	155.741	12.7135	12.7135	1.59341	888.711	20.0212	15.8186	15.5674	13.526	9.31701	9.16498	7.08744	7.10579	5.04769	5.02513	3.4064	3.76411	387.285	1.29776	2.05916	2.69403	0.563928	-3.43064	28.3746	367.12
1.47521	920.502	18.4219	14.7432	14.7432	12.4736	8.69594	8.69594	7.02124	7.02124	5.36841	5.36841	3.93553	3.93553	352.165	1.30769	2.11538	2.76923	0.444444	-3.08	26	332.238	16.3918	6.01981	2.56219	150.364	12.8091	12.8091	1.45012	910.372	19.0149	15.5605	15.5823	13.3921	9.45408	9.41387	7.61023	7.66828	5.80274	5.52343	4.559	4.42184	376.068	1.24488	2.02434	2.73439	0.480693	-3.22808	27.5602	353.015
1.69733	492.615	18.2338	16.0056	16.0056	12.0409	9.96646	9.96646	7.87855	7.87855	5.8649	5.8649	4.15033	4.15033	346.262	1	1.68	2.36	0.809524	-1.5	25	312.243	19.8199	9.84675	6.06033	152.868	12.8513	12.8513	1.72921	473.288	17.9949	16.3095	16.2142	12.2735	10.1153	9.97197	7.88847	7.86838	5.82786	5.79878	4.22181	4.17401	350.776	1.06105	1.70565	2.28118	0.802994	-1.53802	25.2577	313.845
[truncated: 913 more rows]
[truncated: 6 more columns]

## Sheet: suppl_fig4_source_data
MinAbsEStateIndex_gt	MinEStateIndex_gt	MolLogP_gt	MolMR_gt	MolWt_gt	NHOHCount_gt	NOCount_gt	NumAliphaticCarbocycles_gt	NumAliphaticHeterocycles_gt	NumAliphaticRings_gt	NumAromaticCarbocycles_gt	NumAromaticHeterocycles_gt	NumAromaticRings_gt	NumHAcceptors_gt	NumHDonors_gt	NumHeteroatoms_gt	NumRadicalElectrons_gt	NumRotatableBonds_gt	NumSaturatedCarbocycles_gt	NumSaturatedHeterocycles_gt	NumSaturatedRings_gt	NumValenceElectrons_gt	RingCount_gt	TPSA_gt	QED_gt	MinAbsEStateIndex_pred	MinEStateIndex_pred	MolLogP_pred	MolMR_pred	MolWt_pred	NHOHCount_pred	NOCount_pred	NumAliphaticCarbocycles_pred	NumAliphaticHeterocycles_pred	NumAliphaticRings_pred	NumAromaticCarbocycles_pred	NumAromaticHeterocycles_pred	NumAromaticRings_pred	NumHAcceptors_pred	NumHDonors_pred	NumHeteroatoms_pred	NumRadicalElectrons_pred	NumRotatableBonds_pred	NumSaturatedCarbocycles_pred	NumSaturatedHeterocycles_pred	NumSaturatedRings_pred	NumValenceElectrons_pred	RingCount_pred	TPSA_pred	QED_pred
[truncated: 1,000 more rows]
